# Supplementary material for: Tailored ozone activation on geometrical-site-dependent cobalt with selective coordination
Source: Nat Commun. 2025 Jul 1;16:5921. doi: 10.1038/s41467-025-61181-7 (PMC12214642; doi:10.1038/s41467-025-61181-7)
Supplement: Supplementary file 6 — Source Data [file 41467_2025_61181_MOESM6_ESM.xlsx]

## Sheet: Figure 1e
	Energy	Normalized EXANES	Energy	Normalized EXANES	Energy	Normalized EXANES	Energy	Normalized EXANES
Figure 1e	eV	arb.u.	eV	arb.u.	eV	arb.u.	eV	arb.u.
		Co foil		ZnCo2O4		Co3O4		CoGa2O4
	7412.85	0.00229	7412.85	0.00967	7412.4	0.01056	7412.4	0.01155
	7413.09	0.00248	7413.09	0.00975	7412.64	0.01099	7412.64	0.01122
	7413.34	0.00275	7413.34	0.00961	7412.89	0.0106	7412.89	0.01087
	7413.6	0.00275	7413.6	0.00963	7413.15	0.01072	7413.15	0.01103
	7413.87	0.00198	7413.87	0.0095	7413.42	0.01096	7413.42	0.01122
	7414.14	0.00265	7414.14	0.00944	7413.69	0.01035	7413.69	0.0109
	7414.4	0.00225	7414.4	0.00938	7413.95	0.01061	7413.95	0.01083
	7414.66	0.0022	7414.66	0.00927	7414.21	0.01021	7414.21	0.0109
	7414.93	0.00239	7414.93	0.0093	7414.48	0.01033	7414.48	0.01083
	7415.19	0.00211	7415.19	0.00903	7414.74	0.0101	7414.74	0.01041
	7415.44	0.00249	7415.44	0.00893	7414.99	0.00975	7414.99	0.01017
	7415.7	0.00264	7415.7	0.0089	7415.25	0.00975	7415.25	0.01014
	7415.95	0.00289	7415.95	0.00889	7415.5	0.00968	7415.5	0.00997
	7416.21	0.00182	7416.21	0.00871	7415.76	0.00988	7415.76	0.00999
	7416.47	0.0023	7416.47	0.0088	7416.02	0.00962	7416.02	0.01025
	7416.74	0.00213	7416.74	0.00866	7416.29	0.00952	7416.29	0.01014
	7417	0.00257	7417	0.00872	7416.55	0.00953	7416.55	0.00997
	7417.25	0.00226	7417.25	0.00854	7416.8	0.00937	7416.8	0.00978
	7417.5	0.00267	7417.5	0.00869	7417.05	0.00964	7417.05	0.00971
	7417.75	0.00174	7417.75	0.00837	7417.3	0.00937	7417.3	0.00986
	7417.99	0.00229	7417.99	0.00838	7417.54	0.0089	7417.54	0.00992
	7418.26	0.00229	7418.26	0.00831	7417.81	0.00899	7417.81	0.00953
	7418.52	0.00214	7418.52	0.00814	7418.07	0.00898	7418.07	0.0094
	7418.79	0.0022	7418.79	0.00822	7418.34	0.0093	7418.34	0.00938
	7419.06	0.00207	7419.06	0.00808	7418.61	0.00877	7418.61	0.00938
	7419.33	0.00188	7419.33	0.00796	7418.88	0.00862	7418.88	0.00933
	7419.59	0.00254	7419.59	0.00814	7419.14	0.00862	7419.14	0.00941
	7419.85	0.00192	7419.85	0.0079	7419.4	0.00838	7419.4	0.00928
	7420.11	0.00213	7420.11	0.00778	7419.66	0.00784	7419.66	0.00918
	7420.37	0.00178	7420.37	0.00779	7419.92	0.00846	7419.92	0.00911
	7420.62	0.00237	7420.62	0.00771	7420.17	0.00788	7420.17	0.00878
	7420.89	0.00165	7420.89	0.00752	7420.44	0.00805	7420.44	0.00868
	7421.15	0.00195	7421.15	0.00754	7420.7	0.00806	7420.7	0.00858
	7421.42	0.00251	7421.42	0.00769	7420.97	0.00792	7420.97	0.0086
	7421.69	0.00238	7421.69	0.00758	7421.24	0.00787	7421.24	0.00847
	7421.94	0.0023	7421.94	0.00738	7421.49	0.00763	7421.49	0.00826
	7422.19	0.00208	7422.19	0.00724	7421.74	0.00766	7421.74	0.00804
	7422.44	0.00177	7422.44	0.00697	7421.99	0.00712	7421.99	0.00774
	7422.69	0.00202	7422.69	0.00708	7422.24	0.00729	7422.24	0.00775
	7422.95	0.00243	7422.95	0.00707	7422.5	0.00682	7422.5	0.00788
	7423.22	0.00227	7423.22	0.00708	7422.77	0.00721	7422.77	0.00783
	7423.5	0.00185	7423.5	0.00687	7423.05	0.00673	7423.05	0.00793
	7423.76	0.00221	7423.76	0.00691	7423.31	0.00689	7423.31	0.00761
	7424.03	0.00184	7424.03	0.00676	7423.58	0.00666	7423.58	0.00747
	7424.29	0.00181	7424.29	0.00665	7423.84	0.00657	7423.84	0.00722
	7424.56	0.00171	7424.56	0.0066	7424.1	0.00685	7424.1	0.00702
	7424.81	0.00219	7424.81	0.0066	7424.36	0.0065	7424.36	0.00693
	7425.07	0.00221	7425.07	0.00645	7424.62	0.00644	7424.62	0.00656
	7425.32	0.00204	7425.32	0.00626	7424.87	0.00613	7424.87	0.00646
	7425.58	0.0015	7425.58	0.00609	7425.13	0.00588	7425.13	0.00657
	7425.85	0.00218	7425.85	0.00632	7425.4	0.00608	7425.4	0.00658
	7426.12	0.00198	7426.12	0.00615	7425.67	0.00586	7425.67	0.00644
	7426.38	0.00173	7426.38	0.00612	7425.93	0.00627	7425.93	0.00633
	7426.64	0.00179	7426.64	0.00609	7426.19	0.00608	7426.19	0.00626
	7426.88	0.00213	7426.88	0.00597	7426.43	0.00546	7426.43	0.00614
	7427.13	0.00188	7427.13	0.00591	7426.68	0.00556	7426.68	0.00609
	7427.38	0.00218	7427.38	0.00596	7426.93	0.00561	7426.93	0.00597
	7427.64	0.00195	7427.64	0.00574	7427.19	0.00525	7427.19	0.00588
	7427.91	0.00181	7427.91	0.00568	7427.46	0.00538	7427.46	0.00579
	7428.18	0.00193	7428.18	0.00559	7427.73	0.00527	7427.73	0.00553
	7428.44	0.00204	7428.44	0.00559	7427.99	0.00498	7427.99	0.00569
	7428.71	0.00183	7428.71	0.00565	7428.26	0.00521	7428.26	0.00575
	7428.97	0.00139	7428.97	0.00539	7428.52	0.00505	7428.52	0.00557
	7429.23	0.00167	7429.23	0.00533	7428.78	0.00484	7428.78	0.00546
	7429.49	0.00173	7429.49	0.00531	7429.04	0.00479	7429.04	0.00548
	7429.75	0.0012	7429.75	0.00512	7429.3	0.0047	7429.3	0.00533
	7430	0.00161	7430	0.00511	7429.55	0.00461	7429.55	0.00503
	7430.26	0.00126	7430.26	0.00497	7429.81	0.00452	7429.81	0.00504
	7430.53	0.00191	7430.53	0.00512	7430.08	0.00464	7430.08	0.00499
	7430.79	0.00111	7430.79	0.00475	7430.34	0.00423	7430.34	0.00495
	7431.06	0.00146	7431.06	0.00481	7430.61	0.0043	7430.61	0.005
	7431.31	0.00168	7431.31	0.00488	7430.86	0.00441	7430.86	0.00491
	7431.56	0.00189	7431.56	0.00485	7431.11	0.00423	7431.11	0.00469
	7431.81	0.00154	7431.81	0.00475	7431.36	0.00418	7431.36	0.00455
	7432.06	0.00129	7432.06	0.00474	7431.61	0.00436	7431.61	0.00454
	7432.33	0.00184	7432.33	0.00467	7431.88	0.00408	7431.88	0.00438
	7432.6	0.00199	7432.6	0.0046	7432.15	0.00386	7432.15	0.00425
	7432.87	0.00124	7432.87	0.00445	7432.42	0.00405	7432.42	0.00411
	7433.14	0.00114	7433.14	0.00429	7432.69	0.00378	7432.69	0.00402
	7433.41	0.00108	7433.41	0.00442	7432.96	0.00409	7432.96	0.00434
	7433.67	0.00164	7433.67	0.00454	7433.22	0.0041	7433.22	0.00426
	7433.94	0.00166	7433.94	0.00435	7433.49	0.00366	7433.49	0.00421
	7434.2	0.00171	7434.2	0.0043	7433.75	0.00345	7433.75	0.00428
	7434.45	0.00171	7434.45	0.00431	7434	0.00349	7434	0.00419
	7434.71	0.00135	7434.71	0.00418	7434.26	0.00359	7434.26	0.00414
	7434.98	0.00127	7434.98	0.00412	7434.53	0.00347	7434.53	0.00437
	7435.24	0.00173	7435.24	0.0041	7434.79	0.00328	7434.79	0.00399
	7435.51	0.00123	7435.51	0.00394	7435.06	0.00334	7435.06	0.00381
	7435.78	0.00146	7435.78	0.00399	7435.32	0.0031	7435.32	0.00399
	7436.03	0.00204	7436.03	0.00422	7435.58	0.00317	7435.58	0.00415
	7436.28	0.0015	7436.28	0.00397	7435.83	0.00279	7435.83	0.00413
	7436.53	0.0014	7436.53	0.00393	7436.08	0.00314	7436.08	0.00379
	7436.79	0.00125	7436.79	0.00383	7436.34	0.00292	7436.34	0.00373
	7437.05	0.000861621	7437.05	0.00377	7436.6	0.00295	7436.6	0.00383
	7437.32	0.00102	7437.32	0.00381	7436.87	0.00322	7436.87	0.00361
	7437.59	0.00156	7437.59	0.00396	7437.14	0.00315	7437.14	0.00378
	7437.86	0.00107	7437.86	0.00381	7437.41	0.00305	7437.41	0.00377
	7438.13	0.00164	7438.13	0.00383	7437.68	0.00295	7437.68	0.00354
	7438.39	0.00158	7438.39	0.00364	7437.94	0.00239	7437.94	0.00354
	7438.65	0.00134	7438.65	0.00347	7438.2	0.002	7438.2	0.00355
	7438.91	0.000952392	7438.91	0.00339	7438.46	0.00208	7438.46	0.00357
	7439.16	0.00112	7439.16	0.0034	7438.71	0.00227	7438.71	0.00321
	7439.42	0.00135	7439.42	0.00339	7438.97	0.00208	7438.97	0.00315
	7439.69	0.000952749	7439.69	0.00328	7439.23	0.00243	7439.23	0.00296
	7439.95	0.00131	7439.95	0.00327	7439.5	0.00213	7439.5	0.00314
	7440.22	0.000910225	7440.22	0.00323	7439.77	0.00224	7439.77	0.00313
	7440.49	0.00164	7440.49	0.00326	7440.03	0.00191	7440.03	0.00278
	7440.74	0.00152	7440.74	0.00319	7440.29	0.0019	7440.29	0.00257
	7440.99	0.00108	7440.99	0.00308	7440.54	0.0021	7440.54	0.00247
	7441.23	0.00108	7441.23	0.00305	7440.78	0.0019	7440.78	0.00258
	7441.49	0.0016	7441.49	0.00306	7441.04	0.00139	7441.04	0.00273
	7441.75	0.00091	7441.75	0.00293	7441.3	0.00171	7441.3	0.00274
	7442.02	0.00109	7442.02	0.00295	7441.57	0.00161	7441.57	0.00275
	7442.29	0.00114	7442.29	0.00277	7441.84	0.0014	7441.84	0.00245
	7442.56	0.00103	7442.56	0.00278	7442.11	0.00173	7442.11	0.00225
	7442.83	0.000957226	7442.83	0.00271	7442.38	0.00136	7442.38	0.00217
	7443.09	0.000748691	7443.09	0.00264	7442.63	0.0014	7442.63	0.00206
	7443.35	0.00118	7443.35	0.00272	7442.9	0.00158	7442.9	0.00197
	7443.61	0.000983947	7443.61	0.00249	7443.16	0.0011	7443.16	0.00189
	7443.86	0.00107	7443.86	0.00246	7443.41	0.000969832	7443.41	0.00185
	7444.12	0.00148	7444.12	0.00255	7443.67	0.00125	7443.67	0.00159
	7444.38	0.00108	7444.38	0.0025	7443.93	0.00125	7443.93	0.00167
	7444.65	0.000882553	7444.65	0.00255	7444.2	0.00114	7444.2	0.00204
	7444.92	0.000817695	7444.92	0.00234	7444.47	0.000695957	7444.47	0.00201
	7445.18	0.000987406	7445.18	0.00232	7444.73	0.00112	7444.73	0.00173
	7445.44	0.000936228	7445.44	0.00223	7444.99	0.00103	7444.99	0.00158
	7445.7	0.000595755	7445.7	0.00214	7445.25	0.00123	7445.25	0.00128
	7445.94	0.00114	7445.94	0.00206	7445.49	0.000697559	7445.49	0.00113
	7446.2	0.0011	7446.2	0.00204	7445.75	0.000576494	7445.75	0.00136
	7446.47	0.00114	7446.47	0.00217	7446.01	0.000752075	7446.01	0.00139
	7446.74	0.000861313	7446.74	0.00198	7446.29	0.000410876	7446.29	0.00122
	7447.01	0.000901991	7447.01	0.00195	7446.56	0.000699542	7446.56	0.00111
	7447.28	0.00101	7447.28	0.00195	7446.83	0.000362987	7446.83	0.00134
	7447.55	0.00104	7447.55	0.00199	7447.1	0.000538796	7447.1	0.00122
	7447.81	0.00108	7447.81	0.00206	7447.36	0.000861332	7447.36	0.00128
	7448.08	0.000483959	7448.08	0.00177	7447.63	0.000439618	7447.63	0.00139
	7448.34	0.00102	7448.34	0.0019	7447.89	0.00045348	7447.89	0.00122
	7448.6	0.000724533	7448.6	0.00184	7448.15	0.000408728	7448.15	0.00112
	7448.85	0.000582878	7448.85	0.00169	7448.4	0.000432719	7448.4	0.000825229
	7449.12	0.000886978	7449.12	0.0017	7448.67	0.000181779	7448.67	0.000947526
	7449.39	0.00125	7449.39	0.00179	7448.94	1.13808e-05	7448.94	0.00116
	7449.66	0.000591275	7449.66	0.00162	7449.21	0.000308269	7449.21	0.00107
	7449.92	0.00101	7449.92	0.00178	7449.47	0.000571009	7449.47	0.000896881
	7450.18	0.000842966	7450.18	0.00156	7449.73	0.000256365	7449.73	0.000556287
	7450.43	0.000630368	7450.43	0.0016	7449.98	0.000305892	7449.98	0.00074596
	7450.68	0.000969715	7450.68	0.00159	7450.23	-1.57149e-05	7450.23	0.000792239
	7450.94	0.000734802	7450.94	0.0014	7450.49	-2.9082e-05	7450.49	0.000534588
	7451.2	0.00115	7451.2	0.00138	7450.75	-0.000402821	7450.75	0.000615883
	7451.47	0.00115	7451.47	0.0014	7451.02	-7.17378e-05	7451.02	0.000458179
	7451.75	0.00145	7451.75	0.00143	7451.3	-0.00020952	7451.3	0.000500855
	7452.02	0.00113	7452.02	0.00138	7451.57	-0.000290902	7451.57	0.00060704
	7452.28	0.000649751	7452.28	0.00123	7451.83	-0.000474813	7451.83	0.000565381
	7452.55	0.00069976	7452.55	0.00119	7452.09	-0.00051454	7452.09	0.000542049
	7452.8	0.000528138	7452.8	0.00117	7452.35	-0.000284653	7452.35	0.000604436
	7453.06	0.00099876	7453.06	0.00128	7452.61	-0.00025317	7452.61	0.000528853
	7453.32	0.00097826	7453.32	0.0012	7452.87	-0.000642106	7452.87	0.000462684
	7453.58	0.00107	7453.58	0.00125	7453.13	-0.000527604	7453.13	0.000416382
	7453.84	0.00136	7453.84	0.0013	7453.39	-0.000501663	7453.39	0.000461893
	7454.11	0.000551075	7454.11	0.00102	7453.66	-0.000688234	7453.66	0.00046227
	7454.38	0.00103	7454.38	0.00107	7453.93	-0.000845035	7453.93	0.000383169
	7454.64	0.000539343	7454.64	0.000908939	7454.19	-0.000789341	7454.19	0.000297533
	7454.9	0.000566178	7454.9	0.000862613	7454.45	-0.000949985	7454.45	0.000247833
	7455.15	0.00068362	7455.15	0.000932633	7454.7	-0.000760697	7454.7	0.000312658
	7455.4	0.000509751	7455.4	0.000820466	7454.95	-0.00102	7454.95	0.000312945
	7455.65	0.00057903	7455.65	0.000745004	7455.2	-0.00113	7455.2	9.63413e-05
	7455.91	0.000259756	7455.91	0.000693866	7455.46	-0.000829455	7455.46	5.78968e-05
	7456.18	0.000868852	7456.18	0.000759102	7455.73	-0.000923488	7455.73	-0.000225393
	7456.46	0.000323671	7456.46	0.000646008	7456.01	-0.00122	7456.01	0.000115397
	7456.73	0.000863249	7456.73	0.000708486	7456.28	-0.00139	7456.28	0.000120001
	7456.99	0.000555909	7456.99	0.000682755	7456.54	-0.00109	7456.54	0.000109516
	7457.26	0.00080579	7457.26	0.000613345	7456.81	-0.00146	7456.81	-0.000136274
	7457.52	0.000785685	7457.52	0.000703615	7457.07	-0.000983236	7457.07	-0.000417579
	7457.78	0.000825754	7457.78	0.000532515	7457.33	-0.0014	7457.33	-0.000609757
	7458.04	0.001	7458.04	0.000540041	7457.59	-0.00164	7457.59	-0.000367888
	7458.29	0.000167342	7458.29	0.000348758	7457.84	-0.0015	7457.84	-0.000395921
	7458.56	0.000701118	7458.56	0.000287128	7458.11	-0.00177	7458.11	-0.000746505
	7458.83	0.000511684	7458.83	0.000262468	7458.38	-0.0017	7458.38	-0.000678515
	7459.1	0.000380347	7459.1	0.000282774	7458.65	-0.00154	7458.65	-0.000598283
	7459.37	0.00060639	7459.37	0.000251536	7458.92	-0.00171	7458.92	-0.000849209
	7459.63	0.000557104	7459.63	0.000194361	7459.18	-0.00173	7459.18	-0.000783222
	7459.88	0.000892817	7459.88	0.000317119	7459.43	-0.0017	7459.43	-0.000531335
	7460.13	0.000781144	7460.13	0.00024306	7459.68	-0.00183	7459.68	-0.000699508
	7460.39	0.000553625	7460.39	0.000144951	7459.94	-0.00162	7459.94	-0.00114
	7460.66	0.000601541	7460.66	2.22455e-05	7460.21	-0.00185	7460.21	-0.00131
	7460.93	0.000233099	7460.93	-3.64252e-05	7460.48	-0.00197	7460.48	-0.00103
	7461.21	0.00028744	7461.21	-7.51228e-05	7460.75	-0.00213	7460.75	-0.00104
	7461.48	0.000885904	7461.48	-5.53788e-05	7461.02	-0.00234	7461.02	-0.00115
	7461.74	0.000153607	7461.74	-0.000193073	7461.29	-0.00212	7461.29	-0.00112
	7462.01	0.000342699	7462.01	-0.000301672	7461.56	-0.00249	7461.56	-0.00143
	7462.28	0.000673063	7462.28	-0.000178327	7461.83	-0.0022	7461.83	-0.00145
	7462.54	0.000494382	7462.54	-0.000235193	7462.09	-0.0023	7462.09	-0.00145
	7462.79	0.000666451	7462.79	-0.000303818	7462.34	-0.00271	7462.34	-0.00145
	7463.05	8.93982e-05	7463.05	-0.000450371	7462.6	-0.00267	7462.6	-0.00138
	7463.32	0.000288045	7463.32	-0.000400154	7462.87	-0.00261	7462.87	-0.00147
	7463.59	0.000217523	7463.59	-0.000356168	7463.14	-0.00248	7463.14	-0.00138
	7463.86	0.000526915	7463.86	-0.000394367	7463.41	-0.00226	7463.41	-0.00165
	7464.13	0.000219777	7464.13	-0.000565559	7463.68	-0.00248	7463.68	-0.00159
	7464.38	0.000261763	7464.38	-0.000646551	7463.93	-0.00284	7463.93	-0.00171
	7464.64	0.000603373	7464.64	-0.00064165	7464.19	-0.00278	7464.19	-0.00196
	7464.89	0.000678933	7464.89	-0.00070242	7464.44	-0.00297	7464.44	-0.00199
	7465.14	0.000443944	7465.14	-0.000641408	7464.69	-0.00267	7464.69	-0.00184
	7465.41	0.000578413	7465.41	-0.000720392	7464.96	-0.00321	7464.96	-0.00175
	7465.68	4.59197e-05	7465.68	-0.00083394	7465.23	-0.00285	7465.23	-0.00187
	7465.95	0.000118005	7465.95	-0.000900556	7465.5	-0.0028	7465.5	-0.00217
	7466.22	0.000419063	7466.22	-0.000780098	7465.77	-0.00296	7465.77	-0.00205
	7466.49	0.000149245	7466.49	-0.001	7466.04	-0.00339	7466.04	-0.0023
	7466.76	0.000416084	7466.76	-0.000949622	7466.3	-0.00342	7466.3	-0.00211
	7467.02	7.31e-05	7467.02	-0.000997402	7466.57	-0.00327	7466.57	-0.00197
	7467.28	0.000513131	7467.28	-0.000962515	7466.83	-0.00341	7466.83	-0.00219
	7467.54	0.00012563	7467.54	-0.00111	7467.09	-0.00365	7467.09	-0.00216
	7467.79	0.000222455	7467.79	-0.000949919	7467.34	-0.00295	7467.34	-0.00211
	7468.06	0.00020303	7468.06	-0.00111	7467.61	-0.00351	7467.61	-0.0022
	7468.33	0.000365485	7468.33	-0.000867717	7467.88	-0.00333	7467.88	-0.00193
	7468.6	-4.67695e-05	7468.6	-0.00104	7468.15	-0.00345	7468.15	-0.00203
	7468.87	0.000405542	7468.87	-0.000985267	7468.42	-0.00318	7468.42	-0.00225
	7469.12	0.000115912	7469.12	-0.00117	7468.67	-0.00367	7468.67	-0.00234
	7469.37	2.92164e-05	7469.37	-0.00132	7468.92	-0.00385	7468.92	-0.00253
	7469.62	6.45519e-05	7469.62	-0.00137	7469.17	-0.00387	7469.17	-0.00264
	7469.87	3.7254e-05	7469.87	-0.00136	7469.42	-0.00378	7469.42	-0.00271
	7470.14	-0.000414388	7470.14	-0.00145	7469.69	-0.00372	7469.69	-0.00263
	7470.41	0.000236379	7470.41	-0.00128	7469.96	-0.00384	7469.96	-0.00258
	7470.68	0.000152361	7470.68	-0.00131	7470.23	-0.00381	7470.23	-0.00262
	7470.96	-0.000545914	7470.96	-0.00152	7470.5	-0.00386	7470.5	-0.00281
	7471.23	-0.000273759	7471.23	-0.00154	7470.78	-0.00391	7470.78	-0.003
	7471.49	0.000115817	7471.49	-0.00143	7471.04	-0.00376	7471.04	-0.00295
	7471.76	0.000309206	7471.76	-0.00145	7471.31	-0.004	7471.31	-0.00294
	7472.02	-0.000304023	7472.02	-0.00147	7471.57	-0.0038	7471.57	-0.00271
	7472.28	-0.000222067	7472.28	-0.00156	7471.83	-0.00416	7471.83	-0.00277
	7472.54	0.000189124	7472.54	-0.00157	7472.09	-0.00442	7472.09	-0.00282
	7472.81	0.000179968	7472.81	-0.00167	7472.36	-0.0047	7472.36	-0.00297
	7473.08	-0.000172864	7473.08	-0.00168	7472.63	-0.00419	7472.63	-0.0031
	7473.35	0.000185246	7473.35	-0.00171	7472.9	-0.00434	7472.9	-0.00316
	7473.62	0.000671626	7473.62	-0.00171	7473.17	-0.0045	7473.17	-0.00347
	7473.88	-0.000157496	7473.88	-0.00186	7473.43	-0.00441	7473.43	-0.00347
	7474.13	0.000134102	7474.13	-0.00183	7473.68	-0.00464	7473.68	-0.00326
	7474.38	-0.000104706	7474.38	-0.00188	7473.93	-0.00431	7473.93	-0.00335
	7474.64	8.12627e-05	7474.64	-0.00198	7474.19	-0.00474	7474.19	-0.00351
	7474.9	3.17852e-05	7474.9	-0.00199	7474.45	-0.00471	7474.45	-0.00351
	7475.18	0.000225834	7475.18	-0.00192	7474.73	-0.00485	7474.73	-0.00328
	7475.45	-0.000766487	7475.45	-0.00205	7475	-0.00443	7475	-0.00334
	7475.73	-0.000241906	7475.73	-0.00218	7475.28	-0.00509	7475.28	-0.00357
	7476	-0.000512147	7476	-0.00222	7475.55	-0.00482	7475.55	-0.00368
	7476.26	7.37873e-05	7476.26	-0.00206	7475.81	-0.00496	7475.81	-0.00354
	7476.53	0.000328654	7476.53	-0.00208	7476.08	-0.00532	7476.08	-0.00351
	7476.79	0.000148499	7476.79	-0.00213	7476.34	-0.00512	7476.34	-0.00369
	7477.05	0.000131836	7477.05	-0.00224	7476.6	-0.00536	7476.6	-0.0037
	7477.31	-0.000142215	7477.31	-0.00238	7476.86	-0.00542	7476.86	-0.00383
	7477.58	-0.000154747	7477.58	-0.00234	7477.13	-0.00514	7477.13	-0.00404
	7477.85	-8.07338e-05	7477.85	-0.00262	7477.4	-0.00566	7477.4	-0.00434
	7478.12	-1.21927e-05	7478.12	-0.00252	7477.67	-0.00554	7477.67	-0.00423
	7478.38	-3.75322e-05	7478.38	-0.00248	7477.93	-0.00547	7477.93	-0.00412
	7478.64	-3.12959e-05	7478.64	-0.00247	7478.19	-0.0055	7478.19	-0.00396
	7478.89	-0.000267238	7478.89	-0.00248	7478.44	-0.00533	7478.44	-0.0041
	7479.15	0.000128226	7479.15	-0.00261	7478.7	-0.00601	7478.7	-0.00445
	7479.4	-0.000301468	7479.4	-0.00276	7478.95	-0.00589	7478.95	-0.00457
	7479.67	-8.15193e-05	7479.67	-0.00275	7479.22	-0.00593	7479.22	-0.00448
	7479.94	-5.47702e-05	7479.94	-0.00278	7479.49	-0.00585	7479.49	-0.00465
	7480.22	0.000266251	7480.22	-0.00266	7479.77	-0.00573	7479.77	-0.00455
	7480.49	0.000160931	7480.49	-0.00273	7480.04	-0.00597	7480.04	-0.00447
	7480.76	-7.7166e-05	7480.76	-0.00292	7480.3	-0.00623	7480.3	-0.0048
	7481.02	-0.000286829	7481.02	-0.00291	7480.57	-0.00616	7480.57	-0.00464
	7481.28	4.32951e-05	7481.28	-0.0029	7480.83	-0.00631	7480.83	-0.00462
	7481.55	-0.000237432	7481.55	-0.00291	7481.09	-0.00577	7481.09	-0.00467
	7481.8	4.19512e-05	7481.8	-0.00299	7481.35	-0.00629	7481.35	-0.00466
	7482.06	-3.97746e-05	7482.06	-0.00287	7481.61	-0.00619	7481.61	-0.00445
	7482.33	1.8001e-06	7482.33	-0.00278	7481.88	-0.00591	7481.88	-0.00467
	7482.6	-0.000791822	7482.6	-0.00303	7482.15	-0.00595	7482.15	-0.00467
	7482.87	-0.000116855	7482.87	-0.00301	7482.42	-0.00619	7482.42	-0.00486
	7483.14	-0.00041795	7483.14	-0.00312	7482.69	-0.00619	7482.69	-0.00491
	7483.39	-0.000326251	7483.39	-0.00314	7482.94	-0.00615	7482.94	-0.00487
	7483.65	-9.5419e-05	7483.65	-0.00319	7483.2	-0.00663	7483.2	-0.00473
	7483.9	-0.000359799	7483.9	-0.00316	7483.45	-0.00634	7483.45	-0.00475
	7484.15	-0.000425047	7484.15	-0.0032	7483.7	-0.00638	7483.7	-0.00492
	7484.42	-0.000128954	7484.42	-0.00324	7483.97	-0.00666	7483.97	-0.00496
	7484.69	-0.00098967	7484.69	-0.00344	7484.24	-0.00652	7484.24	-0.00486
	7484.97	-0.00029243	7484.97	-0.00325	7484.52	-0.00653	7484.52	-0.00485
	7485.25	6.54982e-05	7485.25	-0.00318	7484.8	-0.00657	7484.8	-0.00503
	7485.52	-0.000420946	7485.52	-0.00328	7485.07	-0.00631	7485.07	-0.00503
	7485.79	0.000205636	7485.79	-0.00307	7485.34	-0.00631	7485.34	-0.00491
	7486.05	-8.34798e-05	7486.05	-0.00321	7485.6	-0.00658	7485.6	-0.00484
	7486.32	-0.000300979	7486.32	-0.00333	7485.87	-0.00682	7485.87	-0.00483
	7486.57	-0.000247019	7486.57	-0.00338	7486.12	-0.00702	7486.12	-0.005
	7486.84	-0.000613901	7486.84	-0.00344	7486.39	-0.00655	7486.39	-0.00524
	7487.1	-0.000114498	7487.1	-0.00333	7486.65	-0.0067	7486.65	-0.00501
	7487.38	-0.000314366	7487.38	-0.00337	7486.93	-0.00688	7486.93	-0.00485
	7487.65	0.00017889	7487.65	-0.00338	7487.2	-0.00707	7487.2	-0.00528
	7487.92	-0.000140341	7487.92	-0.00355	7487.47	-0.00684	7487.47	-0.00573
	7488.18	-0.000184849	7488.18	-0.00359	7487.73	-0.00684	7487.73	-0.00576
	7488.43	-0.000381413	7488.43	-0.00375	7487.98	-0.00708	7487.98	-0.00579
	7488.68	-1.1907e-06	7488.68	-0.00364	7488.23	-0.00719	7488.23	-0.00564
	7488.94	-9.90653e-05	7488.94	-0.00366	7488.49	-0.00746	7488.49	-0.00555
	7489.21	-0.000547983	7489.21	-0.00371	7488.76	-0.00711	7488.76	-0.00561
	7489.48	0.000201773	7489.48	-0.00362	7489.03	-0.00755	7489.03	-0.00563
	7489.76	-0.000147995	7489.76	-0.00377	7489.31	-0.00745	7489.31	-0.0059
	7490.03	-0.000245582	7490.03	-0.00383	7489.58	-0.00746	7489.58	-0.00592
	7490.3	-0.000208423	7490.3	-0.00371	7489.85	-0.00721	7489.85	-0.00564
	7490.57	-4.56913e-05	7490.57	-0.00371	7490.12	-0.00719	7490.12	-0.00574
	7490.83	-0.000766224	7490.83	-0.00402	7490.38	-0.00742	7490.38	-0.00588
	7491.1	-0.000266308	7491.1	-0.00391	7490.65	-0.00763	7490.65	-0.00579
	7491.36	-0.000575721	7491.36	-0.00394	7490.9	-0.00726	7490.9	-0.00598
	7491.62	-0.000510536	7491.62	-0.00401	7491.17	-0.00738	7491.17	-0.00616
	7491.89	-0.000219597	7491.89	-0.00406	7491.43	-0.00775	7491.43	-0.00624
	7492.16	-0.000369885	7492.16	-0.00399	7491.71	-0.00751	7491.71	-0.00611
	7492.43	-0.000360121	7492.43	-0.00409	7491.98	-0.00763	7491.98	-0.0062
	7492.7	-0.000497956	7492.7	-0.00419	7492.25	-0.00765	7492.25	-0.00654
	7492.96	-0.000451375	7492.96	-0.00428	7492.5	-0.008	7492.5	-0.00658
	7493.2	-0.000488261	7493.2	-0.00427	7492.75	-0.00787	7492.75	-0.00655
	7493.46	-0.000171049	7493.46	-0.00435	7493.01	-0.00826	7493.01	-0.00679
	7493.72	-0.000436107	7493.72	-0.00443	7493.26	-0.00824	7493.26	-0.00673
	7493.98	-0.000487233	7493.98	-0.00441	7493.53	-0.00808	7493.53	-0.00668
	7494.26	-0.000913733	7494.26	-0.00448	7493.81	-0.00803	7493.81	-0.00676
	7494.53	-0.000374894	7494.53	-0.00451	7494.08	-0.00833	7494.08	-0.00707
	7494.8	-4.51623e-05	7494.8	-0.00437	7494.35	-0.00812	7494.35	-0.00693
	7495.07	-0.000111054	7495.07	-0.00439	7494.62	-0.00835	7494.62	-0.00676
	7495.34	-4.01666e-05	7495.34	-0.00435	7494.89	-0.00817	7494.89	-0.0069
	7495.61	-0.000246944	7495.61	-0.00453	7495.16	-0.00847	7495.16	-0.0071
	7495.87	-0.00029676	7495.87	-0.00453	7495.42	-0.00826	7495.42	-0.00709
	7496.12	-0.000399664	7496.12	-0.00453	7495.67	-0.00851	7495.67	-0.00687
	7496.39	-0.000463332	7496.39	-0.00443	7495.94	-0.00841	7495.94	-0.00666
	7496.66	-0.000496989	7496.66	-0.00448	7496.2	-0.00816	7496.2	-0.0068
	7496.93	-0.00047348	7496.93	-0.00471	7496.48	-0.0088	7496.48	-0.00699
	7497.2	-0.000392597	7497.2	-0.00464	7496.75	-0.00875	7496.75	-0.00697
	7497.47	-0.000391324	7497.47	-0.00464	7497.02	-0.00857	7497.02	-0.00703
	7497.73	-0.000859482	7497.73	-0.00487	7497.28	-0.00872	7497.28	-0.00712
	7497.98	-0.000492155	7497.98	-0.00485	7497.53	-0.00893	7497.53	-0.00713
	7498.23	-0.00063128	7498.23	-0.00492	7497.78	-0.00891	7497.78	-0.00727
	7498.49	-0.000672908	7498.49	-0.00498	7498.04	-0.0089	7498.04	-0.00744
	7498.76	-0.000147062	7498.76	-0.00489	7498.31	-0.00931	7498.31	-0.00717
	7499.04	-0.000476212	7499.04	-0.00491	7498.59	-0.00878	7498.59	-0.00745
	7499.32	-0.000522484	7499.32	-0.00496	7498.87	-0.00897	7498.87	-0.00736
	7499.59	-0.000451215	7499.59	-0.00493	7499.14	-0.00921	7499.14	-0.00725
	7499.87	-0.000356327	7499.87	-0.0049	7499.41	-0.00895	7499.41	-0.00733
	7500.13	-0.000309058	7500.13	-0.00487	7499.68	-0.00915	7499.68	-0.0072
	7500.4	-0.000247435	7500.4	-0.00482	7499.95	-0.00893	7499.95	-0.00724
	7500.67	-0.000871651	7500.67	-0.00498	7500.21	-0.00875	7500.21	-0.00733
	7500.92	-0.000600602	7500.92	-0.00513	7500.47	-0.00943	7500.47	-0.0075
	7501.19	-0.000558155	7501.19	-0.00498	7500.74	-0.00894	7500.74	-0.00734
	7501.46	-0.000593149	7501.46	-0.00502	7501.01	-0.00934	7501.01	-0.0071
	7501.73	-0.000430279	7501.73	-0.00491	7501.28	-0.00917	7501.28	-0.00705
	7502.01	-0.000295338	7502.01	-0.00504	7501.56	-0.00932	7501.56	-0.0075
	7502.27	-0.000728617	7502.27	-0.00513	7501.82	-0.00932	7501.82	-0.00748
	7502.53	-0.000467894	7502.53	-0.00503	7502.08	-0.00925	7502.08	-0.00751
	7502.79	-0.000785098	7502.79	-0.0052	7502.34	-0.0094	7502.34	-0.0076
	7503.04	-0.000435411	7503.04	-0.00506	7502.59	-0.00902	7502.59	-0.00755
	7503.3	-0.000186745	7503.3	-0.00514	7502.85	-0.00974	7502.85	-0.0075
	7503.57	-0.000439711	7503.57	-0.00525	7503.12	-0.00974	7503.12	-0.00793
	7503.85	-0.000560082	7503.85	-0.00509	7503.4	-0.00921	7503.4	-0.00783
	7504.13	-0.000792261	7504.13	-0.00528	7503.68	-0.00964	7503.68	-0.00783
	7504.4	-0.000544881	7504.4	-0.0051	7503.95	-0.00928	7503.95	-0.00769
	7504.67	-0.000984522	7504.67	-0.0053	7504.22	-0.00943	7504.22	-0.00781
	7504.94	-0.000551795	7504.94	-0.00531	7504.49	-0.00977	7504.49	-0.00791
	7505.2	-6.15311e-05	7505.2	-0.00517	7504.75	-0.00978	7504.75	-0.00782
	7505.47	-0.000555889	7505.47	-0.00524	7505.01	-0.00941	7505.01	-0.00797
	7505.72	-0.00114	7505.72	-0.00543	7505.27	-0.00944	7505.27	-0.00806
	7505.99	-0.000611351	7505.99	-0.00535	7505.54	-0.00977	7505.54	-0.00791
	7506.26	-0.000510674	7506.26	-0.0054	7505.81	-0.01004	7505.81	-0.00798
	7506.53	-0.000574056	7506.53	-0.0053	7506.08	-0.00949	7506.08	-0.00802
	7506.8	-0.000379877	7506.8	-0.0053	7506.35	-0.00979	7506.35	-0.00795
	7507.07	-0.000851137	7507.07	-0.00551	7506.62	-0.00991	7506.62	-0.00812
	7507.33	1.83899e-05	7507.33	-0.00536	7506.88	-0.01004	7506.88	-0.00816
	7507.58	-0.000787405	7507.58	-0.00544	7507.13	-0.00947	7507.13	-0.00818
	7507.83	-0.000793058	7507.83	-0.00561	7507.38	-0.00989	7507.38	-0.00841
	7508.09	-0.000799278	7508.09	-0.0056	7507.64	-0.01	7507.64	-0.00832
	7508.36	-0.000781905	7508.36	-0.0056	7507.91	-0.01024	7507.91	-0.00817
	7508.64	-0.00106	7508.64	-0.00571	7508.19	-0.01001	7508.19	-0.00844
	7508.91	-0.000592768	7508.91	-0.00567	7508.46	-0.01026	7508.46	-0.00843
	7509.18	-0.000781262	7509.18	-0.00564	7508.73	-0.00981	7508.73	-0.00843
	7509.45	-0.00121	7509.45	-0.00584	7509	-0.01016	7509	-0.0084
	7509.72	-0.000171201	7509.72	-0.00563	7509.27	-0.01039	7509.27	-0.00845
	7509.99	-0.000800365	7509.99	-0.00572	7509.54	-0.01026	7509.54	-0.00836
	7510.25	-0.001	7510.25	-0.00586	7509.8	-0.01031	7509.8	-0.00865
	7510.51	-0.000663869	7510.51	-0.00577	7510.06	-0.01024	7510.06	-0.00858
	7510.77	-0.000740252	7510.77	-0.00589	7510.32	-0.01043	7510.32	-0.0087
	7511.05	-0.00092266	7511.05	-0.00595	7510.59	-0.01053	7510.59	-0.00871
	7511.32	-0.000640597	7511.32	-0.00577	7510.87	-0.01039	7510.87	-0.00837
	7511.59	-0.000673089	7511.59	-0.00576	7511.14	-0.01038	7511.14	-0.00843
	7511.86	-0.00103	7511.86	-0.00591	7511.41	-0.01032	7511.41	-0.00863
	7512.13	-0.00127	7512.13	-0.00611	7511.68	-0.01069	7511.68	-0.00875
	7512.38	-0.00103	7512.38	-0.00599	7511.93	-0.01034	7511.93	-0.00884
	7512.64	-0.000873975	7512.64	-0.00609	7512.18	-0.01072	7512.18	-0.00892
	7512.89	-0.000618966	7512.89	-0.00596	7512.44	-0.01052	7512.44	-0.00891
	7513.17	-0.000436443	7513.17	-0.00588	7512.72	-0.01057	7512.72	-0.00875
	7513.45	-0.000904211	7513.45	-0.0059	7513	-0.01031	7513	-0.00856
	7513.72	-0.000564993	7513.72	-0.00592	7513.27	-0.01055	7513.27	-0.00865
	7514	-0.000992608	7514	-0.00606	7513.55	-0.01055	7513.55	-0.00866
	7514.27	-0.000793129	7514.27	-0.00591	7513.82	-0.01025	7513.82	-0.00862
	7514.54	-0.00104	7514.54	-0.00605	7514.09	-0.01023	7514.09	-0.00889
	7514.81	-0.000685687	7514.81	-0.00605	7514.36	-0.01039	7514.36	-0.0089
	7515.07	-0.0005798	7515.07	-0.00613	7514.62	-0.01074	7514.62	-0.00898
	7515.34	-0.00094873	7515.34	-0.0061	7514.89	-0.01046	7514.89	-0.00887
	7515.6	-0.00113	7515.6	-0.00608	7515.15	-0.01012	7515.15	-0.00907
	7515.87	-0.000909983	7515.87	-0.00622	7515.42	-0.01082	7515.42	-0.00909
	7516.15	-0.000635527	7516.15	-0.00615	7515.7	-0.01068	7515.7	-0.00901
	7516.42	-0.00084563	7516.42	-0.00612	7515.97	-0.01034	7515.97	-0.00883
	7516.69	-0.000625759	7516.69	-0.00611	7516.24	-0.01051	7516.24	-0.00875
	7516.95	-0.000903958	7516.95	-0.00619	7516.5	-0.01046	7516.5	-0.00883
	7517.2	-0.000871167	7517.2	-0.00627	7516.75	-0.01073	7516.75	-0.00894
	7517.46	-0.000880925	7517.46	-0.00626	7517.01	-0.01074	7517.01	-0.0088
	7517.72	-0.00117	7517.72	-0.00634	7517.27	-0.01066	7517.27	-0.00888
	7517.99	-0.000548033	7517.99	-0.00614	7517.54	-0.01067	7517.54	-0.00888
	7518.27	-0.000509792	7518.27	-0.00615	7517.82	-0.01078	7517.82	-0.00906
	7518.54	-0.00060527	7518.54	-0.00615	7518.09	-0.01088	7518.09	-0.0088
	7518.82	-0.00105	7518.82	-0.00619	7518.37	-0.01053	7518.37	-0.00862
	7519.09	-0.000443809	7519.09	-0.00613	7518.64	-0.01061	7518.64	-0.00895
	7519.36	-0.000814759	7519.36	-0.00618	7518.91	-0.01066	7518.91	-0.00895
	7519.62	-0.000950154	7519.62	-0.00619	7519.17	-0.01059	7519.17	-0.00904
	7519.89	-0.000960215	7519.89	-0.00626	7519.44	-0.0107	7519.44	-0.00902
	7520.15	-0.00112	7520.15	-0.00631	7519.7	-0.01092	7519.7	-0.00876
	7520.41	-0.000875985	7520.41	-0.00615	7519.96	-0.01071	7519.96	-0.00867
	7520.68	-0.000607367	7520.68	-0.00621	7520.23	-0.01102	7520.23	-0.00883
	7520.95	-0.00132	7520.95	-0.00643	7520.5	-0.01091	7520.5	-0.00907
	7521.23	-0.000417107	7521.23	-0.00632	7520.78	-0.01114	7520.78	-0.00919
	7521.49	-0.000908683	7521.49	-0.00634	7521.04	-0.01085	7521.04	-0.00922
	7521.75	-0.00070928	7521.75	-0.00629	7521.3	-0.01104	7521.3	-0.00905
	7522.01	-0.00111	7522.01	-0.00644	7521.56	-0.01098	7521.56	-0.00912
	7522.26	-0.00132	7522.26	-0.00648	7521.81	-0.01083	7521.81	-0.00909
	7522.52	-0.000777193	7522.52	-0.0063	7522.07	-0.01093	7522.07	-0.00898
	7522.79	-0.00109	7522.79	-0.00641	7522.34	-0.01105	7522.34	-0.00906
	7523.07	-0.00128	7523.07	-0.00646	7522.62	-0.01085	7522.62	-0.00922
	7523.34	-0.00112	7523.34	-0.00645	7522.89	-0.01108	7522.89	-0.00913
	7523.62	-0.000721078	7523.62	-0.00634	7523.17	-0.01093	7523.17	-0.00917
	7523.89	-0.000659781	7523.89	-0.00638	7523.44	-0.01121	7523.44	-0.00905
	7524.16	-0.000872483	7524.16	-0.00658	7523.71	-0.01143	7523.71	-0.00946
	7524.42	-0.000700415	7524.42	-0.00631	7523.97	-0.01068	7523.97	-0.00929
	7524.69	-0.000550705	7524.69	-0.00628	7524.24	-0.01088	7524.24	-0.00918
	7524.95	-0.00106	7524.95	-0.00643	7524.5	-0.01081	7524.5	-0.00923
	7525.22	-0.0011	7525.22	-0.00656	7524.77	-0.01101	7524.77	-0.00941
	7525.49	-0.000996479	7525.49	-0.00657	7525.04	-0.01145	7525.04	-0.0092
	7525.77	-0.00091269	7525.77	-0.00646	7525.32	-0.01108	7525.32	-0.00919
	7526.05	-0.00106	7526.05	-0.00652	7525.6	-0.011	7525.6	-0.00931
	7526.32	-0.000861369	7526.32	-0.00652	7525.87	-0.01137	7525.87	-0.0091
	7526.58	-0.0007064	7526.58	-0.00648	7526.13	-0.01126	7526.13	-0.00916
	7526.83	-0.000983641	7526.83	-0.00656	7526.38	-0.01106	7526.38	-0.0094
	7527.09	-0.00116	7527.09	-0.00664	7526.64	-0.01108	7526.64	-0.00944
	7527.35	-0.000657535	7527.35	-0.00654	7526.9	-0.0112	7526.9	-0.00945
	7527.62	-0.000885306	7527.62	-0.00661	7527.17	-0.01132	7527.17	-0.00952
	7527.9	-0.000608883	7527.9	-0.00657	7527.45	-0.01141	7527.45	-0.00945
	7528.18	-0.00065589	7528.18	-0.00659	7527.73	-0.01133	7527.73	-0.00953
	7528.46	-0.000876082	7528.46	-0.00659	7528.01	-0.01145	7528.01	-0.00925
	7528.73	-0.000923557	7528.73	-0.00661	7528.28	-0.01114	7528.28	-0.00949
	7529	-0.0013	7529	-0.0068	7528.55	-0.01145	7528.55	-0.00944
	7529.27	-0.000897673	7529.27	-0.00666	7528.82	-0.01137	7528.82	-0.00948
	7529.54	-0.00118	7529.54	-0.00669	7529.08	-0.01127	7529.08	-0.00961
	7529.8	-0.00123	7529.8	-0.00669	7529.35	-0.01126	7529.35	-0.00951
	7530.06	-0.00103	7530.06	-0.0067	7529.61	-0.01127	7529.61	-0.00963
	7530.34	-0.000770563	7530.34	-0.00669	7529.89	-0.01154	7529.89	-0.0095
	7530.61	-0.000986662	7530.61	-0.00669	7530.16	-0.01149	7530.16	-0.0094
	7530.89	-0.00125	7530.89	-0.00675	7530.44	-0.01113	7530.44	-0.00954
	7531.15	-0.00113	7531.15	-0.00683	7530.7	-0.01125	7530.7	-0.00981
	7531.41	-0.000855167	7531.41	-0.00686	7530.96	-0.01168	7530.96	-0.00977
	7531.67	-0.000521612	7531.67	-0.00667	7531.22	-0.01139	7531.22	-0.00972
	7531.92	-0.000871112	7531.92	-0.00677	7531.47	-0.01135	7531.47	-0.00985
	7532.19	-0.000975939	7532.19	-0.0068	7531.74	-0.0114	7531.74	-0.00971
	7532.46	-0.0012	7532.46	-0.00697	7532.01	-0.01169	7532.01	-0.00973
	7532.73	-0.00111	7532.73	-0.00679	7532.28	-0.0113	7532.28	-0.0096
	7533.01	-0.00073178	7533.01	-0.00676	7532.56	-0.01164	7532.56	-0.00959
	7533.29	-0.00102	7533.29	-0.00688	7532.84	-0.01174	7532.84	-0.00962
	7533.56	-0.00137	7533.56	-0.00687	7533.11	-0.01122	7533.11	-0.00951
	7533.83	-0.00108	7533.83	-0.00692	7533.38	-0.01158	7533.38	-0.00975
	7534.09	-0.000876279	7534.09	-0.00681	7533.64	-0.01153	7533.64	-0.00967
	7534.35	-0.000772051	7534.35	-0.00674	7533.9	-0.01151	7533.9	-0.00953
	7534.62	-0.000896792	7534.62	-0.00677	7534.17	-0.01142	7534.17	-0.00958
	7534.89	-0.000675849	7534.89	-0.0069	7534.44	-0.01194	7534.44	-0.00976
	7535.16	-0.001	7535.16	-0.00695	7534.71	-0.01182	7534.71	-0.00981
	7535.43	-0.000921532	7535.43	-0.00688	7534.98	-0.01181	7534.98	-0.00966
	7535.71	-0.00124	7535.71	-0.00693	7535.26	-0.01149	7535.26	-0.00975
	7535.97	-0.00123	7535.97	-0.00687	7535.52	-0.01136	7535.52	-0.00977
	7536.24	-0.00089154	7536.24	-0.00678	7535.78	-0.0114	7535.78	-0.00969
	7536.49	-0.000780994	7536.49	-0.00684	7536.04	-0.01149	7536.04	-0.00981
	7536.74	-0.00113	7536.74	-0.00703	7536.29	-0.01159	7536.29	-0.00999
	7537	-0.00114	7537	-0.00699	7536.55	-0.0116	7536.55	-0.00985
	7537.27	-0.000805246	7537.27	-0.00678	7536.82	-0.01134	7536.82	-0.00987
	7537.56	-0.00125	7537.56	-0.00703	7537.1	-0.01176	7537.1	-0.00997
	7537.84	-0.001	7537.84	-0.00695	7537.39	-0.01149	7537.39	-0.01004
	7538.11	-0.000838318	7538.11	-0.00691	7537.66	-0.0118	7537.66	-0.00981
	7538.38	-0.000760615	7538.38	-0.00696	7537.93	-0.01217	7537.93	-0.00971
	7538.65	-0.000961041	7538.65	-0.00697	7538.2	-0.01193	7538.2	-0.00973
	7538.92	-0.000765412	7538.92	-0.00695	7538.47	-0.01188	7538.47	-0.00979
	7539.2	-0.000767834	7539.2	-0.00689	7538.74	-0.01168	7538.74	-0.00988
	7539.46	-0.000788138	7539.46	-0.00688	7539.01	-0.01156	7539.01	-0.00988
	7539.72	-0.000738899	7539.72	-0.00695	7539.27	-0.01197	7539.27	-0.00984
	7540	-0.000743835	7540	-0.00692	7539.55	-0.0119	7539.55	-0.00985
	7540.28	-0.000973707	7540.28	-0.00702	7539.83	-0.012	7539.83	-0.00977
	7540.56	-0.000776241	7540.56	-0.00682	7540.1	-0.01139	7540.1	-0.00974
	7540.82	-0.00101	7540.82	-0.00706	7540.37	-0.01194	7540.37	-0.00983
	7541.09	-0.000678079	7541.09	-0.00695	7540.64	-0.01165	7540.64	-0.01001
	7541.34	-0.000550133	7541.34	-0.00694	7540.89	-0.01188	7540.89	-0.00994
	7541.6	-0.000803999	7541.6	-0.00698	7541.15	-0.01192	7541.15	-0.00992
	7541.86	-0.000848219	7541.86	-0.00696	7541.41	-0.01183	7541.41	-0.00998
	7542.14	-0.00108	7542.14	-0.00706	7541.69	-0.01188	7541.69	-0.0101
	7542.42	-0.00119	7542.42	-0.00709	7541.97	-0.01195	7541.97	-0.00997
	7542.7	-0.00112	7542.7	-0.00693	7542.25	-0.01155	7542.25	-0.00997
	7542.98	-0.000654069	7542.98	-0.00696	7542.53	-0.01217	7542.53	-0.00989
	7543.25	-0.000938414	7543.25	-0.00699	7542.8	-0.01185	7542.8	-0.00996
	7543.52	-0.000876769	7543.52	-0.00699	7543.07	-0.01205	7543.07	-0.00987
	7543.79	-0.0011	7543.79	-0.00704	7543.33	-0.01183	7543.33	-0.00997
	7544.05	-0.000978226	7544.05	-0.00698	7543.6	-0.0118	7543.6	-0.00998
	7544.32	-0.000825913	7544.32	-0.00698	7543.87	-0.01203	7543.87	-0.01004
	7544.58	-0.000544083	7544.58	-0.00702	7544.13	-0.01202	7544.13	-0.01024
	7544.86	-0.000949919	7544.86	-0.00705	7544.41	-0.01189	7544.41	-0.01012
	7545.13	-0.001	7545.13	-0.00708	7544.68	-0.01192	7544.68	-0.0103
	7545.4	-0.000666864	7545.4	-0.00695	7544.95	-0.01188	7544.95	-0.01014
	7545.68	-0.00118	7545.68	-0.00714	7545.22	-0.01195	7545.22	-0.01022
	7545.94	-0.000874742	7545.94	-0.00712	7545.49	-0.01214	7545.49	-0.01034
	7546.19	-0.000888376	7546.19	-0.00719	7545.74	-0.01239	7545.74	-0.01042
	7546.45	-0.000825293	7546.45	-0.00708	7546	-0.0122	7546	-0.01024
	7546.71	-0.00104	7546.71	-0.00706	7546.26	-0.01203	7546.26	-0.01011
	7546.98	-0.000492893	7546.98	-0.00694	7546.53	-0.01188	7546.53	-0.01025
	7547.26	-0.000749875	7547.26	-0.00714	7546.81	-0.01235	7546.81	-0.0104
	7547.54	-0.000373655	7547.54	-0.00698	7547.09	-0.01225	7547.09	-0.01011
	7547.81	-0.000583095	7547.81	-0.00704	7547.36	-0.01211	7547.36	-0.01008
	7548.09	-0.000869669	7548.09	-0.00711	7547.64	-0.01206	7547.64	-0.01015
	7548.36	-0.00081075	7548.36	-0.00712	7547.91	-0.01215	7547.91	-0.01027
	7548.62	-0.00113	7548.62	-0.00711	7548.17	-0.01176	7548.17	-0.01037
	7548.89	-0.000784633	7548.89	-0.00707	7548.44	-0.01187	7548.44	-0.01034
	7549.15	-0.000987785	7549.15	-0.0071	7548.7	-0.01192	7548.7	-0.01025
	7549.42	-0.000841228	7549.42	-0.00705	7548.97	-0.01176	7548.97	-0.01038
	7549.69	-0.00115	7549.69	-0.00715	7549.24	-0.01186	7549.24	-0.01034
	7549.97	-0.000498376	7549.97	-0.00708	7549.52	-0.01208	7549.52	-0.01029
	7550.24	-0.000721182	7550.24	-0.00705	7549.79	-0.01208	7549.79	-0.01006
	7550.51	-0.000899122	7550.51	-0.007	7550.06	-0.0119	7550.06	-0.01
	7550.77	-0.000940063	7550.77	-0.00702	7550.32	-0.01193	7550.32	-0.01
	7551.03	-0.00122	7551.03	-0.00712	7550.58	-0.01192	7550.58	-0.01012
	7551.28	-0.000531368	7551.28	-0.00701	7550.83	-0.01206	7550.83	-0.01022
	7551.55	-0.00113	7551.55	-0.00711	7551.1	-0.01188	7551.1	-0.01024
	7551.82	-0.000561763	7551.82	-0.00704	7551.37	-0.01199	7551.37	-0.01041
	7552.1	-0.000824027	7552.1	-0.00697	7551.65	-0.01184	7551.65	-0.01014
	7552.39	-0.000882702	7552.39	-0.00702	7551.94	-0.01194	7551.94	-0.00997
	7552.66	-0.00098261	7552.66	-0.00702	7552.21	-0.01175	7552.21	-0.01016
	7552.94	-0.000391343	7552.94	-0.00677	7552.49	-0.01161	7552.49	-0.01007
	7553.21	-0.001	7553.21	-0.00691	7552.76	-0.01183	7552.76	-0.00987
	7553.48	-0.000813707	7553.48	-0.00687	7553.03	-0.01154	7553.03	-0.01013
	7553.75	-0.000794542	7553.75	-0.00697	7553.3	-0.01198	7553.3	-0.01014
	7554.01	-0.000615362	7554.01	-0.00693	7553.56	-0.01183	7553.56	-0.01031
	7554.28	-0.000621891	7554.28	-0.00693	7553.83	-0.01181	7553.83	-0.01034
	7554.55	-0.000964327	7554.55	-0.0069	7554.1	-0.01154	7554.1	-0.01021
	7554.83	-0.000893515	7554.83	-0.00689	7554.38	-0.01161	7554.38	-0.01005
	7555.11	-0.000759841	7555.11	-0.00689	7554.66	-0.01176	7554.66	-0.01009
	7555.38	-0.00107	7555.38	-0.00692	7554.93	-0.01164	7554.93	-0.01008
	7555.65	-0.000856593	7555.65	-0.0068	7555.2	-0.01142	7555.2	-0.01009
	7555.9	-0.00102	7555.9	-0.00696	7555.45	-0.01194	7555.45	-0.01004
	7556.16	-0.000594717	7556.16	-0.00677	7555.71	-0.01126	7555.71	-0.01029
	7556.42	-0.000815757	7556.42	-0.00697	7555.97	-0.01167	7555.97	-0.01038
	7556.7	-0.000997629	7556.7	-0.00694	7556.25	-0.01169	7556.25	-0.01015
	7556.98	-0.000365026	7556.98	-0.0068	7556.53	-0.01165	7556.53	-0.01035
	7557.26	-0.000817095	7557.26	-0.00692	7556.81	-0.01179	7556.81	-0.01023
	7557.54	-0.000624486	7557.54	-0.00683	7557.09	-0.01163	7557.09	-0.01021
	7557.81	-0.00066706	7557.81	-0.00692	7557.36	-0.01192	7557.36	-0.01024
	7558.08	-0.000548498	7558.08	-0.00686	7557.63	-0.01214	7557.63	-0.00992
	7558.35	3.02033e-05	7558.35	-0.00664	7557.9	-0.01184	7557.9	-0.00988
	7558.62	-0.000670231	7558.62	-0.00684	7558.17	-0.01164	7558.17	-0.01004
	7558.88	-0.00112	7558.88	-0.007	7558.43	-0.01175	7558.43	-0.01016
	7559.15	-0.000578509	7559.15	-0.00674	7558.7	-0.01127	7558.7	-0.01017
	7559.43	-0.000505617	7559.43	-0.00695	7558.97	-0.01226	7558.97	-0.01005
	7559.7	-0.000777681	7559.7	-0.00681	7559.25	-0.0115	7559.25	-0.01016
	7559.98	-0.00028373	7559.98	-0.00667	7559.53	-0.01158	7559.53	-0.01014
	7560.25	-0.000654059	7560.25	-0.00684	7559.8	-0.01197	7559.8	-0.00995
	7560.51	-0.00102	7560.51	-0.00688	7560.06	-0.01163	7560.06	-0.01004
	7560.76	-0.000478642	7560.76	-0.00683	7560.31	-0.01187	7560.31	-0.01016
	7561.02	-0.000617242	7561.02	-0.00689	7560.57	-0.01203	7560.57	-0.01027
	7561.28	-0.000988993	7561.28	-0.007	7560.83	-0.01222	7560.83	-0.01023
	7561.56	-0.000547007	7561.56	-0.00689	7561.11	-0.01208	7561.11	-0.0102
	7561.84	-0.000947948	7561.84	-0.00688	7561.39	-0.01174	7561.39	-0.01005
	7562.12	-0.000534603	7562.12	-0.00684	7561.67	-0.01229	7561.67	-0.00988
	7562.39	-0.000825974	7562.39	-0.00683	7561.94	-0.01199	7561.94	-0.00985
	7562.67	-0.000403769	7562.67	-0.00671	7562.22	-0.01187	7562.22	-0.00989
	7562.94	-0.000730164	7562.94	-0.0068	7562.49	-0.01206	7562.49	-0.00987
	7563.21	-0.00128	7563.21	-0.00699	7562.76	-0.01204	7562.76	-0.0101
	7563.48	-0.000895346	7563.48	-0.00683	7563.03	-0.01182	7563.03	-0.00998
	7563.74	-0.00112	7563.74	-0.00694	7563.29	-0.01191	7563.29	-0.01006
	7564.01	-0.000740207	7564.01	-0.00692	7563.56	-0.01224	7563.56	-0.01004
	7564.28	-0.000901259	7564.28	-0.00679	7563.83	-0.01178	7563.83	-0.00973
	7564.56	-0.00068908	7564.56	-0.00682	7564.11	-0.01199	7564.11	-0.00988
	7564.84	-0.000659801	7564.84	-0.00675	7564.38	-0.01176	7564.38	-0.00998
	7565.11	-0.000808935	7565.11	-0.00694	7564.66	-0.01219	7564.66	-0.01006
	7565.37	-0.000608866	7565.37	-0.00688	7564.92	-0.01183	7564.92	-0.01012
	7565.63	-0.000682089	7565.63	-0.0069	7565.18	-0.01187	7565.18	-0.01007
	7565.89	-0.000907525	7565.89	-0.00687	7565.44	-0.01185	7565.44	-0.00997
	7566.16	-0.000634455	7566.16	-0.00687	7565.71	-0.01206	7565.71	-0.01
	7566.43	-0.000546401	7566.43	-0.00688	7565.98	-0.01229	7565.98	-0.00981
	7566.72	-0.00065307	7566.72	-0.00682	7566.27	-0.01169	7566.27	-0.01006
	7566.99	-0.000685874	7566.99	-0.00663	7566.54	-0.01122	7566.54	-0.0098
	7567.27	-0.000366891	7567.27	-0.0067	7566.82	-0.01191	7566.82	-0.00985
	7567.55	-0.000416755	7567.55	-0.00662	7567.1	-0.01165	7567.1	-0.00971
	7567.82	-0.000725866	7567.82	-0.00664	7567.37	-0.01142	7567.37	-0.00973
	7568.1	-0.000829478	7568.1	-0.00671	7567.65	-0.01145	7567.65	-0.0097
	7568.36	-0.000572758	7568.36	-0.00657	7567.91	-0.01133	7567.91	-0.0095
	7568.63	-0.000648512	7568.63	-0.00658	7568.18	-0.01139	7568.18	-0.00955
	7568.9	-0.000698098	7568.9	-0.00673	7568.45	-0.01175	7568.45	-0.0097
	7569.17	-0.000620164	7569.17	-0.00663	7568.72	-0.01146	7568.72	-0.00967
	7569.46	-0.000400222	7569.46	-0.00657	7569.01	-0.01153	7569.01	-0.00982
	7569.74	-0.000497144	7569.74	-0.00658	7569.29	-0.0116	7569.29	-0.0097
	7570	-0.000742754	7570	-0.00659	7569.55	-0.0115	7569.55	-0.0095
	7570.27	-0.000588071	7570.27	-0.0065	7569.82	-0.01148	7569.82	-0.00943
	7570.53	-0.000934256	7570.53	-0.00656	7570.08	-0.01136	7570.08	-0.00949
	7570.79	-0.00048194	7570.79	-0.0064	7570.33	-0.01116	7570.33	-0.00944
	7571.05	-0.000547349	7571.05	-0.00643	7570.6	-0.01157	7570.6	-0.00937
	7571.33	-0.000559091	7571.33	-0.00641	7570.88	-0.01145	7570.88	-0.00929
	7571.61	-6.17313e-05	7571.61	-0.00636	7571.16	-0.01155	7571.16	-0.0094
	7571.89	-0.000390583	7571.89	-0.00633	7571.44	-0.01121	7571.44	-0.00936
	7572.17	-0.000660435	7572.17	-0.00634	7571.72	-0.0113	7571.72	-0.00935
	7572.44	-0.000500121	7572.44	-0.00627	7571.99	-0.01129	7571.99	-0.00924
	7572.71	-0.00041111	7572.71	-0.00642	7572.26	-0.01135	7572.26	-0.00954
	7572.98	-0.000612747	7572.98	-0.00645	7572.53	-0.01132	7572.53	-0.0096
	7573.25	-0.000936749	7573.25	-0.00641	7572.8	-0.01128	7572.8	-0.00936
	7573.51	-0.00094207	7573.51	-0.00637	7573.06	-0.0112	7573.06	-0.00929
	7573.78	-0.000168439	7573.78	-0.00615	7573.33	-0.01115	7573.33	-0.00931
	7574.06	-0.000836193	7574.06	-0.00637	7573.61	-0.01119	7573.61	-0.00945
	7574.34	-0.000456018	7574.34	-0.00628	7573.88	-0.01129	7573.88	-0.00931
	7574.61	-0.000527737	7574.61	-0.00631	7574.16	-0.0112	7574.16	-0.00946
	7574.88	-0.000871688	7574.88	-0.00648	7574.43	-0.01123	7574.43	-0.00961
	7575.15	-0.000435933	7575.15	-0.00631	7574.7	-0.01147	7574.7	-0.0092
	7575.4	-0.000791647	7575.4	-0.00629	7574.95	-0.01128	7574.95	-0.00921
	7575.66	0.000192562	7575.66	-0.00606	7575.21	-0.01114	7575.21	-0.00935
	7575.92	-0.000351966	7575.92	-0.00618	7575.47	-0.01109	7575.47	-0.00926
	7576.2	-0.000744088	7576.2	-0.00618	7575.75	-0.01075	7575.75	-0.00918
	7576.48	-0.000550009	7576.48	-0.00619	7576.03	-0.01094	7576.03	-0.00929
	7576.76	-0.000790591	7576.76	-0.00616	7576.31	-0.01085	7576.31	-0.00918
	7577.04	-0.000184925	7577.04	-0.00609	7576.59	-0.01112	7576.59	-0.00912
	7577.31	-0.000394787	7577.31	-0.00609	7576.86	-0.01096	7576.86	-0.00901
	7577.58	-0.000730781	7577.58	-0.00629	7577.13	-0.01127	7577.13	-0.0091
	7577.85	-6.71116e-05	7577.85	-0.00616	7577.4	-0.01128	7577.4	-0.00927
	7578.12	-0.00029622	7578.12	-0.00619	7577.67	-0.01112	7577.67	-0.0093
	7578.39	-0.000302845	7578.39	-0.00614	7577.94	-0.01094	7577.94	-0.00924
	7578.66	-0.000751278	7578.66	-0.00632	7578.21	-0.01109	7578.21	-0.0095
	7578.94	-0.000487372	7578.94	-0.00613	7578.49	-0.01067	7578.49	-0.00944
	7579.22	-0.000239327	7579.22	-0.00608	7578.77	-0.01083	7578.77	-0.00925
	7579.5	-0.000506326	7579.5	-0.00613	7579.05	-0.01065	7579.05	-0.00922
	7579.77	-0.000216848	7579.77	-0.00608	7579.32	-0.0107	7579.32	-0.00925
	7580.04	-0.000656514	7580.04	-0.00622	7579.59	-0.01092	7579.59	-0.00926
	7580.29	-0.000445557	7580.29	-0.00608	7579.84	-0.01067	7579.84	-0.00916
	7580.55	-0.00101	7580.55	-0.0062	7580.1	-0.01075	7580.1	-0.00902
	7580.82	-0.000883783	7580.82	-0.0062	7580.37	-0.01078	7580.37	-0.00911
	7581.1	-0.000631879	7581.1	-0.0061	7580.65	-0.01068	7580.65	-0.00925
	7581.38	-0.000505755	7581.38	-0.00602	7580.93	-0.0108	7580.93	-0.00898
	7581.66	-0.00048018	7581.66	-0.00598	7581.21	-0.0108	7581.21	-0.0088
	7581.94	-0.000226489	7581.94	-0.00592	7581.49	-0.01076	7581.49	-0.00886
	7582.22	-0.000233405	7582.22	-0.00597	7581.77	-0.01096	7581.77	-0.00893
	7582.49	-0.00067641	7582.49	-0.00598	7582.04	-0.01057	7582.04	-0.00892
	7582.76	-0.000547497	7582.76	-0.00589	7582.31	-0.01029	7582.31	-0.00898
	7583.03	-0.000303101	7583.03	-0.0058	7582.58	-0.01063	7582.58	-0.0087
	7583.3	-0.000513681	7583.3	-0.00583	7582.85	-0.01062	7582.85	-0.00864
	7583.57	-0.000513545	7583.57	-0.0058	7583.12	-0.0103	7583.12	-0.00872
	7583.85	-0.000468583	7583.85	-0.00591	7583.4	-0.01064	7583.4	-0.00862
	7584.13	-0.000383711	7584.13	-0.00574	7583.68	-0.01032	7583.68	-0.00859
	7584.41	-0.000306276	7584.41	-0.00574	7583.96	-0.01043	7583.96	-0.00846
	7584.68	-0.000195749	7584.68	-0.00567	7584.23	-0.01056	7584.23	-0.00832
	7584.94	-0.000134044	7584.94	-0.00554	7584.49	-0.01024	7584.49	-0.00824
	7585.2	-0.000207965	7585.2	-0.00561	7584.75	-0.01035	7584.75	-0.00829
	7585.46	-0.000258819	7585.46	-0.00558	7585.01	-0.00998	7585.01	-0.00847
	7585.72	-0.000188427	7585.72	-0.00563	7585.27	-0.01042	7585.27	-0.00829
	7586	-0.000410702	7586	-0.00566	7585.55	-0.01043	7585.55	-0.00812
	7586.29	-0.000405126	7586.29	-0.00553	7585.84	-0.01013	7585.84	-0.00815
	7586.57	-0.000426648	7586.57	-0.00552	7586.11	-0.01037	7586.11	-0.00795
	7586.85	-0.000329498	7586.85	-0.00546	7586.39	-0.01006	7586.39	-0.00807
	7587.12	-0.000204458	7587.12	-0.00543	7586.67	-0.01016	7586.67	-0.00798
	7587.39	-0.000409138	7587.39	-0.00538	7586.94	-0.00978	7586.94	-0.00792
	7587.66	-0.000144604	7587.66	-0.00535	7587.21	-0.00999	7587.21	-0.00793
	7587.93	-0.000109665	7587.93	-0.0053	7587.48	-0.00983	7587.48	-0.00804
	7588.2	-0.000243339	7588.2	-0.00533	7587.75	-0.01004	7587.75	-0.00799
	7588.47	0.000238538	7588.47	-0.0052	7588.02	-0.00991	7588.02	-0.00816
	7588.74	-0.000378649	7588.74	-0.0053	7588.29	-0.00991	7588.29	-0.00786
	7589.02	-0.000256159	7589.02	-0.0053	7588.57	-0.00997	7588.57	-0.00803
	7589.3	-0.000440497	7589.3	-0.00526	7588.85	-0.00973	7588.85	-0.00807
	7589.57	-0.000466672	7589.57	-0.00521	7589.12	-0.00972	7589.12	-0.00785
	7589.84	-0.000430393	7589.84	-0.00528	7589.39	-0.01015	7589.39	-0.00773
	7590.09	-9.82274e-05	7590.09	-0.00513	7589.64	-0.00991	7589.64	-0.00765
	7590.35	-0.000124325	7590.35	-0.00508	7589.9	-0.00958	7589.9	-0.00785
	7590.61	-0.00058278	7590.61	-0.00528	7590.16	-0.00976	7590.16	-0.00794
	7590.89	-0.000413017	7590.89	-0.0052	7590.44	-0.00994	7590.44	-0.00765
	7591.18	-0.000126966	7591.18	-0.00515	7590.73	-0.01015	7590.73	-0.00769
	7591.46	-0.000351612	7591.46	-0.00513	7591.01	-0.00977	7591.01	-0.00769
	7591.74	-0.000648394	7591.74	-0.0052	7591.29	-0.00953	7591.29	-0.00781
	7592.01	-0.00017608	7592.01	-0.00506	7591.56	-0.00965	7591.56	-0.00775
	7592.29	-0.000303637	7592.29	-0.00505	7591.84	-0.00969	7591.84	-0.00768
	7592.56	-0.000843095	7592.56	-0.00513	7592.11	-0.0095	7592.11	-0.0076
	7592.83	-0.000506605	7592.83	-0.00506	7592.38	-0.00949	7592.38	-0.00753
	7593.1	-0.000266747	7593.1	-0.00504	7592.65	-0.00973	7592.65	-0.00753
	7593.37	-0.000145393	7593.37	-0.00506	7592.92	-0.00984	7592.92	-0.0077
	7593.65	-1.11338e-05	7593.65	-0.00497	7593.2	-0.00971	7593.2	-0.00773
	7593.93	-0.000109148	7593.93	-0.00487	7593.48	-0.00934	7593.48	-0.0077
	7594.21	-0.00031034	7594.21	-0.00491	7593.76	-0.00947	7593.76	-0.00746
	7594.49	7.11073e-05	7594.49	-0.00491	7594.04	-0.00974	7594.04	-0.00755
	7594.75	-0.000391289	7594.75	-0.00494	7594.3	-0.0095	7594.3	-0.00748
	7595.01	0.000112904	7595.01	-0.00486	7594.56	-0.00966	7594.56	-0.00755
	7595.27	6.5534e-06	7595.27	-0.0049	7594.82	-0.00945	7594.82	-0.00778
	7595.54	-2.42175e-05	7595.54	-0.00487	7595.09	-0.0094	7595.09	-0.00769
	7595.82	-0.000564485	7595.82	-0.00487	7595.37	-0.00933	7595.37	-0.00726
	7596.11	-0.000722238	7596.11	-0.00493	7595.66	-0.00936	7595.66	-0.00734
	7596.39	-3.91578e-05	7596.39	-0.00479	7595.94	-0.00948	7595.94	-0.00736
	7596.67	-0.000205276	7596.67	-0.00461	7596.22	-0.00899	7596.22	-0.0071
	7596.95	-0.000434525	7596.95	-0.00479	7596.5	-0.00923	7596.5	-0.0072
	7597.22	-0.00015324	7597.22	-0.00477	7596.77	-0.00936	7596.77	-0.00737
	7597.49	-0.000116697	7597.49	-0.0048	7597.04	-0.00945	7597.04	-0.0075
	7597.76	2.91794e-05	7597.76	-0.00467	7597.31	-0.00919	7597.31	-0.00737
	7598.03	-7.30622e-05	7598.03	-0.00461	7597.58	-0.00921	7597.58	-0.0071
	7598.31	-0.000111961	7598.31	-0.0046	7597.85	-0.00911	7597.85	-0.00716
	7598.58	0.000108047	7598.58	-0.00458	7598.13	-0.00939	7598.13	-0.00701
	7598.86	-4.49057e-05	7598.86	-0.00454	7598.41	-0.00902	7598.41	-0.00704
	7599.14	-0.000161246	7599.14	-0.00455	7598.69	-0.00887	7598.69	-0.00706
	7599.41	4.7399e-06	7599.41	-0.00454	7598.96	-0.00911	7598.96	-0.00705
	7599.68	0.000239009	7599.68	-0.00452	7599.23	-0.00907	7599.23	-0.00713
	7599.93	-0.000305074	7599.93	-0.00457	7599.48	-0.00883	7599.48	-0.00709
	7600.19	-8.42704e-05	7600.19	-0.00444	7599.74	-0.00876	7599.74	-0.00704
	7600.46	-0.000224393	7600.46	-0.00449	7600.01	-0.00885	7600.01	-0.00691
	7600.74	6.58189e-05	7600.74	-0.0044	7600.29	-0.00874	7600.29	-0.00703
	7601.03	7.24073e-05	7601.03	-0.00438	7600.58	-0.00886	7600.58	-0.00682
	7601.31	-1.57365e-05	7601.31	-0.00435	7600.86	-0.00871	7600.86	-0.00686
	7601.59	-0.000130811	7601.59	-0.0043	7601.14	-0.0088	7601.14	-0.00657
	7601.86	0.000115594	7601.86	-0.00417	7601.41	-0.00845	7601.41	-0.0066
	7602.13	-0.000168808	7602.13	-0.00431	7601.68	-0.00853	7601.68	-0.0067
	7602.41	-3.36133e-05	7602.41	-0.00438	7601.96	-0.00898	7601.96	-0.00671
	7602.68	-0.00044715	7602.68	-0.00422	7602.22	-0.00833	7602.22	-0.00662
	7602.95	-0.00012515	7602.95	-0.00416	7602.5	-0.0086	7602.5	-0.0064
	7603.22	-0.000173948	7603.22	-0.00418	7602.77	-0.00863	7602.77	-0.0063
	7603.49	-0.000227036	7603.49	-0.00411	7603.04	-0.00806	7603.04	-0.00655
	7603.77	0.000130372	7603.77	-0.00402	7603.32	-0.00841	7603.32	-0.00635
	7604.05	0.000290212	7604.05	-0.00388	7603.6	-0.00825	7603.6	-0.0063
	7604.33	-5.67796e-06	7604.33	-0.00401	7603.87	-0.00842	7603.87	-0.00627
	7604.59	0.000476968	7604.59	-0.00385	7604.14	-0.00839	7604.14	-0.00625
	7604.85	0.000155998	7604.85	-0.00391	7604.4	-0.00834	7604.4	-0.00637
	7605.11	0.000197093	7605.11	-0.00389	7604.66	-0.00851	7604.66	-0.00612
	7605.37	4.61893e-05	7605.37	-0.00388	7604.92	-0.00825	7604.92	-0.00615
	7605.66	-0.000128683	7605.66	-0.00394	7605.2	-0.00826	7605.2	-0.00626
	7605.94	-0.00016537	7605.94	-0.00379	7605.49	-0.00785	7605.49	-0.0062
	7606.23	0.000109933	7606.23	-0.00372	7605.78	-0.00802	7605.78	-0.00606
	7606.51	0.000262764	7606.51	-0.00365	7606.06	-0.00806	7606.06	-0.00586
	7606.79	-2.57431e-05	7606.79	-0.0037	7606.34	-0.00786	7606.34	-0.00582
	7607.06	0.000406197	7607.06	-0.00354	7606.61	-0.00784	7606.61	-0.00572
	7607.34	-0.00013063	7607.34	-0.00364	7606.89	-0.00763	7606.89	-0.00583
	7607.61	0.000317587	7607.61	-0.00356	7607.16	-0.00792	7607.16	-0.00571
	7607.88	0.000138479	7607.88	-0.00352	7607.43	-0.00789	7607.43	-0.00562
	7608.15	-0.000102533	7608.15	-0.00361	7607.7	-0.00796	7607.7	-0.0057
	7608.43	-0.000186952	7608.43	-0.00341	7607.98	-0.0074	7607.98	-0.00537
	7608.72	8.38306e-06	7608.72	-0.00351	7608.27	-0.00792	7608.27	-0.00546
	7609	0.00021457	7609	-0.00327	7608.55	-0.00744	7608.55	-0.00538
	7609.27	0.000284403	7609.27	-0.00336	7608.82	-0.00787	7608.82	-0.00525
	7609.54	0.000510776	7609.54	-0.00321	7609.08	-0.00755	7609.08	-0.00517
	7609.8	9.94509e-05	7609.8	-0.00332	7609.35	-0.0074	7609.35	-0.00541
	7610.06	0.000309447	7610.06	-0.0033	7609.61	-0.00749	7609.61	-0.00548
	7610.33	0.000169212	7610.33	-0.00323	7609.88	-0.00739	7609.88	-0.00524
	7610.61	0.000381936	7610.61	-0.00316	7610.16	-0.00737	7610.16	-0.00506
	7610.89	0.000214556	7610.89	-0.00306	7610.44	-0.00714	7610.44	-0.005
	7611.18	0.000472027	7611.18	-0.00305	7610.73	-0.00718	7610.73	-0.00508
	7611.46	0.000217434	7611.46	-0.00311	7611.01	-0.00723	7611.01	-0.00487
	7611.74	-3.92004e-06	7611.74	-0.0031	7611.29	-0.00719	7611.29	-0.00493
	7612.01	0.000388016	7612.01	-0.00301	7611.56	-0.00724	7611.56	-0.0049
	7612.29	0.000218883	7612.29	-0.00302	7611.84	-0.00713	7611.84	-0.0049
	7612.56	0.000184707	7612.56	-0.00294	7612.11	-0.00694	7612.11	-0.00478
	7612.82	0.000808783	7612.82	-0.00279	7612.37	-0.00704	7612.37	-0.00469
	7613.1	6.7937e-05	7613.1	-0.00291	7612.65	-0.00689	7612.65	-0.00473
	7613.38	0.000807304	7613.38	-0.00268	7612.92	-0.00675	7612.92	-0.00477
	7613.66	0.000524777	7613.66	-0.00275	7613.21	-0.00675	7613.21	-0.00465
	7613.94	0.000756336	7613.94	-0.00272	7613.49	-0.00697	7613.49	-0.00447
	7614.21	0.000314645	7614.21	-0.0027	7613.76	-0.00663	7613.76	-0.00444
	7614.48	0.000522354	7614.48	-0.0027	7614.03	-0.00686	7614.03	-0.00442
	7614.73	0.000442228	7614.73	-0.00268	7614.28	-0.00677	7614.28	-0.00439
	7614.99	6.52953e-05	7614.99	-0.00276	7614.54	-0.00683	7614.54	-0.00442
	7615.26	0.000120254	7615.26	-0.00269	7614.81	-0.00666	7614.81	-0.00437
	7615.54	0.00035023	7615.54	-0.00259	7615.09	-0.00656	7615.09	-0.00431
	7615.83	0.000279254	7615.83	-0.00253	7615.37	-0.00649	7615.37	-0.00416
	7616.11	0.000156251	7616.11	-0.0025	7615.66	-0.00635	7615.66	-0.004
	7616.39	0.000246821	7616.39	-0.0025	7615.94	-0.00631	7615.94	-0.00407
	7616.67	0.000241573	7616.67	-0.00247	7616.22	-0.00641	7616.22	-0.00395
	7616.94	8.28616e-05	7616.94	-0.00242	7616.49	-0.00606	7616.49	-0.00396
	7617.21	0.000390656	7617.21	-0.00234	7616.76	-0.00606	7616.76	-0.00397
	7617.48	0.000154877	7617.48	-0.0024	7617.03	-0.00626	7617.03	-0.00378
	7617.75	0.000669947	7617.75	-0.00224	7617.3	-0.0063	7617.3	-0.00359
	7618.03	0.000706706	7618.03	-0.00221	7617.57	-0.00607	7617.57	-0.00389
	7618.3	0.000588677	7618.3	-0.00216	7617.85	-0.00586	7617.85	-0.00369
	7618.58	0.000218038	7618.58	-0.00225	7618.13	-0.00592	7618.13	-0.00357
	7618.87	0.000479844	7618.87	-0.00212	7618.42	-0.00573	7618.42	-0.00354
	7619.14	0.000926634	7619.14	-0.00205	7618.69	-0.00602	7618.69	-0.00343
	7619.4	0.000219995	7619.4	-0.00211	7618.95	-0.0056	7618.95	-0.00334
	7619.67	0.000194301	7619.67	-0.00206	7619.22	-0.00539	7619.22	-0.00336
	7619.93	0.000343783	7619.93	-0.0021	7619.48	-0.00585	7619.48	-0.00336
	7620.2	0.00048123	7620.2	-0.00198	7619.75	-0.00576	7619.75	-0.00323
	7620.48	0.000217177	7620.48	-0.00189	7620.03	-0.00534	7620.03	-0.00289
	7620.77	0.000877087	7620.77	-0.00168	7620.32	-0.00561	7620.32	-0.00285
	7621.06	0.000522119	7621.06	-0.00182	7620.61	-0.00544	7620.61	-0.003
	7621.34	0.000325792	7621.34	-0.00173	7620.89	-0.00508	7620.89	-0.00266
	7621.62	0.000305664	7621.62	-0.00174	7621.17	-0.00546	7621.17	-0.00252
	7621.89	0.000439131	7621.89	-0.00163	7621.44	-0.00519	7621.44	-0.00255
	7622.17	0.000184202	7622.17	-0.0016	7621.72	-0.00515	7621.72	-0.0025
	7622.44	0.00071049	7622.44	-0.00144	7621.99	-0.00485	7621.99	-0.00253
	7622.72	0.000569706	7622.72	-0.00159	7622.26	-0.00527	7622.26	-0.00245
	7622.99	0.000302079	7622.99	-0.00154	7622.54	-0.00505	7622.54	-0.0024
	7623.27	0.000775735	7623.27	-0.0014	7622.82	-0.00522	7622.82	-0.0022
	7623.56	0.000697723	7623.56	-0.00128	7623.11	-0.00474	7623.11	-0.00226
	7623.84	0.000805196	7623.84	-0.0012	7623.39	-0.00489	7623.39	-0.00196
	7624.11	0.000917841	7624.11	-0.00115	7623.66	-0.00466	7623.66	-0.00209
	7624.38	0.000572932	7624.38	-0.00113	7623.93	-0.00441	7623.93	-0.002
	7624.64	0.000183591	7624.64	-0.0013	7624.19	-0.00454	7624.19	-0.00207
	7624.9	0.000491948	7624.9	-0.00123	7624.45	-0.00458	7624.45	-0.00206
	7625.17	0.000474198	7625.17	-0.00118	7624.72	-0.00456	7624.72	-0.00202
	7625.45	0.00109	7625.45	-0.000971154	7625	-0.00458	7625	-0.00191
	7625.74	0.000520492	7625.74	-0.000965174	7625.29	-0.00417	7625.29	-0.0018
	7626.02	0.000805389	7626.02	-0.000941279	7625.57	-0.00445	7625.57	-0.00181
	7626.31	0.000386709	7626.31	-0.00097306	7625.86	-0.00431	7625.86	-0.00172
	7626.59	0.000726679	7626.59	-0.000900366	7626.14	-0.00445	7626.14	-0.00158
	7626.86	0.000735609	7626.86	-0.000792117	7626.41	-0.0041	7626.41	-0.00157
	7627.13	0.00063333	7627.13	-0.000787361	7626.68	-0.00416	7626.68	-0.0015
	7627.41	0.000797822	7627.41	-0.000644227	7626.96	-0.0042	7626.96	-0.0012
	7627.67	0.000658992	7627.67	-0.000594899	7627.22	-0.00406	7627.22	-0.00117
	7627.95	0.000818824	7627.95	-0.000642707	7627.5	-0.00414	7627.5	-0.00144
	7628.23	0.00064969	7628.23	-0.00058882	7627.78	-0.0038	7627.78	-0.00127
	7628.51	0.000628563	7628.51	-0.000539968	7628.06	-0.00363	7628.06	-0.0013
	7628.8	0.000701811	7628.8	-0.000527208	7628.34	-0.00372	7628.34	-0.00125
	7629.07	0.000772327	7629.07	-0.000417843	7628.62	-0.00342	7628.62	-0.00116
	7629.33	0.00066027	7629.33	-0.000521102	7628.88	-0.00373	7628.88	-0.0012
	7629.59	0.00114	7629.59	-0.000318262	7629.14	-0.00347	7629.14	-0.00119
	7629.85	0.000736307	7629.85	-0.000437537	7629.4	-0.00354	7629.4	-0.0012
	7630.12	0.000609766	7630.12	-0.000349701	7629.67	-0.00336	7629.67	-0.000889183
	7630.41	0.0011	7630.41	-0.000240986	7629.96	-0.00345	7629.96	-0.000942927
	7630.69	0.00102	7630.69	-0.000151198	7630.24	-0.00341	7630.24	-0.000766639
	7630.97	0.00115	7630.97	5.34738e-05	7630.52	-0.00299	7630.52	-0.000401411
	7631.26	0.000750627	7631.26	-0.000184076	7630.8	-0.00325	7630.8	-0.000791186
	7631.53	0.000982666	7631.53	-9.1523e-05	7631.08	-0.00317	7631.08	-0.000816607
	7631.81	0.000823011	7631.81	-3.7012e-06	7631.36	-0.00294	7631.36	-0.000461909
	7632.08	0.00134	7632.08	5.41271e-05	7631.63	-0.00307	7631.63	-0.000707455
	7632.35	0.000976771	7632.35	-3.34196e-05	7631.9	-0.0033	7631.9	-0.00049571
	7632.62	0.0015	7632.62	0.000146671	7632.17	-0.00313	7632.17	-0.000562611
	7632.9	0.000925928	7632.9	5.3174e-05	7632.45	-0.00307	7632.45	-0.000306552
	7633.18	0.0012	7633.18	0.000214223	7632.73	-0.00261	7632.73	-0.000375688
	7633.46	0.00102	7633.46	0.000260551	7633.01	-0.00282	7633.01	-0.000107634
	7633.75	0.00062432	7633.75	0.000197164	7633.3	-0.00261	7633.3	-4.59511e-05
	7634.03	0.00128	7634.03	0.000389831	7633.57	-0.00246	7633.57	-0.000209787
	7634.29	0.000967333	7634.29	0.000305087	7633.84	-0.00264	7633.84	-0.000177426
	7634.55	0.0008487	7634.55	0.000328928	7634.1	-0.00249	7634.1	-0.000106467
	7634.82	0.00115	7634.82	0.000495413	7634.37	-0.00227	7634.37	-1.72671e-06
	7635.09	0.00105	7635.09	0.000440314	7634.64	-0.00262	7634.64	0.000144807
	7635.37	0.00116	7635.37	0.000521369	7634.92	-0.00251	7634.92	0.000243345
	7635.66	0.000990428	7635.66	0.000618737	7635.21	-0.00215	7635.21	0.000436378
	7635.95	0.00116	7635.95	0.000733798	7635.5	-0.00206	7635.5	0.000639124
	7636.23	0.00132	7636.23	0.000787271	7635.78	-0.00208	7635.78	0.000644895
	7636.51	0.000871975	7636.51	0.000728333	7636.06	-0.00192	7636.06	0.000671872
	7636.79	0.00149	7636.79	0.000906277	7636.34	-0.00204	7636.34	0.000762847
	7637.07	0.00126	7637.07	0.000965048	7636.62	-0.00183	7636.62	0.00104
	7637.34	0.00107	7637.34	0.000976094	7636.89	-0.00154	7636.89	0.000910558
	7637.61	0.00122	7637.61	0.000881985	7637.16	-0.0019	7637.16	0.000766928
	7637.89	0.00108	7637.89	0.00102	7637.44	-0.00151	7637.44	0.000977441
	7638.16	0.00116	7638.16	0.00118	7637.71	-0.00142	7637.71	0.00112
	7638.45	0.00113	7638.45	0.00118	7638	-0.00148	7638	0.00115
	7638.74	0.0013	7638.74	0.00124	7638.29	-0.00134	7638.29	0.00127
	7639.01	0.00117	7639.01	0.00119	7638.56	-0.00143	7638.56	0.00119
	7639.28	0.00139	7639.28	0.00131	7638.83	-0.00137	7638.83	0.00136
	7639.54	0.00145	7639.54	0.00135	7639.09	-0.00128	7639.09	0.00124
	7639.8	0.00169	7639.8	0.00146	7639.35	-0.00139	7639.35	0.0014
	7640.07	0.00162	7640.07	0.00155	7639.62	-0.00148	7639.62	0.00165
	7640.36	0.00124	7640.36	0.00152	7639.91	-0.00116	7639.91	0.00153
	7640.64	0.00149	7640.64	0.00172	7640.19	-0.000888896	7640.19	0.00185
	7640.92	0.00169	7640.92	0.00179	7640.47	-0.000929814	7640.47	0.00176
	7641.21	0.00116	7641.21	0.00177	7640.76	-0.000786218	7640.76	0.00205
	7641.49	0.000945183	7641.49	0.00181	7641.04	-0.000457901	7641.04	0.00214
	7641.77	0.0017	7641.77	0.00194	7641.32	-0.000557867	7641.32	0.00191
	7642.04	0.00152	7642.04	0.00198	7641.59	-0.000312747	7641.59	0.00197
	7642.31	0.00133	7642.31	0.0019	7641.86	-0.000398329	7641.86	0.00191
	7642.58	0.00161	7642.58	0.002	7642.13	-0.000598354	7642.13	0.00207
	7642.86	0.00158	7642.86	0.0022	7642.41	-0.000278877	7642.41	0.00253
	7643.13	0.0018	7643.13	0.00217	7642.68	-0.000373937	7642.68	0.00225
	7643.42	0.00133	7643.42	0.00215	7642.97	-0.000267675	7642.97	0.00246
	7643.7	0.00154	7643.7	0.0022	7643.25	-0.000241308	7643.25	0.00234
	7643.98	0.00161	7643.98	0.00227	7643.53	-0.000292301	7643.53	0.00251
	7644.24	0.0014	7644.24	0.0022	7643.79	-0.000327429	7643.79	0.00247
	7644.5	0.00191	7644.5	0.00242	7644.05	-0.000181103	7644.05	0.0026
	7644.76	0.00146	7644.76	0.00245	7644.31	2.40133e-05	7644.31	0.0027
	7645.03	0.0017	7645.03	0.00236	7644.58	-0.00018877	7644.58	0.00247
	7645.32	0.00146	7645.32	0.0024	7644.87	-2.27231e-05	7644.87	0.00275
	7645.6	0.00152	7645.6	0.00254	7645.15	4.79314e-05	7645.15	0.00291
	7645.89	0.00212	7645.89	0.00276	7645.44	0.000250086	7645.44	0.00289
	7646.17	0.00148	7646.17	0.00255	7645.72	0.0003965	7645.72	0.00266
	7646.45	0.0016	7646.45	0.00278	7646	0.000511896	7646	0.00314
	7646.73	0.00188	7646.73	0.00282	7646.28	0.000574127	7646.28	0.00292
	7647	0.00201	7647	0.00285	7646.55	0.000661873	7646.55	0.00287
	7647.27	0.0017	7647.27	0.00283	7646.82	0.000489986	7646.82	0.00314
	7647.55	0.00181	7647.55	0.00288	7647.1	0.000614157	7647.1	0.003
	7647.83	0.00176	7647.83	0.00292	7647.38	0.000506399	7647.38	0.00323
	7648.11	0.00211	7648.11	0.00305	7647.66	0.00076872	7647.66	0.00312
	7648.4	0.00177	7648.4	0.00306	7647.94	0.00111	7647.94	0.00324
	7648.68	0.00175	7648.68	0.00296	7648.23	0.000432459	7648.23	0.00343
	7648.96	0.00161	7648.96	0.00314	7648.51	0.00109	7648.51	0.00352
	7649.23	0.00151	7649.23	0.00319	7648.78	0.0012	7648.78	0.00357
	7649.49	0.00182	7649.49	0.00333	7649.04	0.00126	7649.04	0.00372
	7649.76	0.00191	7649.76	0.00328	7649.31	0.00111	7649.31	0.00363
	7650.03	0.00181	7650.03	0.00327	7649.58	0.00118	7649.58	0.00361
	7650.32	0.00169	7650.32	0.00338	7649.86	0.0015	7649.86	0.00385
	7650.6	0.00207	7650.6	0.00356	7650.15	0.00146	7650.15	0.00399
	7650.89	0.0022	7650.89	0.00354	7650.44	0.00125	7650.44	0.00393
	7651.17	0.00234	7651.17	0.00379	7650.72	0.00172	7650.72	0.00434
	7651.46	0.00204	7651.46	0.00364	7651.01	0.00173	7651.01	0.00405
	7651.74	0.00204	7651.74	0.00372	7651.29	0.00186	7651.29	0.00403
	7652.01	0.00163	7652.01	0.00362	7651.56	0.00169	7651.56	0.00427
	7652.29	0.00203	7652.29	0.00387	7651.84	0.00199	7651.84	0.00442
	7652.56	0.00196	7652.56	0.00387	7652.11	0.00191	7652.11	0.00441
	7652.84	0.00208	7652.84	0.0041	7652.38	0.00248	7652.38	0.00474
	7653.12	0.00208	7653.12	0.004	7652.67	0.00222	7652.67	0.00468
	7653.41	0.00206	7653.41	0.00405	7652.96	0.00238	7652.96	0.00463
	7653.69	0.00179	7653.69	0.00408	7653.24	0.00256	7653.24	0.00478
	7653.97	0.00185	7653.97	0.00414	7653.52	0.00253	7653.52	0.00501
	7654.23	0.00217	7654.23	0.0043	7653.78	0.0025	7653.78	0.00522
	7654.49	0.00219	7654.49	0.00431	7654.04	0.00259	7654.04	0.00511
	7654.76	0.00183	7654.76	0.00432	7654.31	0.00283	7654.31	0.0052
	7655.03	0.00212	7655.03	0.0045	7654.58	0.00309	7654.58	0.00522
	7655.32	0.00214	7655.32	0.00456	7654.87	0.00297	7654.87	0.00541
	7655.6	0.00208	7655.6	0.00461	7655.15	0.00312	7655.15	0.00546
	7655.89	0.00269	7655.89	0.00477	7655.44	0.0029	7655.44	0.00568
	7656.17	0.00178	7656.17	0.00464	7655.72	0.00307	7655.72	0.0058
	7656.45	0.00219	7656.45	0.00482	7656	0.00326	7656	0.0059
	7656.73	0.00249	7656.73	0.00494	7656.28	0.00337	7656.28	0.00585
	7657.01	0.00266	7657.01	0.00503	7656.55	0.00341	7656.55	0.00595
	7657.27	0.00234	7657.27	0.00493	7656.82	0.0033	7656.82	0.00589
	7657.55	0.00213	7657.55	0.00501	7657.1	0.00366	7657.1	0.00599
	7657.82	0.00275	7657.82	0.0052	7657.37	0.00349	7657.37	0.00619
	7658.1	0.00248	7658.1	0.00532	7657.65	0.0041	7657.65	0.00616
	7658.39	0.00255	7658.39	0.0054	7657.94	0.00398	7657.94	0.00635
	7658.67	0.00245	7658.67	0.00536	7658.22	0.00373	7658.22	0.00646
	7658.95	0.00281	7658.95	0.00556	7658.5	0.00425	7658.5	0.00641
	7659.21	0.00266	7659.21	0.00549	7658.76	0.00381	7658.76	0.0067
	7659.48	0.00253	7659.48	0.00553	7659.03	0.00391	7659.03	0.00674
	7659.74	0.0029	7659.74	0.00567	7659.29	0.00418	7659.29	0.00663
	7660.01	0.00244	7660.01	0.00565	7659.56	0.00432	7659.56	0.00686
	7660.29	0.00275	7660.29	0.00569	7659.84	0.00423	7659.84	0.00676
	7660.58	0.00279	7660.58	0.0058	7660.13	0.00419	7660.13	0.007
	7660.87	0.00245	7660.87	0.00575	7660.42	0.00429	7660.42	0.007
	7661.16	0.00279	7661.16	0.00595	7660.7	0.00469	7660.7	0.00709
	7661.44	0.00272	7661.44	0.00607	7660.99	0.00504	7660.99	0.0072
	7661.72	0.00293	7661.72	0.00606	7661.27	0.00471	7661.27	0.00732
	7662	0.00301	7662	0.00617	7661.54	0.00484	7661.54	0.0074
	7662.28	0.00306	7662.28	0.00628	7661.83	0.00489	7661.83	0.00741
	7662.55	0.00306	7662.55	0.00634	7662.1	0.00494	7662.1	0.00754
	7662.82	0.0029	7662.82	0.00632	7662.37	0.00521	7662.37	0.00743
	7663.11	0.00312	7663.11	0.00641	7662.66	0.00518	7662.66	0.00747
	7663.4	0.0031	7663.4	0.00638	7662.95	0.00506	7662.95	0.00766
	7663.68	0.00302	7663.68	0.00642	7663.23	0.0051	7663.23	0.00783
	7663.96	0.00356	7663.96	0.00663	7663.51	0.00517	7663.51	0.00783
	7664.23	0.0031	7664.23	0.00661	7663.78	0.00561	7663.78	0.00776
	7664.49	0.00266	7664.49	0.00656	7664.04	0.00557	7664.04	0.00785
	7664.75	0.00303	7664.75	0.00675	7664.3	0.00556	7664.3	0.00794
	7665.03	0.00319	7665.03	0.00681	7664.58	0.00554	7664.58	0.00807
	7665.31	0.00323	7665.31	0.00692	7664.86	0.00573	7664.86	0.00822
	7665.61	0.00309	7665.61	0.00691	7665.15	0.00586	7665.15	0.00811
	7665.89	0.00333	7665.89	0.00711	7665.44	0.00606	7665.44	0.00836
	7666.18	0.00323	7666.18	0.00698	7665.73	0.00576	7665.73	0.00823
	7666.46	0.00335	7666.46	0.00711	7666.01	0.00608	7666.01	0.0083
	7666.74	0.00343	7666.74	0.00728	7666.29	0.00632	7666.29	0.00851
	7667.01	0.00329	7667.01	0.00732	7666.56	0.00642	7666.56	0.00857
	7667.29	0.0033	7667.29	0.00724	7666.84	0.00627	7666.84	0.00828
	7667.56	0.00363	7667.56	0.00745	7667.11	0.00643	7667.11	0.00874
	7667.84	0.00322	7667.84	0.00751	7667.39	0.00684	7667.39	0.00898
	7668.13	0.00367	7668.13	0.0076	7667.67	0.00673	7667.67	0.00871
	7668.41	0.00353	7668.41	0.00764	7667.96	0.00691	7667.96	0.009
	7668.69	0.00348	7668.69	0.00769	7668.24	0.00674	7668.24	0.00918
	7668.97	0.00374	7668.97	0.00775	7668.52	0.00654	7668.52	0.00921
	7669.24	0.00344	7669.24	0.0079	7668.79	0.0072	7668.79	0.00939
	7669.5	0.00357	7669.5	0.00789	7669.05	0.00713	7669.05	0.00938
	7669.76	0.00348	7669.76	0.00797	7669.31	0.0072	7669.31	0.00958
	7670.04	0.00368	7670.04	0.00799	7669.59	0.00705	7669.59	0.00946
	7670.32	0.00354	7670.32	0.00818	7669.87	0.00731	7669.87	0.01002
	7670.61	0.00409	7670.61	0.00827	7670.16	0.00737	7670.16	0.0099
	7670.9	0.00368	7670.9	0.00826	7670.45	0.00751	7670.45	0.00991
	7671.18	0.00377	7671.18	0.00841	7670.73	0.00766	7670.73	0.0102
	7671.46	0.00361	7671.46	0.00827	7671.01	0.0076	7671.01	0.00988
	7671.75	0.00415	7671.75	0.00855	7671.3	0.00786	7671.3	0.01009
	7672.02	0.00415	7672.02	0.00869	7671.57	0.00805	7671.57	0.01026
	7672.29	0.00376	7672.29	0.0086	7671.84	0.00783	7671.84	0.01042
	7672.57	0.00402	7672.57	0.00881	7672.12	0.00838	7672.12	0.01037
	7672.84	0.00414	7672.84	0.00886	7672.39	0.00808	7672.39	0.01049
	7673.13	0.0039	7673.13	0.00906	7672.68	0.00846	7672.68	0.01087
	7673.41	0.00404	7673.41	0.00909	7672.96	0.0085	7672.96	0.0108
	7673.7	0.00424	7673.7	0.00923	7673.25	0.00862	7673.25	0.01093
	7673.97	0.00416	7673.97	0.00927	7673.52	0.00871	7673.52	0.01111
	7674.24	0.00413	7674.24	0.00928	7673.79	0.00867	7673.79	0.01119
	7674.51	0.00447	7674.51	0.00944	7674.06	0.00884	7674.06	0.01117
	7674.77	0.0042	7674.77	0.00945	7674.32	0.00896	7674.32	0.01127
	7675.04	0.00497	7675.04	0.00971	7674.59	0.00888	7674.59	0.01151
	7675.33	0.00425	7675.33	0.00956	7674.88	0.00906	7674.88	0.01138
	7675.62	0.00427	7675.62	0.0098	7675.17	0.00943	7675.17	0.01165
	7675.91	0.00434	7675.91	0.00982	7675.46	0.0094	7675.46	0.01171
	7676.2	0.00462	7676.2	0.00988	7675.75	0.00952	7675.75	0.01147
	7676.48	0.0044	7676.48	0.00998	7676.03	0.00965	7676.03	0.01167
	7676.76	0.00475	7676.76	0.01001	7676.31	0.00918	7676.31	0.01187
	7677.04	0.00482	7677.04	0.01024	7676.59	0.0099	7676.59	0.01189
	7677.32	0.00436	7677.32	0.01013	7676.87	0.00992	7676.87	0.01191
	7677.59	0.00496	7677.59	0.01041	7677.14	0.01019	7677.14	0.01202
	7677.87	0.00492	7677.87	0.01044	7677.42	0.00987	7677.42	0.01231
	7678.16	0.00441	7678.16	0.01045	7677.71	0.01029	7677.71	0.01232
	7678.45	0.00462	7678.45	0.01059	7678	0.01039	7678	0.01271
	7678.73	0.00519	7678.73	0.01076	7678.28	0.01039	7678.28	0.01271
	7679.01	0.00488	7679.01	0.01064	7678.56	0.01016	7678.56	0.01262
	7679.28	0.00522	7679.28	0.01079	7678.83	0.01029	7678.83	0.01262
	7679.55	0.00518	7679.55	0.01092	7679.09	0.0104	7679.09	0.01284
	7679.81	0.00536	7679.81	0.01116	7679.36	0.01109	7679.36	0.01304
	7680.09	0.00518	7680.09	0.01117	7679.64	0.01095	7679.64	0.01329
	7680.38	0.00507	7680.38	0.01113	7679.92	0.01109	7679.92	0.01303
	7680.67	0.00587	7680.67	0.01149	7680.22	0.011	7680.22	0.01347
	7680.95	0.00491	7680.95	0.01137	7680.5	0.01149	7680.5	0.0134
	7681.24	0.00531	7681.24	0.01141	7680.79	0.01152	7680.79	0.01318
	7681.52	0.00598	7681.52	0.01166	7681.07	0.01136	7681.07	0.01352
	7681.8	0.0054	7681.8	0.01166	7681.35	0.01158	7681.35	0.01363
	7682.08	0.00526	7682.08	0.01171	7681.63	0.01181	7681.63	0.01386
	7682.36	0.00581	7682.36	0.0119	7681.91	0.01188	7681.91	0.01392
	7682.63	0.00578	7682.63	0.01197	7682.18	0.01185	7682.18	0.01403
	7682.91	0.00568	7682.91	0.01213	7682.45	0.01221	7682.45	0.01442
	7683.19	0.00568	7683.19	0.01223	7682.74	0.01219	7682.74	0.01455
	7683.48	0.00572	7683.48	0.01226	7683.03	0.01223	7683.03	0.0146
	7683.77	0.00574	7683.77	0.01231	7683.32	0.01242	7683.32	0.0145
	7684.04	0.00576	7684.04	0.01241	7683.59	0.01242	7683.59	0.01473
	7684.31	0.00585	7684.31	0.01263	7683.86	0.01283	7683.86	0.01494
	7684.58	0.00636	7684.58	0.01275	7684.13	0.01274	7684.13	0.01502
	7684.84	0.006	7684.84	0.01268	7684.39	0.01287	7684.39	0.01502
	7685.11	0.00617	7685.11	0.01292	7684.66	0.01307	7684.66	0.01525
	7685.4	0.00622	7685.4	0.013	7684.95	0.01335	7684.95	0.01517
	7685.69	0.00645	7685.69	0.01312	7685.24	0.01312	7685.24	0.01553
	7685.98	0.00636	7685.98	0.01323	7685.53	0.0134	7685.53	0.01573
	7686.26	0.00661	7686.26	0.01339	7685.81	0.01369	7685.81	0.01601
	7686.55	0.00647	7686.55	0.01349	7686.09	0.01365	7686.09	0.01621
	7686.83	0.00675	7686.83	0.01376	7686.38	0.01416	7686.38	0.01624
	7687.1	0.00657	7687.1	0.01376	7686.65	0.01419	7686.65	0.01646
	7687.38	0.00663	7687.38	0.01387	7686.93	0.01434	7686.93	0.01655
	7687.65	0.00695	7687.65	0.01407	7687.2	0.01453	7687.2	0.01674
	7687.93	0.00687	7687.93	0.01414	7687.48	0.01448	7687.48	0.01699
	7688.22	0.00637	7688.22	0.01413	7687.77	0.01472	7687.77	0.01703
	7688.51	0.00714	7688.51	0.01442	7688.05	0.01489	7688.05	0.01712
	7688.79	0.00665	7688.79	0.01445	7688.34	0.01521	7688.34	0.01746
	7689.07	0.00719	7689.07	0.0146	7688.62	0.01511	7688.62	0.01751
	7689.34	0.00692	7689.34	0.01475	7688.89	0.01569	7688.89	0.0176
	7689.61	0.00779	7689.61	0.01499	7689.16	0.01553	7689.16	0.01773
	7689.88	0.00726	7689.88	0.01509	7689.43	0.01586	7689.43	0.018
	7690.15	0.00708	7690.15	0.01508	7689.7	0.01591	7689.7	0.01798
	7690.44	0.00715	7690.44	0.01524	7689.99	0.01595	7689.99	0.01849
	7690.73	0.00775	7690.73	0.01543	7690.28	0.0159	7690.28	0.01846
	7691.03	0.00793	7691.03	0.01566	7690.58	0.01636	7690.58	0.01856
	7691.31	0.00801	7691.31	0.01581	7690.86	0.01649	7690.86	0.01871
	7691.6	0.00798	7691.6	0.01589	7691.15	0.01663	7691.15	0.01889
	7691.88	0.00802	7691.88	0.01609	7691.43	0.01709	7691.43	0.01914
	7692.16	0.00803	7692.16	0.01615	7691.71	0.01693	7691.71	0.01919
	7692.43	0.00865	7692.43	0.0165	7691.98	0.01716	7691.98	0.01949
	7692.71	0.00874	7692.71	0.01662	7692.26	0.01741	7692.26	0.01962
	7692.99	0.00811	7692.99	0.01654	7692.54	0.0175	7692.54	0.01967
	7693.28	0.00845	7693.28	0.01683	7692.83	0.01786	7692.83	0.01992
	7693.57	0.00882	7693.57	0.01708	7693.12	0.0182	7693.12	0.02019
	7693.86	0.00912	7693.86	0.01725	7693.41	0.01813	7693.41	0.0204
	7694.14	0.00936	7694.14	0.01749	7693.69	0.01845	7693.69	0.02062
	7694.41	0.00895	7694.41	0.0175	7693.96	0.0185	7693.96	0.02084
	7694.67	0.0097	7694.67	0.01791	7694.22	0.01893	7694.22	0.02114
	7694.94	0.0096	7694.94	0.018	7694.49	0.01927	7694.49	0.02105
	7695.22	0.00961	7695.22	0.01794	7694.77	0.01887	7694.77	0.02103
	7695.51	0.00992	7695.51	0.01824	7695.06	0.01923	7695.06	0.02144
	7695.8	0.01019	7695.8	0.01847	7695.35	0.01955	7695.35	0.02164
	7696.09	0.01027	7696.09	0.01872	7695.64	0.0197	7695.64	0.0221
	7696.38	0.0105	7696.38	0.01885	7695.92	0.01975	7695.92	0.02222
	7696.66	0.01058	7696.66	0.01918	7696.21	0.02046	7696.21	0.02249
	7696.94	0.01083	7696.94	0.01919	7696.49	0.0201	7696.49	0.02254
	7697.22	0.01101	7697.22	0.01951	7696.77	0.02061	7696.77	0.02294
	7697.5	0.01122	7697.5	0.01975	7697.05	0.02094	7697.05	0.02323
	7697.77	0.01101	7697.77	0.0198	7697.32	0.02095	7697.32	0.02332
	7698.05	0.0112	7698.05	0.02006	7697.6	0.02127	7697.6	0.02364
	7698.34	0.01127	7698.34	0.02038	7697.88	0.02188	7697.88	0.02386
	7698.62	0.01183	7698.62	0.02054	7698.17	0.02179	7698.17	0.02397
	7698.91	0.01215	7698.91	0.02086	7698.46	0.02212	7698.46	0.02453
	7699.19	0.0126	7699.19	0.02119	7698.74	0.02247	7698.74	0.02467
	7699.46	0.0126	7699.46	0.02132	7699.01	0.02261	7699.01	0.02484
	7699.73	0.01294	7699.73	0.02154	7699.27	0.02285	7699.27	0.02504
	7699.99	0.01269	7699.99	0.02171	7699.54	0.02328	7699.54	0.0254
	7700.27	0.01357	7700.27	0.02218	7699.82	0.02353	7699.82	0.02582
	7700.55	0.0136	7700.55	0.02236	7700.1	0.02367	7700.1	0.02587
	7700.84	0.01396	7700.84	0.02269	7700.39	0.02431	7700.39	0.02622
	7701.13	0.01441	7701.13	0.02303	7700.68	0.02437	7700.68	0.02665
	7701.42	0.01454	7701.42	0.02328	7700.97	0.02485	7700.97	0.02687
	7701.7	0.01508	7701.7	0.0237	7701.25	0.02503	7701.25	0.02739
	7701.99	0.01577	7701.99	0.02401	7701.53	0.02509	7701.53	0.02761
	7702.26	0.0159	7702.26	0.02434	7701.81	0.02563	7701.81	0.02787
	7702.54	0.01643	7702.54	0.02487	7702.09	0.02624	7702.09	0.02843
	7702.82	0.01677	7702.82	0.02525	7702.36	0.02654	7702.36	0.02895
	7703.1	0.0175	7703.1	0.02558	7702.65	0.02683	7702.65	0.02896
	7703.39	0.01863	7703.39	0.02632	7702.94	0.02746	7702.94	0.02963
	7703.68	0.01874	7703.68	0.02671	7703.23	0.028	7703.23	0.03018
	7703.97	0.01933	7703.97	0.0273	7703.52	0.0286	7703.52	0.03076
	7704.25	0.02024	7704.25	0.02773	7703.8	0.02858	7703.8	0.03109
	7704.53	0.02096	7704.53	0.02831	7704.07	0.02953	7704.07	0.03154
	7704.79	0.02216	7704.79	0.02899	7704.34	0.02972	7704.34	0.03222
	7705.06	0.02341	7705.06	0.02981	7704.61	0.03034	7704.61	0.03293
	7705.34	0.02465	7705.34	0.03069	7704.89	0.03111	7704.89	0.03351
	7705.56	0.02613	7705.63	0.0317	7705.18	0.0317	7705.18	0.03457
	7705.78	0.02745	7705.92	0.03413	7705.47	0.03256	7705.47	0.03524
	7706	0.02941	7706.22	0.03479	7705.77	0.03368	7705.77	0.03624
	7706.21	0.03148	7706.51	0.03545	7706.05	0.03474	7706.05	0.03781
	7706.43	0.03436	7706.79	0.03617	7706.34	0.03608	7706.34	0.03983
	7706.64	0.03757	7707.07	0.03729	7706.62	0.03733	7706.62	0.0421
	7706.85	0.04152	7707.36	0.03883	7706.91	0.03956	7706.91	0.04529
	7707.06	0.04721	7707.63	0.04067	7707.18	0.04215	7707.18	0.04955
	7707.27	0.05527	7707.91	0.04321	7707.46	0.04541	7707.46	0.05521
	7707.48	0.0664	7708.19	0.04713	7707.74	0.05063	7707.74	0.06121
	7707.7	0.0799	7708.49	0.05328	7708.04	0.05702	7708.04	0.06885
	7707.92	0.09826	7708.77	0.0612	7708.32	0.06589	7708.32	0.07465
	7708.13	0.11943	7709.06	0.06767	7708.61	0.07584	7708.61	0.07789
	7708.34	0.14292	7709.34	0.07104	7708.89	0.0853	7708.89	0.07748
	7708.54	0.1672	7709.61	0.07116	7709.16	0.09196	7709.16	0.07501
	7708.74	0.19193	7709.88	0.06883	7709.43	0.09458	7709.43	0.07226
	7708.95	0.21554	7710.15	0.06578	7709.7	0.09321	7709.7	0.07012
	7709.15	0.2371	7710.42	0.06416	7709.97	0.09018	7709.97	0.06875
	7709.37	0.25725	7710.72	0.06414	7710.27	0.08753	7710.27	0.06829
	7709.59	0.27645	7711.01	0.06552	7710.56	0.08595	7710.56	0.06871
	7709.81	0.29354	7711.3	0.06722	7710.85	0.0869	7710.85	0.06955
	7710.02	0.30915	7711.58	0.06874	7711.13	0.08855	7711.13	0.07023
	7710.24	0.32213	7711.87	0.06978	7711.42	0.09063	7711.42	0.07198
	7710.45	0.33265	7712.15	0.07041	7711.7	0.09228	7711.7	0.07372
	7710.66	0.34094	7712.43	0.07121	7711.98	0.09347	7711.98	0.07613
	7710.87	0.34777	7712.71	0.07192	7712.26	0.09489	7712.26	0.07929
	7711.07	0.35326	7712.98	0.07283	7712.53	0.09584	7712.53	0.08313
	7711.29	0.35711	7713.27	0.07402	7712.82	0.09696	7712.82	0.0875
	7711.5	0.36013	7713.56	0.07523	7713.11	0.09825	7713.11	0.0932
	7711.72	0.36212	7713.85	0.07689	7713.39	0.10007	7713.39	0.10091
	7711.93	0.36545	7714.13	0.07913	7713.68	0.10257	7713.68	0.11005
	7712.14	0.36915	7714.41	0.08228	7713.96	0.10599	7713.96	0.12075
	7712.34	0.37416	7714.68	0.08613	7714.23	0.11051	7714.23	0.13266
	7712.54	0.3813	7714.94	0.09064	7714.49	0.11647	7714.49	0.14599
	7712.74	0.39045	7715.21	0.09589	7714.76	0.12389	7714.76	0.16103
	7712.95	0.40059	7715.49	0.10302	7715.04	0.13306	7715.04	0.17891
	7713.17	0.41219	7715.78	0.11196	7715.33	0.14424	7715.33	0.20031
	7713.39	0.42486	7716.07	0.12272	7715.62	0.15787	7715.62	0.2259
	7713.61	0.438	7716.36	0.13534	7715.91	0.17407	7715.91	0.25555
	7713.82	0.45179	7716.65	0.15122	7716.2	0.19331	7716.2	0.28915
	7714.04	0.46597	7716.94	0.1697	7716.49	0.21493	7716.49	0.32475
	7714.25	0.47911	7717.22	0.19207	7716.77	0.24026	7716.77	0.36237
	7714.46	0.49425	7717.5	0.21553	7717.05	0.2683	7717.05	0.4005
	7714.67	0.50825	7717.78	0.23927	7717.33	0.29834	7717.33	0.43841
	7714.88	0.52326	7718.06	0.26321	7717.61	0.32993	7717.61	0.47449
	7715.09	0.53851	7718.34	0.2876	7717.89	0.36193	7717.89	0.50936
	7715.31	0.55465	7718.64	0.31121	7718.19	0.3927	7718.19	0.54565
	7715.53	0.57035	7718.93	0.33178	7718.48	0.42016	7718.48	0.58193
	7715.74	0.58778	7719.21	0.35092	7718.76	0.44628	7718.76	0.62112
	7715.96	0.60562	7719.5	0.37061	7719.05	0.47051	7719.05	0.66557
	7716.16	0.62362	7719.77	0.39083	7719.32	0.49444	7719.32	0.71087
	7716.36	0.64302	7720.03	0.41266	7719.58	0.51844	7719.58	0.75775
	7716.56	0.66227	7720.31	0.43524	7719.85	0.54264	7719.85	0.8082
	7716.77	0.68267	7720.58	0.45831	7720.13	0.56757	7720.13	0.86273
	7716.99	0.70316	7720.88	0.48476	7720.43	0.59403	7720.43	0.92144
	7717.22	0.72314	7721.17	0.51583	7720.72	0.62208	7720.72	0.97825
	7717.43	0.74441	7721.46	0.55187	7721.01	0.6526	7721.01	1.03295
	7717.65	0.76615	7721.75	0.59426	7721.3	0.68529	7721.3	1.08078
	7717.86	0.78808	7722.04	0.63829	7721.59	0.72236	7721.59	1.12087
	7718.08	0.81068	7722.32	0.68797	7721.87	0.76238	7721.87	1.15451
	7718.29	0.83318	7722.6	0.74064	7722.15	0.80276	7722.15	1.17917
	7718.5	0.85553	7722.88	0.78907	7722.43	0.84182	7722.43	1.19874
	7718.71	0.87748	7723.16	0.82991	7722.71	0.87832	7722.71	1.21543
	7718.92	0.89815	7723.45	0.86203	7723	0.90904	7723	1.23407
	7719.21	0.91752	7723.74	0.88955	7723.29	0.93454	7723.29	1.25747
	7719.51	0.93521	7724.03	0.9169	7723.58	0.95756	7723.58	1.28999
	7719.79	0.95159	7724.32	0.94421	7723.87	0.97648	7723.87	1.33288
	7720.07	0.96353	7724.6	0.97079	7724.15	0.99618	7724.15	1.38416
	7720.34	0.9742	7724.87	0.99573	7724.42	1.01366	7724.42	1.43939
	7720.61	0.9821	7725.13	1.02226	7724.68	1.03246	7724.68	1.49533
	7720.87	0.98795	7725.4	1.0501	7724.95	1.05124	7724.95	1.55166
	7721.16	0.99179	7725.69	1.08402	7725.24	1.07046	7725.24	1.60635
	7721.45	0.99309	7725.98	1.11917	7725.53	1.09189	7725.53	1.6563
	7721.75	0.99506	7726.27	1.16294	7725.82	1.1139	7725.82	1.6973
	7722.04	0.9942	7726.56	1.20276	7726.11	1.14115	7726.11	1.72329
	7722.32	0.99391	7726.85	1.25408	7726.4	1.17152	7726.4	1.73728
	7722.61	0.99204	7727.13	1.31816	7726.68	1.20636	7726.68	1.73948
	7722.89	0.99043	7727.42	1.39324	7726.97	1.24805	7726.97	1.73184
	7723.17	0.98795	7727.7	1.47736	7727.25	1.29604	7727.25	1.71619
	7723.45	0.98557	7727.98	1.57415	7727.53	1.34819	7727.53	1.69721
	7723.73	0.98443	7728.25	1.68146	7727.8	1.40154	7727.8	1.67472
	7724.01	0.9807	7728.54	1.7918	7728.09	1.45589	7728.09	1.64824
	7724.3	0.97853	7728.83	1.88622	7728.38	1.50588	7728.38	1.61811
	7724.59	0.97589	7729.11	1.94792	7728.66	1.54688	7728.66	1.58515
	7724.88	0.97379	7729.4	1.98419	7728.95	1.57889	7728.95	1.5489
	7725.16	0.97402	7729.69	1.99454	7729.23	1.59882	7729.23	1.51332
	7725.43	0.97197	7729.96	1.97475	7729.5	1.60501	7729.5	1.48085
	7725.69	0.97242	7730.22	1.93826	7729.77	1.59867	7729.77	1.45073
	7725.96	0.97483	7730.49	1.88718	7730.04	1.58085	7730.04	1.42311
	7726.24	0.97684	7730.77	1.81801	7730.32	1.55266	7730.32	1.39785
	7726.53	0.98011	7731.06	1.74126	7730.61	1.51937	7730.61	1.37261
	7726.83	0.98371	7731.36	1.65824	7730.91	1.47961	7730.91	1.34852
	7727.13	0.98731	7731.65	1.58687	7731.2	1.43709	7731.2	1.32472
	7727.42	0.99291	7731.94	1.52635	7731.49	1.39467	7731.49	1.3023
	7727.7	0.99845	7732.23	1.47434	7731.78	1.35398	7731.78	1.28052
	7727.99	1.0043	7732.51	1.43068	7732.06	1.3165	7732.06	1.25841
	7728.27	1.00928	7732.8	1.37283	7732.35	1.28265	7732.35	1.23684
	7728.55	1.01364	7733.08	1.33176	7732.62	1.25357	7732.62	1.21657
	7728.83	1.01714	7733.36	1.30169	7732.91	1.23055	7732.91	1.19696
	7729.12	1.02064	7733.65	1.27506	7733.2	1.21159	7733.2	1.17807
	7729.41	1.02108	7733.94	1.25372	7733.49	1.19678	7733.49	1.15893
	7729.7	1.02201	7734.23	1.23895	7733.78	1.1844	7733.78	1.14039
	7729.99	1.02115	7734.52	1.22759	7734.07	1.1747	7734.07	1.12144
	7730.27	1.01934	7734.8	1.21899	7734.35	1.16828	7734.35	1.10469
	7730.54	1.01674	7735.07	1.21288	7734.62	1.16062	7734.62	1.08971
	7730.81	1.01358	7735.34	1.2058	7734.89	1.15664	7734.89	1.07686
	7731.08	1.00985	7735.61	1.19932	7735.16	1.15164	7735.16	1.06536
	7731.37	1.00523	7735.9	1.19423	7735.45	1.14897	7735.45	1.05416
	7731.66	1.00106	7736.19	1.1907	7735.74	1.14633	7735.74	1.04468
	7731.96	0.99691	7736.48	1.18976	7736.03	1.14413	7736.03	1.03562
	7732.25	0.99282	7736.78	1.18921	7736.33	1.14412	7736.33	1.02779
	7732.54	0.98869	7737.07	1.18777	7736.62	1.14369	7736.62	1.02226
	7732.83	0.98545	7737.36	1.18594	7736.91	1.14279	7736.91	1.01801
	7733.11	0.98233	7737.64	1.18181	7737.19	1.14217	7737.19	1.01476
	7733.39	0.98028	7737.92	1.17615	7737.47	1.14037	7737.47	1.01202
	7733.67	0.97705	7738.2	1.16916	7737.75	1.13743	7737.75	1.01106
	7733.95	0.97605	7738.48	1.16092	7738.02	1.13354	7738.02	1.01052
	7734.23	0.97527	7738.76	1.15139	7738.31	1.12978	7738.31	1.01157
	7734.53	0.97221	7739.05	1.13977	7738.6	1.12446	7738.6	1.0135
	7734.82	0.97159	7739.34	1.1293	7738.89	1.11845	7738.89	1.01716
	7735.1	0.96978	7739.63	1.11833	7739.18	1.11248	7739.18	1.02137
	7735.38	0.96733	7739.91	1.10828	7739.46	1.10648	7739.46	1.02652
	7735.65	0.96568	7740.18	1.09985	7739.73	1.10122	7739.73	1.03225
	7735.92	0.96277	7740.45	1.09541	7740	1.09658	7740	1.03714
	7736.19	0.96074	7740.72	1.09165	7740.27	1.09356	7740.27	1.04248
	7736.48	0.95753	7741	1.08952	7740.55	1.09083	7740.55	1.04686
	7736.77	0.95564	7741.3	1.09156	7740.85	1.08946	7740.85	1.05003
	7737.07	0.95356	7741.59	1.09507	7741.14	1.09015	7741.14	1.053
	7737.36	0.95132	7741.88	1.10054	7741.43	1.09154	7741.43	1.05399
	7737.64	0.94985	7742.17	1.10639	7741.72	1.09426	7741.72	1.05277
	7737.93	0.94773	7742.46	1.11354	7742.01	1.09835	7742.01	1.05024
	7738.22	0.94679	7742.74	1.11927	7742.29	1.10174	7742.29	1.04592
	7738.5	0.94588	7743.02	1.12205	7742.57	1.10523	7742.57	1.03926
	7738.77	0.94419	7743.3	1.12433	7742.85	1.10827	7742.85	1.03217
	7739.05	0.94334	7743.58	1.12583	7743.13	1.10979	7743.13	1.02501
	7739.34	0.94226	7743.86	1.12555	7743.41	1.11036	7743.41	1.017
	7739.63	0.94141	7744.15	1.1222	7743.7	1.10989	7743.7	1.00693
	7739.92	0.9397	7744.45	1.11751	7744	1.10826	7744	0.99685
	7740.21	0.93981	7744.74	1.11195	7744.29	1.10669	7744.29	0.98783
	7740.49	0.93784	7745.02	1.10544	7744.57	1.10284	7744.57	0.9783
	7740.76	0.93815	7745.29	1.09863	7744.84	1.09893	7744.84	0.96997
	7741.03	0.93874	7745.56	1.09093	7745.11	1.09523	7745.11	0.96295
	7741.31	0.93773	7745.83	1.08243	7745.38	1.08906	7745.38	0.95651
	7741.59	0.93741	7746.12	1.07452	7745.67	1.08444	7745.67	0.95012
	7741.88	0.93786	7746.41	1.06622	7745.96	1.07859	7745.96	0.94473
	7742.18	0.93818	7746.71	1.05524	7746.26	1.07247	7746.26	0.94017
	7742.48	0.93782	7747	1.04482	7746.55	1.06629	7746.55	0.93567
	7742.77	0.93896	7747.3	1.03559	7746.85	1.06023	7746.85	0.93158
	7743.06	0.94036	7747.58	1.02528	7747.13	1.05295	7747.13	0.92854
	7743.34	0.94152	7747.86	1.01423	7747.41	1.04667	7747.41	0.92547
	7743.62	0.94275	7748.15	1.00379	7747.7	1.04016	7747.7	0.9229
	7743.91	0.94504	7748.43	0.99239	7747.98	1.03262	7747.98	0.92034
	7744.19	0.94718	7748.72	0.98215	7748.26	1.02633	7748.26	0.91814
	7744.47	0.94886	7749	0.97425	7748.55	1.01946	7748.55	0.91581
	7744.77	0.95141	7749.3	0.96508	7748.85	1.01292	7748.85	0.91393
	7745.06	0.95519	7749.59	0.95632	7749.14	1.00665	7749.14	0.91232
	7745.35	0.95822	7749.88	0.94746	7749.43	1.00068	7749.43	0.9094
	7745.63	0.961	7750.16	0.94111	7749.71	0.99577	7749.71	0.90791
	7745.9	0.96433	7750.43	0.93515	7749.98	0.99009	7749.98	0.90615
	7746.18	0.96934	7750.7	0.92863	7750.25	0.98532	7750.25	0.90464
	7746.45	0.97279	7750.97	0.9224	7750.52	0.98051	7750.52	0.90409
	7746.73	0.97792	7751.26	0.91708	7750.81	0.9774	7750.81	0.90284
	7747.03	0.98129	7751.55	0.91189	7751.1	0.97204	7751.1	0.90147
	7747.32	0.98585	7751.85	0.90691	7751.4	0.96935	7751.4	0.90033
	7747.62	0.99075	7752.14	0.90171	7751.69	0.96533	7751.69	0.89918
	7747.91	0.99553	7752.44	0.8958	7751.98	0.96144	7751.98	0.89834
	7748.2	0.99895	7752.72	0.89096	7752.27	0.95821	7752.27	0.89708
	7748.48	1.00377	7753	0.88615	7752.55	0.95331	7752.55	0.89576
	7748.76	1.009	7753.29	0.88149	7752.84	0.95001	7752.84	0.89426
	7749.04	1.01443	7753.57	0.87508	7753.12	0.9454	7753.12	0.89339
	7749.32	1.02017	7753.85	0.8705	7753.4	0.94179	7753.4	0.89205
	7749.61	1.02415	7754.14	0.86443	7753.69	0.9379	7753.69	0.89106
	7749.9	1.02982	7754.43	0.85818	7753.98	0.93383	7753.98	0.89026
	7750.2	1.03439	7754.72	0.85373	7754.27	0.93012	7754.27	0.88903
	7750.48	1.03947	7755.01	0.84855	7754.56	0.92546	7754.56	0.8885
	7750.77	1.04415	7755.29	0.84426	7754.84	0.92194	7754.84	0.88819
	7751.03	1.04832	7755.56	0.84001	7755.11	0.91823	7755.11	0.88789
	7751.3	1.0536	7755.83	0.8355	7755.38	0.91488	7755.38	0.88782
	7751.58	1.05716	7756.1	0.8318	7755.65	0.91125	7755.65	0.88795
	7751.86	1.0609	7756.39	0.82728	7755.93	0.90835	7755.93	0.88861
	7752.16	1.06392	7756.68	0.82231	7756.23	0.90495	7756.23	0.88938
	7752.45	1.0679	7756.98	0.81793	7756.52	0.90143	7756.52	0.89068
	7752.74	1.07039	7757.27	0.8143	7756.82	0.89864	7756.82	0.89211
	7753.03	1.07237	7757.56	0.81069	7757.1	0.89519	7757.1	0.89358
	7753.32	1.07568	7757.84	0.80745	7757.39	0.89236	7757.39	0.89536
	7753.6	1.077	7758.13	0.80467	7757.68	0.88986	7757.68	0.89763
	7753.89	1.07724	7758.41	0.80169	7757.96	0.88748	7757.96	0.89939
	7754.16	1.07971	7758.69	0.79995	7758.24	0.88479	7758.24	0.9016
	7754.45	1.07945	7758.97	0.79821	7758.52	0.88244	7758.52	0.90445
	7754.73	1.07931	7759.26	0.79643	7758.81	0.88139	7758.81	0.90646
	7755.03	1.07955	7759.55	0.79573	7759.1	0.88033	7759.1	0.90879
	7755.32	1.07888	7759.85	0.79535	7759.4	0.87921	7759.4	0.91119
	7755.61	1.07751	7760.14	0.79498	7759.69	0.87856	7759.69	0.91353
	7755.89	1.07692	7760.42	0.79504	7759.97	0.87851	7759.97	0.91633
	7756.17	1.07447	7760.7	0.79664	7760.25	0.87942	7760.25	0.9196
	7756.44	1.07255	7760.97	0.79817	7760.52	0.87906	7760.52	0.9224
	7756.72	1.07064	7761.24	0.79977	7760.79	0.88045	7760.79	0.92515
	7757	1.06777	7761.53	0.8015	7761.08	0.88124	7761.08	0.92906
	7757.3	1.0648	7761.83	0.80342	7761.38	0.88312	7761.38	0.93272
	7757.6	1.06079	7762.12	0.80531	7761.67	0.88487	7761.67	0.93606
	7757.89	1.05801	7762.42	0.80723	7761.97	0.88619	7761.97	0.94031
	7758.19	1.05457	7762.71	0.80944	7762.26	0.88828	7762.26	0.94392
	7758.47	1.05045	7763	0.8116	7762.55	0.88933	7762.55	0.9481
	7758.76	1.0457	7763.29	0.81384	7762.84	0.89142	7762.84	0.95161
	7759.05	1.04099	7763.57	0.81551	7763.12	0.89295	7763.12	0.95562
	7759.33	1.0384	7763.85	0.81687	7763.4	0.89353	7763.4	0.95854
	7759.61	1.03331	7764.14	0.81823	7763.69	0.8952	7763.69	0.96208
	7759.9	1.03039	7764.43	0.81964	7763.98	0.89611	7763.98	0.96573
	7760.2	1.02428	7764.72	0.82085	7764.27	0.89716	7764.27	0.96915
	7760.49	1.02024	7765.02	0.82207	7764.57	0.89821	7764.57	0.9725
	7760.78	1.01661	7765.31	0.82329	7764.86	0.89927	7764.86	0.97606
	7761.06	1.01215	7765.59	0.82513	7765.14	0.89995	7765.14	0.97996
	7761.34	1.0085	7765.87	0.82733	7765.42	0.90117	7765.42	0.98345
	7761.61	1.0041	7766.13	0.82945	7765.68	0.90308	7765.68	0.98719
	7761.88	1.00043	7766.41	0.83168	7765.96	0.90415	7765.96	0.9913
	7762.17	0.99688	7766.7	0.83475	7766.25	0.90584	7766.25	0.99494
	7762.47	0.9938	7766.99	0.83788	7766.54	0.9074	7766.54	0.99876
	7762.76	0.98973	7767.29	0.84106	7766.84	0.90913	7766.84	1.00309
	7763.06	0.98597	7767.59	0.84466	7767.13	0.91156	7767.13	1.00726
	7763.35	0.98179	7767.87	0.84855	7767.42	0.91395	7767.42	1.01159
	7763.63	0.97879	7768.16	0.85243	7767.71	0.91664	7767.71	1.01542
	7763.92	0.97586	7768.44	0.8564	7767.99	0.91944	7767.99	1.01897
	7764.2	0.97077	7768.73	0.86117	7768.28	0.92204	7768.28	1.02278
	7764.48	0.96966	7769.01	0.86594	7768.56	0.9251	7768.56	1.02564
	7764.76	0.96578	7769.29	0.87063	7768.84	0.92835	7768.84	1.02864
	7765.06	0.96359	7769.58	0.87576	7769.13	0.93183	7769.13	1.03136
	7765.35	0.96227	7769.88	0.88108	7769.43	0.93489	7769.43	1.03427
	7765.64	0.95857	7770.17	0.8864	7769.72	0.93937	7769.72	1.03585
	7765.93	0.95675	7770.46	0.89175	7770.01	0.94284	7770.01	1.03739
	7766.21	0.95479	7770.74	0.89779	7770.29	0.94664	7770.29	1.03892
	7766.48	0.95311	7771.01	0.90371	7770.56	0.95039	7770.56	1.0405
	7766.75	0.95188	7771.28	0.90953	7770.83	0.95459	7770.83	1.04168
	7767.03	0.9499	7771.56	0.91531	7771.11	0.95873	7771.11	1.04349
	7767.32	0.9493	7771.84	0.92114	7771.39	0.96196	7771.39	1.0453
	7767.61	0.94766	7772.14	0.92707	7771.69	0.96604	7771.69	1.04714
	7767.91	0.94657	7772.43	0.93301	7771.98	0.97004	7771.98	1.04852
	7768.2	0.947	7772.73	0.9379	7772.28	0.97403	7772.28	1.05051
	7768.49	0.94666	7773.02	0.94272	7772.57	0.97724	7772.57	1.05203
	7768.78	0.94543	7773.3	0.94738	7772.85	0.98079	7772.85	1.05395
	7769.07	0.94575	7773.59	0.95205	7773.14	0.98494	7773.14	1.05555
	7769.35	0.94523	7773.88	0.95657	7773.42	0.98777	7773.42	1.05736
	7769.63	0.94473	7774.16	0.96109	7773.71	0.99047	7773.71	1.05886
	7769.92	0.94468	7774.44	0.96554	7773.99	0.99306	7773.99	1.06021
	7770.21	0.94406	7774.74	0.96973	7774.29	0.99592	7774.29	1.06187
	7770.51	0.94403	7775.04	0.974	7774.59	0.99864	7774.59	1.06411
	7770.8	0.94275	7775.33	0.97819	7774.88	1.00053	7774.88	1.06636
	7771.1	0.94217	7775.62	0.98191	7775.17	1.00348	7775.17	1.06898
	7771.38	0.94234	7775.9	0.98526	7775.45	1.0052	7775.45	1.07183
	7771.65	0.94077	7776.18	0.9886	7775.73	1.00793	7775.73	1.07458
	7771.92	0.9407	7776.45	0.99198	7776	1.00959	7776	1.078
	7772.2	0.93919	7776.73	0.99635	7776.28	1.01267	7776.28	1.08123
	7772.49	0.93932	7777.02	1.00088	7776.57	1.01465	7776.57	1.08456
	7772.79	0.93901	7777.32	1.00557	7776.87	1.01746	7776.87	1.08832
	7773.09	0.93817	7777.62	1.01156	7777.17	1.02069	7777.17	1.09187
	7773.38	0.93719	7777.91	1.01785	7777.46	1.02291	7777.46	1.09472
	7773.68	0.93759	7778.2	1.02414	7777.75	1.02739	7777.75	1.09843
	7773.97	0.93568	7778.49	1.03051	7778.04	1.03077	7778.04	1.10154
	7774.26	0.93567	7778.78	1.03804	7778.33	1.03464	7778.33	1.1049
	7774.54	0.93424	7779.07	1.04542	7778.62	1.03877	7778.62	1.10824
	7774.82	0.93424	7779.35	1.05281	7778.9	1.04294	7778.9	1.11109
	7775.11	0.93408	7779.63	1.06131	7779.18	1.04791	7779.18	1.11445
	7775.4	0.93374	7779.92	1.07037	7779.47	1.05281	7779.47	1.11681
	7775.7	0.93394	7780.22	1.07976	7779.77	1.05798	7779.77	1.11937
	7775.99	0.9335	7780.52	1.08905	7780.07	1.06395	7780.07	1.12233
	7776.28	0.93438	7780.81	1.09829	7780.36	1.06842	7780.36	1.12498
	7776.56	0.93483	7781.09	1.10719	7780.64	1.07391	7780.64	1.12744
	7776.83	0.93466	7781.36	1.11593	7780.91	1.07984	7780.91	1.13004
	7777.11	0.93618	7781.63	1.12459	7781.18	1.08511	7781.18	1.13202
	7777.38	0.93798	7781.91	1.13321	7781.46	1.09024	7781.46	1.13441
	7777.67	0.93642	7782.2	1.14232	7781.75	1.09576	7781.75	1.13585
	7777.97	0.93835	7782.5	1.15107	7782.05	1.10094	7782.05	1.13803
	7778.26	0.93963	7782.79	1.15841	7782.34	1.10506	7782.34	1.13953
	7778.56	0.94078	7783.09	1.16575	7782.64	1.1091	7782.64	1.14064
	7778.85	0.94172	7783.38	1.17308	7782.93	1.11394	7782.93	1.14121
	7779.14	0.9423	7783.67	1.17758	7783.22	1.11709	7783.22	1.14185
	7779.43	0.94507	7783.95	1.18196	7783.5	1.12042	7783.5	1.14216
	7779.71	0.94577	7784.24	1.18634	7783.79	1.12305	7783.79	1.14245
	7779.99	0.94701	7784.52	1.18979	7784.07	1.12506	7784.07	1.14166
	7780.28	0.94772	7784.8	1.1917	7784.35	1.12769	7784.35	1.14111
	7780.56	0.9497	7785.09	1.19365	7784.64	1.12884	7784.64	1.14076
	7780.86	0.95029	7785.39	1.19567	7784.94	1.12976	7784.94	1.14002
	7781.16	0.95164	7785.69	1.1959	7785.24	1.1306	7785.24	1.13844
	7781.45	0.95332	7785.98	1.19592	7785.53	1.13128	7785.53	1.13756
	7781.73	0.95412	7786.26	1.19593	7785.8	1.13208	7785.8	1.13607
	7782	0.95596	7786.53	1.19592	7786.08	1.13177	7786.08	1.13517
	7782.27	0.95752	7786.8	1.19591	7786.35	1.13139	7786.35	1.13392
	7782.55	0.95856	7787.08	1.19589	7786.63	1.13172	7786.63	1.13252
	7782.84	0.95934	7787.36	1.19587	7786.91	1.1312	7786.91	1.13125
	7783.14	0.96055	7787.66	1.1946	7787.21	1.13077	7787.21	1.12989
	7783.44	0.96193	7787.96	1.19296	7787.51	1.13001	7787.51	1.12809
	7783.73	0.96256	7788.26	1.19135	7787.81	1.1294	7787.81	1.1265
	7784.03	0.96482	7788.55	1.19014	7788.1	1.12848	7788.1	1.12519
	7784.32	0.96613	7788.84	1.18926	7788.39	1.12734	7788.39	1.12278
	7784.61	0.96834	7789.13	1.18838	7788.68	1.12662	7788.68	1.12068
	7784.89	0.96856	7789.42	1.18751	7788.97	1.12625	7788.97	1.11895
	7785.18	0.97067	7789.7	1.18583	7789.25	1.12475	7789.25	1.11626
	7785.47	0.97321	7789.99	1.18403	7789.54	1.1231	7789.54	1.11348
	7785.76	0.97473	7790.28	1.18223	7789.83	1.12214	7789.83	1.11069
	7786.06	0.976	7790.58	1.18042	7790.13	1.12116	7790.13	1.10761
	7786.35	0.97787	7790.88	1.17871	7790.43	1.12006	7790.43	1.10446
	7786.65	0.97977	7791.17	1.17701	7790.72	1.11848	7790.72	1.1015
	7786.93	0.98186	7791.45	1.17573	7791	1.11804	7791	1.09834
	7787.2	0.98345	7791.73	1.17525	7791.28	1.11695	7791.28	1.09514
	7787.48	0.98541	7792	1.17477	7791.55	1.11583	7791.55	1.09188
	7787.76	0.98652	7792.28	1.17428	7791.83	1.11567	7791.83	1.08853
	7788.05	0.98858	7792.57	1.17362	7792.12	1.11489	7792.12	1.08577
	7788.35	0.99043	7792.87	1.17278	7792.42	1.11424	7792.42	1.08217
	7788.65	0.99176	7793.17	1.17193	7792.72	1.11319	7792.72	1.07903
	7788.94	0.99291	7793.47	1.17103	7793.02	1.1124	7793.02	1.07499
	7789.24	0.99518	7793.76	1.16971	7793.31	1.11208	7793.31	1.07204
	7789.53	0.99655	7794.05	1.16842	7793.6	1.11073	7793.6	1.06827
	7789.82	0.99749	7794.34	1.16713	7793.89	1.10993	7793.89	1.06415
	7790.1	0.99947	7794.63	1.16475	7794.18	1.10957	7794.18	1.06068
	7790.39	1.00127	7794.92	1.16232	7794.46	1.10832	7794.46	1.05737
	7790.67	1.00348	7795.2	1.15989	7794.75	1.10686	7794.75	1.05367
	7790.97	1.00366	7795.5	1.15719	7795.05	1.10471	7795.05	1.0498
	7791.26	1.00498	7795.79	1.15391	7795.34	1.1036	7795.34	1.04588
	7791.56	1.00831	7796.09	1.15063	7795.64	1.102	7795.64	1.0423
	7791.85	1.00872	7796.38	1.14741	7795.93	1.10048	7795.93	1.03804
	7792.13	1.00997	7796.66	1.14359	7796.21	1.09792	7796.21	1.03371
	7792.41	1.01276	7796.93	1.13966	7796.48	1.09543	7796.48	1.02951
	7792.68	1.01435	7797.2	1.1358	7796.75	1.09344	7796.75	1.02631
	7792.96	1.0171	7797.48	1.13188	7797.03	1.09066	7797.03	1.02305
	7793.25	1.01883	7797.77	1.12793	7797.32	1.08789	7797.32	1.01923
	7793.55	1.02074	7798.07	1.12384	7797.62	1.0856	7797.62	1.01531
	7793.84	1.02396	7798.37	1.11982	7797.92	1.08306	7797.92	1.0118
	7794.14	1.02554	7798.67	1.11496	7798.22	1.08013	7798.22	1.00861
	7794.43	1.02784	7798.96	1.10995	7798.51	1.07688	7798.51	1.0056
	7794.72	1.03098	7799.24	1.10502	7798.79	1.07433	7798.79	1.00171
	7795.01	1.03291	7799.53	1.10004	7799.08	1.07112	7799.08	0.99873
	7795.29	1.03573	7799.82	1.09521	7799.37	1.06874	7799.37	0.99589
	7795.57	1.03814	7800.1	1.09046	7799.65	1.0661	7799.65	0.99339
	7795.86	1.04186	7800.38	1.08563	7799.93	1.06343	7799.93	0.99031
	7796.15	1.04428	7800.68	1.08086	7800.23	1.06033	7800.23	0.98771
	7796.45	1.04751	7800.98	1.07608	7800.53	1.05789	7800.53	0.98542
	7796.75	1.05047	7801.27	1.07131	7800.82	1.05406	7800.82	0.9825
	7797.03	1.05256	7801.56	1.06671	7801.11	1.05184	7801.11	0.98018
	7797.31	1.05616	7801.84	1.06221	7801.39	1.0488	7801.39	0.97767
	7797.59	1.05718	7802.11	1.0578	7801.66	1.04623	7801.66	0.9758
	7797.86	1.06196	7802.38	1.05346	7801.93	1.04313	7801.93	0.97386
	7798.14	1.06337	7802.66	1.04902	7802.21	1.0401	7802.21	0.97232
	7798.43	1.06704	7802.96	1.04435	7802.51	1.0375	7802.51	0.97069
	7798.74	1.06962	7803.26	1.0396	7802.81	1.03578	7802.81	0.96933
	7799.04	1.07211	7803.56	1.03563	7803.11	1.03245	7803.11	0.96847
	7799.33	1.07407	7803.86	1.03213	7803.41	1.02967	7803.41	0.96663
	7799.63	1.07667	7804.16	1.02862	7803.71	1.02772	7803.71	0.96604
	7799.92	1.08008	7804.45	1.02516	7804	1.02527	7804	0.96486
	7800.21	1.08185	7804.73	1.02121	7804.28	1.02299	7804.28	0.96438
	7800.49	1.08374	7805.02	1.01726	7804.57	1.02076	7804.57	0.96388
	7800.78	1.08602	7805.31	1.01331	7804.85	1.01898	7804.85	0.96371
	7801.07	1.08749	7805.6	1.01018	7805.15	1.01723	7805.15	0.96398
	7801.37	1.08891	7805.89	1.00767	7805.44	1.01546	7805.44	0.96393
	7801.67	1.08967	7806.19	1.00511	7805.74	1.01337	7805.74	0.96388
	7801.96	1.09124	7806.49	1.0027	7806.04	1.01206	7806.04	0.96416
	7802.26	1.09168	7806.78	1.00054	7806.33	1.01049	7806.33	0.96437
	7802.54	1.09342	7807.06	0.99845	7806.61	1.00881	7806.61	0.96553
	7802.81	1.09424	7807.34	0.9964	7806.89	1.0076	7806.89	0.96676
	7803.09	1.09435	7807.61	0.99474	7807.16	1.00603	7807.16	0.96722
	7803.37	1.09454	7807.9	0.99327	7807.44	1.00507	7807.44	0.96796
	7803.66	1.09384	7808.19	0.99171	7807.74	1.00407	7807.74	0.96916
	7803.96	1.09403	7808.49	0.99021	7808.04	1.00303	7808.04	0.9699
	7804.26	1.09379	7808.79	0.98881	7808.34	1.00194	7808.34	0.97093
	7804.56	1.09328	7809.09	0.98744	7808.64	1.00143	7808.64	0.97283
	7804.85	1.09246	7809.38	0.98608	7808.93	1.00057	7808.93	0.97426
	7805.14	1.09093	7809.67	0.98552	7809.22	0.99954	7809.22	0.97504
	7805.43	1.09103	7809.96	0.98506	7809.51	0.99859	7809.51	0.97669
	7805.72	1.08946	7810.24	0.98459	7809.79	0.99841	7809.79	0.9788
	7806	1.08743	7810.53	0.98427	7810.08	0.99804	7810.08	0.9802
	7806.29	1.08649	7810.82	0.98426	7810.36	0.99692	7810.36	0.98163
	7806.59	1.08513	7811.11	0.98424	7810.66	0.99723	7810.66	0.98291
	7806.88	1.08439	7811.41	0.98425	7810.96	0.99681	7810.96	0.98493
	7807.18	1.08272	7811.71	0.98479	7811.26	0.99685	7811.26	0.98642
	7807.47	1.08047	7812	0.98532	7811.55	0.9972	7811.55	0.98936
	7807.75	1.07933	7812.27	0.98582	7811.82	0.99751	7811.82	0.99107
	7808.02	1.0777	7812.55	0.98665	7812.1	0.99778	7812.1	0.99236
	7808.29	1.07532	7812.82	0.98775	7812.37	0.99847	7812.37	0.99449
	7808.58	1.07328	7813.1	0.98888	7812.65	0.99872	7812.65	0.99577
	7808.87	1.07115	7813.39	0.99007	7812.94	0.99942	7812.94	0.99804
	7809.17	1.06944	7813.7	0.99137	7813.25	1	7813.25	0.99977
	7809.47	1.06746	7813.99	0.99267	7813.54	1.00007	7813.54	1.00165
	7809.76	1.06614	7814.29	0.99396	7813.84	1.0013	7813.84	1.00281
	7810.06	1.06383	7814.58	0.99496	7814.13	1.00213	7814.13	1.00448
	7810.34	1.0615	7814.87	0.99579	7814.42	1.00292	7814.42	1.00633
	7810.63	1.05937	7815.16	0.99664	7814.71	1.00377	7814.71	1.00745
	7810.92	1.05761	7815.44	0.99746	7814.99	1.00403	7814.99	1.00887
	7811.2	1.05498	7815.73	0.99857	7815.28	1.00481	7815.28	1.01109
	7811.49	1.05316	7816.02	0.99968	7815.56	1.00514	7815.56	1.01193
	7811.78	1.05122	7816.31	1.0008	7815.86	1.00554	7815.86	1.01242
	7812.08	1.04767	7816.61	1.00155	7816.16	1.00618	7816.16	1.01451
	7812.38	1.04561	7816.91	1.00206	7816.46	1.00568	7816.46	1.01548
	7812.67	1.04381	7817.2	1.00256	7816.75	1.00579	7816.75	1.01686
	7812.95	1.04114	7817.48	1.00285	7817.03	1.00645	7817.03	1.01814
	7813.23	1.03929	7817.76	1.00276	7817.31	1.00574	7817.31	1.01911
	7813.5	1.03649	7818.03	1.00267	7817.58	1.00555	7817.58	1.01938
	7813.79	1.03331	7818.32	1.00257	7817.87	1.00577	7817.87	1.02085
	7814.09	1.03072	7818.61	1.00223	7818.16	1.00548	7818.16	1.02154
	7814.39	1.02835	7818.92	1.00176	7818.47	1.00436	7818.47	1.02246
	7814.69	1.02602	7819.21	1.00131	7818.76	1.00442	7818.76	1.02302
	7814.99	1.02388	7819.52	1.00079	7819.07	1.00395	7819.07	1.02329
	7815.28	1.02263	7819.81	1.00016	7819.36	1.00307	7819.36	1.0246
	7815.57	1.01992	7820.1	0.99954	7819.65	1.00291	7819.65	1.0255
	7815.86	1.01797	7820.39	0.99893	7819.94	1.00199	7819.94	1.02589
	7816.15	1.01596	7820.68	0.99856	7820.23	1.00178	7820.23	1.02749
	7816.44	1.01379	7820.96	0.9982	7820.51	1.00076	7820.51	1.02728
	7816.73	1.01249	7821.25	0.99783	7820.8	1.00034	7820.8	1.02769
	7817.03	1.00969	7821.55	0.99765	7821.1	0.99995	7821.1	1.02876
	7817.33	1.00877	7821.85	0.99785	7821.4	0.99987	7821.4	1.02936
	7817.63	1.00731	7822.15	0.99805	7821.7	1.00005	7821.7	1.02998
	7817.92	1.00509	7822.45	0.99829	7821.99	0.99983	7821.99	1.03097
	7818.2	1.00317	7822.73	0.9989	7822.28	0.99948	7822.28	1.03159
	7818.47	1.00071	7823	0.99948	7822.55	0.99967	7822.55	1.03167
	7818.75	0.99941	7823.28	1.00008	7822.83	1.00029	7822.83	1.03189
	7819.03	0.99772	7823.56	1.00082	7823.11	0.99965	7823.11	1.03307
	7819.33	0.99492	7823.86	1.00167	7823.4	0.99973	7823.4	1.03358
	7819.63	0.9922	7824.16	1.00253	7823.71	1	7823.71	1.0334
	7819.93	0.991	7824.46	1.00339	7824.01	1.00064	7824.01	1.03363
	7820.23	0.99007	7824.75	1.00439	7824.3	1.00116	7824.3	1.03347
	7820.52	0.98692	7825.05	1.00537	7824.6	1.00171	7824.6	1.03353
	7820.81	0.98506	7825.33	1.00633	7824.88	1.00206	7824.88	1.03413
	7821.1	0.98217	7825.63	1.00732	7825.18	1.00268	7825.18	1.03397
	7821.38	0.97961	7825.91	1.00828	7825.46	1.0036	7825.46	1.03367
	7821.67	0.97692	7826.2	1.00926	7825.75	1.00433	7825.75	1.03362
	7821.96	0.97477	7826.48	1.01036	7826.03	1.00493	7826.03	1.03267
	7822.26	0.97248	7826.78	1.01197	7826.33	1.00506	7826.33	1.03289
	7822.55	0.97015	7827.08	1.01358	7826.63	1.00609	7826.63	1.03203
	7822.85	0.96806	7827.38	1.0152	7826.93	1.0066	7826.93	1.03215
	7823.14	0.96454	7827.67	1.01697	7827.22	1.00816	7827.22	1.03218
	7823.42	0.96261	7827.95	1.01875	7827.5	1.00901	7827.5	1.03129
	7823.69	0.96063	7828.22	1.02046	7827.77	1.009	7827.77	1.03096
	7823.97	0.95769	7828.49	1.02224	7828.04	1.01064	7828.04	1.03065
	7824.25	0.95568	7828.78	1.0242	7828.32	1.01107	7828.32	1.02974
	7824.55	0.95285	7829.07	1.02626	7828.62	1.01253	7828.62	1.02911
	7824.85	0.95033	7829.37	1.02833	7828.92	1.01347	7828.92	1.02956
	7825.15	0.94761	7829.68	1.0303	7829.22	1.01417	7829.22	1.02795
	7825.44	0.94591	7829.97	1.0322	7829.52	1.01646	7829.52	1.02715
	7825.73	0.94432	7830.26	1.03409	7829.81	1.01725	7829.81	1.02711
	7826.02	0.9428	7830.55	1.03594	7830.1	1.0188	7830.1	1.02666
	7826.32	0.9411	7830.84	1.03781	7830.39	1.01978	7830.39	1.02615
	7826.6	0.93829	7831.13	1.03962	7830.67	1.02093	7830.67	1.0255
	7826.89	0.93669	7831.41	1.04145	7830.96	1.02225	7830.96	1.02475
	7827.17	0.93545	7831.7	1.0433	7831.25	1.0235	7831.25	1.02453
	7827.47	0.93418	7832	1.04521	7831.55	1.02404	7831.55	1.0236
	7827.78	0.93267	7832.3	1.04715	7831.85	1.02457	7831.85	1.02309
	7828.08	0.93189	7832.6	1.0485	7832.15	1.02645	7832.15	1.02146
	7828.37	0.93103	7832.9	1.0496	7832.44	1.027	7832.44	1.02098
	7828.65	0.93048	7833.18	1.05066	7832.73	1.02788	7832.73	1.02048
	7828.93	0.92947	7833.46	1.05166	7833.01	1.02802	7833.01	1.0196
	7829.21	0.92816	7833.73	1.0523	7833.28	1.02878	7833.28	1.01862
	7829.49	0.92841	7834.02	1.05295	7833.57	1.02918	7833.57	1.01812
	7829.79	0.92795	7834.31	1.05364	7833.86	1.0299	7833.86	1.01684
	7830.09	0.92711	7834.61	1.05405	7834.16	1.03081	7834.16	1.01524
	7830.39	0.92809	7834.92	1.05429	7834.47	1.03063	7834.47	1.01496
	7830.69	0.92801	7835.22	1.05453	7834.77	1.03038	7834.77	1.01365
	7830.98	0.92779	7835.51	1.05462	7835.06	1.03095	7835.06	1.01243
	7831.28	0.92817	7835.8	1.0545	7835.35	1.03121	7835.35	1.01157
	7831.57	0.92842	7836.1	1.05437	7835.65	1.03083	7835.65	1.00999
	7831.86	0.92944	7836.39	1.05425	7835.93	1.031	7835.93	1.00798
	7832.15	0.93048	7836.67	1.05407	7836.22	1.03125	7836.22	1.00728
	7832.43	0.92986	7836.96	1.05387	7836.51	1.0302	7836.51	1.00613
	7832.73	0.93137	7837.26	1.05366	7836.81	1.02966	7836.81	1.00501
	7833.04	0.93172	7837.56	1.0533	7837.11	1.02999	7837.11	1.00336
	7833.34	0.93262	7837.86	1.0528	7837.41	1.0299	7837.41	1.00221
	7833.63	0.93429	7838.15	1.05232	7837.7	1.02916	7837.7	1.00059
	7833.91	0.93508	7838.44	1.05182	7837.98	1.02887	7837.98	0.99868
	7834.19	0.93532	7838.71	1.05102	7838.26	1.02894	7838.26	0.99708
	7834.46	0.937	7838.99	1.05023	7838.54	1.02784	7838.54	0.99619
	7834.74	0.9376	7839.27	1.04941	7838.82	1.0274	7838.82	0.99457
	7835.04	0.93986	7839.57	1.04875	7839.12	1.02653	7839.12	0.99359
	7835.34	0.94	7839.87	1.04833	7839.42	1.02608	7839.42	0.99213
	7835.64	0.94243	7840.17	1.0479	7839.72	1.02542	7839.72	0.99053
	7835.94	0.94241	7840.47	1.04739	7840.02	1.02548	7840.02	0.98909
	7836.23	0.94463	7840.76	1.04638	7840.31	1.02471	7840.31	0.98875
	7836.52	0.94506	7841.05	1.04539	7840.6	1.02415	7840.6	0.98693
	7836.82	0.94766	7841.34	1.04439	7840.89	1.02358	7840.89	0.98531
	7837.1	0.94892	7841.63	1.04331	7841.18	1.02317	7841.18	0.98398
	7837.39	0.94999	7841.91	1.04218	7841.46	1.02196	7841.46	0.98293
	7837.68	0.95121	7842.2	1.04106	7841.75	1.02112	7841.75	0.98222
	7837.98	0.95381	7842.5	1.03981	7842.05	1.02	7842.05	0.98067
	7838.28	0.95456	7842.8	1.03823	7842.35	1.01955	7842.35	0.97994
	7838.57	0.95569	7843.1	1.03665	7842.65	1.01875	7842.65	0.97876
	7838.87	0.95761	7843.4	1.0351	7842.94	1.01668	7842.94	0.97733
	7839.15	0.95987	7843.67	1.03275	7843.22	1.01649	7843.22	0.97701
	7839.42	0.96063	7843.95	1.03043	7843.5	1.01505	7843.5	0.97621
	7839.7	0.96187	7844.23	1.02805	7843.77	1.0133	7843.77	0.97525
	7839.98	0.96325	7844.5	1.02555	7844.05	1.01161	7844.05	0.97466
	7840.28	0.9646	7844.8	1.02252	7844.35	1.01031	7844.35	0.97412
	7840.58	0.9664	7845.1	1.01949	7844.65	1.00861	7844.65	0.97358
	7840.88	0.96738	7845.4	1.01646	7844.95	1.00653	7844.95	0.97311
	7841.18	0.96978	7845.7	1.01263	7845.25	1.00456	7845.25	0.97276
	7841.47	0.9705	7846	1.00886	7845.55	1.00254	7845.55	0.97233
	7841.76	0.97213	7846.29	1.00508	7845.84	1.00035	7845.84	0.97238
	7842.05	0.97331	7846.58	1.0013	7846.13	0.99772	7846.13	0.97195
	7842.35	0.97481	7846.87	0.99739	7846.42	0.99538	7846.42	0.97108
	7842.63	0.97589	7847.16	0.99362	7846.71	0.99264	7846.71	0.97081
	7842.93	0.97759	7847.45	0.98968	7847	0.9897	7847	0.97084
	7843.23	0.97841	7847.75	0.98548	7847.3	0.98719	7847.3	0.97093
	7843.53	0.98023	7848.06	0.98121	7847.61	0.98474	7847.61	0.96995
	7843.83	0.97991	7848.36	0.97701	7847.91	0.98179	7847.91	0.97085
	7844.12	0.98014	7848.65	0.97271	7848.2	0.97868	7848.2	0.97119
	7844.41	0.98113	7848.94	0.96851	7848.48	0.97569	7848.48	0.97127
	7844.68	0.98271	7849.21	0.96446	7848.76	0.97334	7848.76	0.97182
	7844.96	0.9829	7849.49	0.96039	7849.04	0.97019	7849.04	0.97156
	7845.24	0.98346	7849.77	0.95635	7849.32	0.96727	7849.32	0.97281
	7845.54	0.98369	7850.07	0.95208	7849.62	0.96421	7849.62	0.97313
	7845.85	0.98364	7850.38	0.94774	7849.93	0.96161	7849.93	0.97378
	7846.15	0.98396	7850.68	0.94397	7850.23	0.95952	7850.23	0.97479
	7846.45	0.98484	7850.98	0.94034	7850.53	0.95688	7850.53	0.97534
	7846.75	0.98467	7851.28	0.93671	7850.83	0.95413	7850.83	0.97642
	7847.04	0.98463	7851.57	0.93377	7851.12	0.95223	7851.12	0.97764
	7847.33	0.98431	7851.86	0.93125	7851.41	0.94955	7851.41	0.97866
	7847.62	0.98501	7852.15	0.92874	7851.69	0.94776	7851.69	0.97965
	7847.91	0.98542	7852.43	0.92629	7851.98	0.94572	7851.98	0.98167
	7848.2	0.98508	7852.73	0.92457	7852.28	0.94411	7852.28	0.9821
	7848.5	0.98447	7853.02	0.92284	7852.57	0.94275	7852.57	0.98354
	7848.8	0.98405	7853.33	0.92106	7852.88	0.94123	7852.88	0.98481
	7849.1	0.98367	7853.63	0.91997	7853.18	0.93973	7853.18	0.98649
	7849.39	0.98477	7853.92	0.91917	7853.47	0.93985	7853.47	0.98816
	7849.68	0.9843	7854.2	0.91838	7853.75	0.93904	7853.75	0.98959
	7849.95	0.98442	7854.48	0.91778	7854.03	0.93802	7854.03	0.99105
	7850.23	0.9839	7854.76	0.91796	7854.31	0.93727	7854.31	0.99247
	7850.51	0.98405	7855.04	0.91813	7854.59	0.93745	7854.59	0.99417
	7850.81	0.98404	7855.34	0.91831	7854.89	0.93717	7854.89	0.99617
	7851.12	0.98334	7855.64	0.91871	7855.19	0.93767	7855.19	0.99792
	7851.42	0.98457	7855.94	0.91914	7855.49	0.93806	7855.49	0.99931
	7851.72	0.98438	7856.24	0.91956	7855.79	0.93761	7855.79	1.00135
	7852.01	0.98414	7856.54	0.92029	7856.09	0.93849	7856.09	1.00273
	7852.3	0.98491	7856.83	0.92184	7856.38	0.93918	7856.38	1.00427
	7852.6	0.98503	7857.12	0.92342	7856.67	0.9401	7856.67	1.00631
	7852.88	0.98678	7857.41	0.92494	7856.96	0.94094	7856.96	1.0077
	7853.17	0.98634	7857.7	0.92694	7857.25	0.94201	7857.25	1.0097
	7853.46	0.98767	7857.99	0.92897	7857.54	0.94326	7857.54	1.01069
	7853.76	0.9889	7858.29	0.93107	7857.84	0.94379	7857.84	1.01238
	7854.06	0.98995	7858.59	0.93362	7858.14	0.94542	7858.14	1.0138
	7854.36	0.99088	7858.89	0.93644	7858.44	0.94706	7858.44	1.01593
	7854.65	0.99232	7859.18	0.93916	7858.73	0.94871	7858.73	1.01754
	7854.94	0.99486	7859.46	0.94183	7859.01	0.95029	7859.01	1.01867
	7855.21	0.99569	7859.74	0.9444	7859.29	0.95171	7859.29	1.01998
	7855.49	0.99791	7860.01	0.94697	7859.56	0.95364	7859.56	1.02116
	7855.78	0.99953	7860.3	0.94969	7859.85	0.95521	7859.85	1.02238
	7856.07	1.00164	7860.6	0.95273	7860.15	0.9575	7860.15	1.02413
	7856.37	1.00384	7860.9	0.95599	7860.45	0.95918	7860.45	1.02582
	7856.68	1.00679	7861.21	0.9593	7860.75	0.96132	7860.75	1.02637
	7856.98	1.00986	7861.51	0.96256	7861.06	0.96359	7861.06	1.02781
	7857.28	1.01146	7861.81	0.96582	7861.36	0.96581	7861.36	1.02914
	7857.57	1.01474	7862.1	0.96897	7861.65	0.96771	7861.65	1.03064
	7857.87	1.01759	7862.39	0.97217	7861.94	0.97012	7861.94	1.03192
	7858.16	1.02028	7862.68	0.9756	7862.23	0.97253	7862.23	1.03287
	7858.45	1.02305	7862.97	0.97904	7862.52	0.97417	7862.52	1.03422
	7858.74	1.02557	7863.27	0.98253	7862.82	0.97602	7862.82	1.03418
	7859.04	1.02851	7863.57	0.98609	7863.12	0.9788	7863.12	1.03529
	7859.35	1.03172	7863.88	0.98972	7863.43	0.98084	7863.43	1.03574
	7859.65	1.03513	7864.18	0.99328	7863.73	0.98283	7863.73	1.03724
	7859.95	1.0367	7864.47	0.99674	7864.02	0.98511	7864.02	1.03789
	7860.23	1.04016	7864.76	1.00001	7864.31	0.98743	7864.31	1.03871
	7860.51	1.04335	7865.03	1.00316	7864.58	0.98908	7864.58	1.03878
	7860.79	1.04681	7865.31	1.00637	7864.86	0.9906	7864.86	1.03892
	7861.07	1.04963	7865.6	1.00964	7865.15	0.99345	7865.15	1.03989
	7861.37	1.05275	7865.9	1.0131	7865.45	0.99481	7865.45	1.04028
	7861.68	1.0551	7866.21	1.01661	7865.76	0.99736	7865.76	1.04026
	7861.98	1.05739	7866.51	1.02008	7866.06	0.99966	7866.06	1.04091
	7862.28	1.05958	7866.81	1.02371	7866.36	1.00123	7866.36	1.04153
	7862.58	1.06178	7867.1	1.02728	7866.65	1.00321	7866.65	1.04193
	7862.87	1.06509	7867.4	1.03085	7866.95	1.00508	7866.95	1.04212
	7863.17	1.06721	7867.7	1.03442	7867.25	1.00754	7867.25	1.04329
	7863.46	1.07018	7867.99	1.03793	7867.54	1.00992	7867.54	1.04365
	7863.75	1.07146	7868.27	1.04137	7867.82	1.01191	7867.82	1.04366
	7864.04	1.07411	7868.57	1.04479	7868.12	1.01385	7868.12	1.04389
	7864.34	1.07539	7868.86	1.04811	7868.41	1.01539	7868.41	1.04454
	7864.64	1.07719	7869.17	1.05154	7868.72	1.01783	7868.72	1.04474
	7864.95	1.07947	7869.47	1.05492	7869.02	1.02042	7869.02	1.04532
	7865.24	1.08058	7869.76	1.05818	7869.31	1.02254	7869.31	1.04553
	7865.52	1.08312	7870.05	1.06138	7869.6	1.0244	7869.6	1.0456
	7865.8	1.08421	7870.32	1.06446	7869.87	1.02594	7869.87	1.04563
	7866.08	1.08475	7870.6	1.06709	7870.15	1.02776	7870.15	1.0461
	7866.36	1.08687	7870.89	1.06964	7870.44	1.02907	7870.44	1.04614
	7866.66	1.08782	7871.19	1.07229	7870.74	1.03145	7870.74	1.04714
	7866.96	1.08912	7871.49	1.07498	7871.04	1.03246	7871.04	1.04676
	7867.26	1.09005	7871.79	1.07768	7871.34	1.03453	7871.34	1.04718
	7867.56	1.09211	7872.09	1.08038	7871.64	1.03527	7871.64	1.04665
	7867.86	1.09293	7872.39	1.08303	7871.94	1.03741	7871.94	1.04665
	7868.16	1.09469	7872.68	1.08486	7872.23	1.03827	7872.23	1.04681
	7868.45	1.09476	7872.98	1.08655	7872.52	1.03955	7872.52	1.04649
	7868.73	1.09583	7873.26	1.08822	7872.81	1.04101	7872.81	1.04653
	7869.03	1.09619	7873.55	1.08991	7873.1	1.04097	7873.1	1.0462
	7869.32	1.09757	7873.84	1.0916	7873.39	1.04194	7873.39	1.04572
	7869.62	1.09819	7874.14	1.09335	7873.69	1.04222	7873.69	1.04656
	7869.92	1.09855	7874.45	1.09509	7874	1.04386	7874	1.04641
	7870.22	1.0989	7874.75	1.0959	7874.3	1.0443	7874.3	1.04538
	7870.51	1.09934	7875.04	1.09668	7874.59	1.04486	7874.59	1.04488
	7870.8	1.10039	7875.33	1.09745	7874.88	1.04522	7874.88	1.04448
	7871.08	1.10149	7875.61	1.09821	7875.16	1.04502	7875.16	1.04427
	7871.36	1.1012	7875.88	1.09895	7875.43	1.04597	7875.43	1.04382
	7871.65	1.10273	7876.17	1.09973	7875.72	1.04653	7875.72	1.04377
	7871.94	1.10205	7876.47	1.10047	7876.02	1.04645	7876.02	1.04274
	7872.25	1.1019	7876.78	1.10073	7876.33	1.04655	7876.33	1.04245
	7872.56	1.10178	7877.08	1.10099	7876.63	1.04672	7876.63	1.04217
	7872.86	1.10138	7877.39	1.10125	7876.94	1.04685	7876.94	1.04175
	7873.16	1.1012	7877.68	1.1015	7877.23	1.04627	7877.23	1.04124
	7873.45	1.10131	7877.98	1.10176	7877.53	1.04774	7877.53	1.04099
	7873.74	1.10005	7878.27	1.10201	7877.82	1.04758	7877.82	1.04026
	7874.04	1.10081	7878.56	1.10208	7878.11	1.04723	7878.11	1.03904
	7874.33	1.09957	7878.85	1.10201	7878.4	1.04722	7878.4	1.03879
	7874.62	1.09961	7879.15	1.10195	7878.7	1.04703	7878.7	1.03777
	7874.93	1.09887	7879.45	1.10188	7879	1.0476	7879	1.03809
	7875.23	1.09666	7879.76	1.10181	7879.31	1.04745	7879.31	1.03654
	7875.54	1.0964	7880.06	1.10174	7879.61	1.0473	7879.61	1.03577
	7875.83	1.09497	7880.36	1.10167	7879.9	1.04787	7879.9	1.03538
	7876.11	1.09347	7880.64	1.10164	7880.19	1.04757	7880.19	1.03447
	7876.39	1.09277	7880.92	1.10161	7880.47	1.04725	7880.47	1.03354
	7876.67	1.0906	7881.2	1.10157	7880.75	1.04722	7880.75	1.03345
	7876.96	1.08914	7881.49	1.10154	7881.04	1.04718	7881.04	1.03285
	7877.26	1.0884	7881.79	1.1015	7881.34	1.04651	7881.34	1.03167
	7877.57	1.08591	7882.1	1.10147	7881.64	1.04708	7881.64	1.03123
	7877.87	1.08347	7882.4	1.10143	7881.95	1.04707	7881.95	1.02979
	7878.17	1.0811	7882.7	1.10153	7882.25	1.04702	7882.25	1.02922
	7878.47	1.0797	7883	1.10163	7882.55	1.04714	7882.55	1.02859
	7878.77	1.07728	7883.29	1.10174	7882.84	1.04693	7882.84	1.02725
	7879.06	1.07419	7883.59	1.10185	7883.14	1.04727	7883.14	1.02608
	7879.35	1.0731	7883.88	1.10195	7883.43	1.04641	7883.43	1.02539
	7879.64	1.07054	7884.17	1.10206	7883.71	1.04679	7883.71	1.02487
	7879.94	1.0688	7884.46	1.10216	7884.01	1.04676	7884.01	1.02386
	7880.24	1.06605	7884.77	1.10224	7884.31	1.04637	7884.31	1.02303
	7880.54	1.06289	7885.07	1.10233	7884.62	1.04643	7884.62	1.02169
	7880.84	1.06018	7885.37	1.10241	7884.92	1.04589	7884.92	1.02108
	7881.14	1.05775	7885.66	1.10249	7885.21	1.04705	7885.21	1.0197
	7881.42	1.05421	7885.95	1.10256	7885.5	1.04671	7885.5	1.01928
	7881.7	1.05166	7886.23	1.10264	7885.78	1.04632	7885.78	1.01859
	7881.97	1.04825	7886.5	1.10272	7886.05	1.04717	7886.05	1.01753
	7882.26	1.04555	7886.79	1.10284	7886.34	1.0469	7886.34	1.01674
	7882.56	1.04127	7887.09	1.10296	7886.64	1.04707	7886.64	1.01593
	7882.87	1.03839	7887.39	1.10308	7886.94	1.04745	7886.94	1.01504
	7883.17	1.03537	7887.7	1.10321	7887.25	1.0484	7887.25	1.014
	7883.47	1.03134	7888	1.10333	7887.55	1.04803	7887.55	1.014
	7883.77	1.02925	7888.29	1.10345	7887.84	1.04701	7887.84	1.01353
	7884.06	1.02437	7888.59	1.10351	7888.14	1.04781	7888.14	1.01173
	7884.36	1.0214	7888.88	1.10353	7888.43	1.04832	7888.43	1.01134
	7884.64	1.01815	7889.17	1.10354	7888.72	1.04836	7888.72	1.01066
	7884.93	1.01397	7889.46	1.10356	7889.01	1.04869	7889.01	1.01025
	7885.23	1.00991	7889.75	1.10357	7889.3	1.04833	7889.3	1.00995
	7885.53	1.00732	7890.06	1.10359	7889.61	1.04853	7889.61	1.00878
	7885.84	1.00354	7890.37	1.10361	7889.91	1.04917	7889.91	1.00794
	7886.14	1.00005	7890.67	1.10343	7890.22	1.04867	7890.22	1.00723
	7886.44	0.99615	7890.97	1.10324	7890.52	1.04851	7890.52	1.0069
	7886.73	0.99253	7891.25	1.10306	7890.8	1.04878	7890.8	1.00673
	7887.01	0.98896	7891.54	1.10289	7891.09	1.04835	7891.09	1.00597
	7887.29	0.98587	7891.82	1.10271	7891.37	1.0481	7891.37	1.00549
	7887.58	0.98123	7892.1	1.10253	7891.65	1.04817	7891.65	1.00499
	7887.88	0.97731	7892.41	1.10234	7891.96	1.04762	7891.96	1.00424
	7888.19	0.97431	7892.72	1.10131	7892.27	1.04762	7892.27	1.00433
	7888.5	0.97181	7893.03	1.10012	7892.57	1.04664	7892.57	1.00412
	7888.8	0.96853	7893.33	1.09895	7892.88	1.04659	7892.88	1.00311
	7889.1	0.96453	7893.63	1.0978	7893.18	1.04593	7893.18	1.00295
	7889.4	0.96261	7893.92	1.09665	7893.47	1.04528	7893.47	1.00208
	7889.69	0.95897	7894.22	1.09552	7893.77	1.04466	7893.77	1.0016
	7889.98	0.95557	7894.51	1.09421	7894.06	1.04385	7894.06	1.00132
	7890.28	0.95372	7894.81	1.0926	7894.36	1.04329	7894.36	1.00111
	7890.57	0.95041	7895.1	1.09103	7894.65	1.04177	7894.65	1.00103
	7890.88	0.94806	7895.4	1.0894	7894.95	1.04156	7894.95	0.99991
	7891.19	0.94588	7895.71	1.08774	7895.26	1.03989	7895.26	0.99961
	7891.49	0.94343	7896.02	1.0861	7895.57	1.03896	7895.57	0.99932
	7891.79	0.94139	7896.32	1.0845	7895.86	1.03799	7895.86	0.99863
	7892.08	0.9398	7896.6	1.08261	7896.15	1.03714	7896.15	0.99846
	7892.35	0.938	7896.88	1.08065	7896.43	1.03545	7896.43	0.99733
	7892.64	0.93603	7897.16	1.07865	7896.71	1.03421	7896.71	0.99709
	7892.92	0.93492	7897.45	1.07661	7897	1.0328	7897	0.9958
	7893.23	0.93351	7897.75	1.07446	7897.3	1.03163	7897.3	0.9957
	7893.53	0.93202	7898.06	1.07231	7897.61	1.0307	7897.61	0.9954
	7893.83	0.93126	7898.36	1.07016	7897.91	1.02977	7897.91	0.99511
	7894.14	0.92983	7898.66	1.06799	7898.21	1.0282	7898.21	0.99364
	7894.44	0.92957	7898.96	1.06585	7898.51	1.02641	7898.51	0.99341
	7894.73	0.92897	7899.26	1.06375	7898.81	1.02515	7898.81	0.99302
	7895.02	0.92976	7899.55	1.06164	7899.1	1.02449	7899.1	0.99241
	7895.32	0.92854	7899.84	1.05954	7899.39	1.02299	7899.39	0.99209
	7895.61	0.92844	7900.14	1.05744	7899.68	1.02182	7899.68	0.991
	7895.9	0.92849	7900.43	1.05538	7899.98	1.02055	7899.98	0.99063
	7896.21	0.92885	7900.73	1.05375	7900.28	1.01963	7900.28	0.98979
	7896.51	0.92957	7901.04	1.05212	7900.59	1.01869	7900.59	0.98899
	7896.81	0.92958	7901.34	1.05048	7900.89	1.01724	7900.89	0.98854
	7897.11	0.93084	7901.64	1.04888	7901.19	1.01603	7901.19	0.98794
	7897.39	0.9309	7901.92	1.04736	7901.47	1.01514	7901.47	0.98727
	7897.67	0.932	7902.2	1.04586	7901.75	1.0146	7901.75	0.98648
	7897.95	0.93293	7902.48	1.0444	7902.03	1.01344	7902.03	0.98604
	7898.24	0.93375	7902.77	1.04313	7902.32	1.01224	7902.32	0.98549
	7898.54	0.93497	7903.07	1.0418	7902.62	1.01171	7902.62	0.98451
	7898.85	0.93641	7903.37	1.04046	7902.92	1.01059	7902.92	0.98454
	7899.15	0.93915	7903.68	1.03911	7903.23	1.00955	7903.23	0.98387
	7899.45	0.93942	7903.98	1.03776	7903.53	1.00867	7903.53	0.98302
	7899.75	0.94082	7904.28	1.03644	7903.83	1.00808	7903.83	0.98255
	7900.05	0.94208	7904.57	1.03532	7904.12	1.00753	7904.12	0.98213
	7900.34	0.94334	7904.87	1.03446	7904.42	1.00679	7904.42	0.98214
	7900.64	0.94499	7905.17	1.03358	7904.72	1.00646	7904.72	0.98136
	7900.93	0.94655	7905.46	1.03271	7905.01	1.00526	7905.01	0.98113
	7901.23	0.94835	7905.75	1.03185	7905.3	1.00465	7905.3	0.98086
	7901.54	0.95048	7906.06	1.03094	7905.61	1.00423	7905.61	0.98087
	7901.85	0.95185	7906.37	1.03003	7905.92	1.0037	7905.92	0.98003
	7902.15	0.95423	7906.68	1.029	7906.23	1.00345	7906.23	0.98012
	7902.45	0.95534	7906.98	1.02797	7906.53	1.00232	7906.53	0.97959
	7902.73	0.95692	7907.26	1.027	7906.81	1.00146	7906.81	0.97912
	7903.02	0.95858	7907.54	1.02603	7907.09	1.00041	7907.09	0.9792
	7903.3	0.96085	7907.83	1.02505	7907.37	1.00047	7907.37	0.97888
	7903.59	0.96138	7908.11	1.02406	7907.66	1.0002	7907.66	0.97872
	7903.89	0.96341	7908.42	1.02302	7907.97	0.99913	7907.97	0.97881
	7904.2	0.96471	7908.73	1.02201	7908.28	0.99828	7908.28	0.97874
	7904.51	0.96649	7909.03	1.02102	7908.58	0.99791	7908.58	0.97821
	7904.81	0.96831	7909.34	1.02003	7908.89	0.99722	7908.89	0.97832
	7905.11	0.97012	7909.64	1.01905	7909.19	0.99663	7909.19	0.97818
	7905.41	0.97118	7909.94	1.01808	7909.49	0.99597	7909.49	0.97826
	7905.7	0.97244	7910.23	1.01712	7909.78	0.99512	7909.78	0.97808
	7906	0.97473	7910.52	1.01614	7910.07	0.9947	7910.07	0.97854
	7906.29	0.97581	7910.82	1.01506	7910.37	0.99352	7910.37	0.97862
	7906.59	0.97681	7911.12	1.01396	7910.67	0.99316	7910.67	0.97823
	7906.89	0.97908	7911.42	1.01285	7910.97	0.99291	7910.97	0.97862
	7907.2	0.98017	7911.73	1.01173	7911.28	0.99156	7911.28	0.97919
	7907.5	0.98148	7912.03	1.01061	7911.58	0.99073	7911.58	0.9789
	7907.8	0.98258	7912.33	1.00951	7911.88	0.98989	7911.88	0.97944
	7908.09	0.9837	7912.61	1.00833	7912.16	0.9889	7912.16	0.9799
	7908.37	0.98488	7912.89	1.00712	7912.44	0.98871	7912.44	0.97979
	7908.65	0.98628	7913.18	1.00588	7912.73	0.98703	7912.73	0.9799
	7908.94	0.98782	7913.46	1.00462	7913.01	0.9861	7913.01	0.9806
	7909.24	0.98875	7913.76	1.00332	7913.31	0.98533	7913.31	0.98087
	7909.55	0.99035	7914.07	1.00197	7913.62	0.98436	7913.62	0.98073
	7909.85	0.99024	7914.38	1.00064	7913.93	0.98355	7913.93	0.98136
	7910.15	0.9915	7914.68	0.99938	7914.23	0.9827	7914.23	0.9818
	7910.45	0.99295	7914.98	0.99813	7914.53	0.98161	7914.53	0.98193
	7910.75	0.99331	7915.28	0.99688	7914.83	0.9812	7914.83	0.9825
	7911.05	0.99357	7915.57	0.99566	7915.12	0.97961	7915.12	0.98348
	7911.34	0.99444	7915.86	0.99445	7915.41	0.97884	7915.41	0.98305
	7911.63	0.99603	7916.16	0.99322	7915.71	0.97779	7915.71	0.98361
	7911.92	0.9966	7916.45	0.99199	7916	0.97707	7916	0.98414
	7912.23	0.99728	7916.76	0.99069	7916.31	0.97609	7916.31	0.9842
	7912.53	0.99799	7917.06	0.98939	7916.61	0.97507	7916.61	0.98445
	7912.84	0.99855	7917.37	0.98809	7916.92	0.97428	7916.92	0.985
	7913.13	0.99873	7917.66	0.98684	7917.21	0.97359	7917.21	0.98541
	7913.42	0.99919	7917.95	0.98561	7917.5	0.97213	7917.5	0.98589
	7913.7	1.00001	7918.23	0.98442	7917.78	0.97197	7917.78	0.98612
	7913.98	1.00001	7918.51	0.98339	7918.06	0.97101	7918.06	0.98705
	7914.27	1.00046	7918.8	0.98265	7918.35	0.96986	7918.35	0.98679
	7914.57	1.00101	7919.1	0.98188	7918.65	0.96954	7918.65	0.9874
	7914.88	1.00189	7919.41	0.98108	7918.96	0.96842	7918.96	0.98756
	7915.19	1.00233	7919.71	0.98029	7919.26	0.96801	7919.26	0.98818
	7915.49	1.00181	7920.02	0.9795	7919.57	0.96713	7919.57	0.98893
	7915.79	1.00165	7920.32	0.97873	7919.87	0.96676	7919.87	0.98939
	7916.09	1.00217	7920.61	0.97803	7920.16	0.96628	7920.16	0.9891
	7916.39	1.00277	7920.91	0.97736	7920.46	0.96533	7920.46	0.9897
	7916.68	1.00308	7921.21	0.97669	7920.76	0.96511	7920.76	0.99026
	7916.98	1.00254	7921.5	0.97602	7921.05	0.96413	7921.05	0.99025
	7917.28	1.00302	7921.8	0.97535	7921.35	0.96373	7921.35	0.99125
	7917.58	1.0027	7922.11	0.97466	7921.66	0.963	7921.66	0.99109
	7917.89	1.00286	7922.42	0.97395	7921.97	0.96296	7921.97	0.99173
	7918.2	1.00296	7922.73	0.97396	7922.27	0.96277	7922.27	0.99189
	7918.5	1.0032	7923.03	0.97399	7922.58	0.96248	7922.58	0.99246
	7918.78	1.00337	7923.31	0.97403	7922.86	0.9624	7922.86	0.99301
	7919.07	1.00367	7923.59	0.97407	7923.14	0.96201	7923.14	0.99337
	7919.35	1.00274	7923.88	0.9741	7923.43	0.96222	7923.43	0.9942
	7919.64	1.00265	7924.17	0.97414	7923.72	0.96286	7923.72	0.99466
	7919.95	1.00291	7924.47	0.97437	7924.02	0.9632	7924.02	0.99495
	7920.26	1.00302	7924.79	0.97505	7924.33	0.96297	7924.33	0.99543
	7920.56	1.00325	7925.09	0.97571	7924.64	0.96357	7924.64	0.9957
	7920.87	1.00253	7925.4	0.97638	7924.95	0.96343	7924.95	0.9964
	7921.17	1.00232	7925.7	0.97703	7925.25	0.9636	7925.25	0.99688
	7921.47	1.00127	7926	0.97769	7925.55	0.96489	7925.55	0.99765
	7921.77	1.00217	7926.29	0.97833	7925.84	0.96507	7925.84	0.99807
	7922.06	1.00237	7926.59	0.97928	7926.14	0.96551	7926.14	0.99839
	7922.36	1.00191	7926.88	0.98037	7926.43	0.96588	7926.43	0.99871
	7922.65	1.00128	7927.18	0.98147	7926.73	0.96665	7926.73	0.99917
	7922.96	1.00099	7927.49	0.9826	7927.03	0.96726	7927.03	0.99922
	7923.27	1.00201	7927.8	0.98376	7927.35	0.96799	7927.35	0.9999
	7923.57	1.00119	7928.1	0.98487	7927.65	0.96849	7927.65	1.00043
	7923.87	1.00087	7928.4	0.98598	7927.95	0.96939	7927.95	1.00081
	7924.16	1.00044	7928.68	0.98709	7928.23	0.97012	7928.23	1.00027
	7924.44	1.00009	7928.97	0.9882	7928.52	0.97064	7928.52	1.00059
	7924.72	0.99961	7929.25	0.9893	7928.8	0.97155	7928.8	1.00061
	7925.01	1.00042	7929.54	0.99043	7929.09	0.97186	7929.09	1.00118
	7925.31	0.99888	7929.84	0.99161	7929.39	0.97313	7929.39	1.00156
	7925.62	0.99852	7930.14	0.99281	7929.69	0.97348	7929.69	1.00178
	7925.93	0.99897	7930.46	0.99406	7930	0.97454	7930	1.00221
	7926.23	0.99861	7930.76	0.99552	7930.31	0.97559	7930.31	1.00208
	7926.53	0.99745	7931.06	0.99698	7930.61	0.97611	7930.61	1.00267
	7926.83	0.99741	7931.35	0.99841	7930.9	0.9774	7930.9	1.00277
	7927.12	0.99721	7931.65	0.99985	7931.2	0.97762	7931.2	1.00237
	7927.42	0.99648	7931.94	1.00128	7931.49	0.97923	7931.49	1.00233
	7927.71	0.99559	7932.24	1.00271	7931.79	0.97953	7931.79	1.00259
	7928.01	0.99521	7932.54	1.00415	7932.08	0.9804	7932.08	1.00254
	7928.32	0.99547	7932.84	1.00565	7932.39	0.98144	7932.39	1.00241
	7928.62	0.9945	7933.15	1.00714	7932.7	0.98259	7932.7	1.0025
	7928.93	0.99472	7933.45	1.00864	7933	0.98352	7933	1.00257
	7929.22	0.99332	7933.75	1.01008	7933.3	0.98437	7933.3	1.00216
	7929.51	0.99334	7934.04	1.0115	7933.59	0.98491	7933.59	1.0026
	7929.79	0.99295	7934.32	1.01286	7933.87	0.98631	7933.87	1.00234
	7930.07	0.9917	7934.6	1.01432	7934.15	0.98725	7934.15	1.00229
	7930.37	0.99187	7934.9	1.01595	7934.45	0.98831	7934.45	1.00244
	7930.67	0.99134	7935.2	1.01762	7934.75	0.99032	7934.75	1.00305
	7930.98	0.99149	7935.51	1.01934	7935.06	0.99048	7935.06	1.00236
	7931.29	0.99093	7935.82	1.02103	7935.37	0.9917	7935.37	1.00278
	7931.6	0.99112	7936.13	1.02276	7935.68	0.99238	7935.68	1.00291
	7931.9	0.99055	7936.43	1.02441	7935.98	0.99371	7935.98	1.00315
	7932.2	0.99009	7936.73	1.02588	7936.28	0.99463	7936.28	1.00285
	7932.5	0.99101	7937.03	1.02733	7936.58	0.99539	7936.58	1.00292
	7932.8	0.99048	7937.32	1.02878	7936.87	0.9966	7936.87	1.0029
	7933.09	0.99075	7937.62	1.03024	7937.17	0.99755	7937.17	1.00282
	7933.39	0.99016	7937.92	1.03171	7937.47	0.99809	7937.47	1.00276
	7933.7	0.99144	7938.23	1.03322	7937.78	0.99929	7937.78	1.00282
	7934.01	0.99229	7938.54	1.03459	7938.09	0.99952	7938.09	1.00288
	7934.32	0.99195	7938.85	1.03576	7938.4	1.00158	7938.4	1.00353
	7934.62	0.99229	7939.15	1.03691	7938.7	1.00149	7938.7	1.00324
	7934.91	0.9936	7939.44	1.03802	7938.99	1.00235	7938.99	1.00284
	7935.2	0.99384	7939.73	1.03911	7939.27	1.00243	7939.27	1.0029
	7935.48	0.99423	7940.01	1.04018	7939.55	1.00375	7939.55	1.00295
	7935.77	0.99607	7940.3	1.04129	7939.85	1.00411	7939.85	1.00259
	7936.08	0.99595	7940.6	1.04229	7940.15	1.00455	7940.15	1.00291
	7936.39	0.99738	7940.92	1.04309	7940.46	1.00508	7940.46	1.0026
	7936.7	0.99767	7941.22	1.04388	7940.77	1.00492	7940.77	1.00252
	7937	0.99909	7941.53	1.04467	7941.08	1.00586	7941.08	1.00247
	7937.3	1.0007	7941.83	1.04544	7941.38	1.00644	7941.38	1.00269
	7937.6	1.00191	7942.13	1.04621	7941.68	1.00672	7941.68	1.00232
	7937.9	1.00313	7942.42	1.04691	7941.97	1.00713	7941.97	1.00169
	7938.19	1.00426	7942.72	1.0471	7942.27	1.00763	7942.27	1.00208
	7938.49	1.00587	7943.02	1.0473	7942.57	1.00732	7942.57	1.00169
	7938.79	1.0068	7943.31	1.04749	7942.86	1.0079	7942.86	1.00166
	7939.09	1.00815	7943.62	1.04769	7943.17	1.00848	7943.17	1.00154
	7939.4	1.00983	7943.93	1.04788	7943.48	1.00776	7943.48	1.00122
	7939.71	1.01204	7944.24	1.04808	7943.79	1.00835	7943.79	1.00078
	7940.01	1.01334	7944.54	1.04802	7944.09	1.0082	7944.09	1.00072
	7940.3	1.01483	7944.82	1.04772	7944.37	1.00806	7944.37	1.00025
	7940.58	1.01585	7945.11	1.04743	7944.66	1.00813	7944.66	0.99978
	7940.86	1.01737	7945.39	1.04714	7944.94	1.00782	7944.94	0.99941
	7941.15	1.01925	7945.68	1.04684	7945.23	1.00779	7945.23	0.99946
	7941.46	1.01988	7945.99	1.04652	7945.54	1.00767	7945.54	0.99895
	7941.77	1.02205	7946.3	1.0462	7945.85	1.00691	7945.85	0.99832
	7942.08	1.02316	7946.6	1.04577	7946.15	1.00664	7946.15	0.99794
	7942.38	1.02409	7946.91	1.04525	7946.46	1.00638	7946.46	0.99665
	7942.68	1.02617	7947.21	1.04473	7946.76	1.00635	7946.76	0.99669
	7942.98	1.02722	7947.51	1.04421	7947.06	1.00634	7947.06	0.99627
	7943.28	1.02758	7947.81	1.0437	7947.36	1.00586	7947.36	0.99559
	7943.57	1.02972	7948.1	1.0432	7947.65	1.00494	7947.65	0.9953
	7943.86	1.03025	7948.39	1.04269	7947.94	1.00463	7947.94	0.99471
	7944.17	1.03179	7948.69	1.04193	7948.24	1.00421	7948.24	0.99357
	7944.47	1.03307	7949	1.04114	7948.54	1.00355	7948.54	0.99444
	7944.78	1.03374	7949.31	1.04031	7948.86	1.00352	7948.86	0.99317
	7945.09	1.03513	7949.62	1.03951	7949.17	1.00331	7949.17	0.99318
	7945.39	1.03586	7949.91	1.03873	7949.46	1.00265	7949.46	0.99247
	7945.68	1.03753	7950.21	1.03796	7949.75	1.00218	7949.75	0.99212
	7945.96	1.03879	7950.49	1.03732	7950.04	1.00146	7950.04	0.99134
	7946.25	1.03981	7950.78	1.0368	7950.33	1.00153	7950.33	0.99137
	7946.54	1.04041	7951.07	1.03627	7950.62	1.00091	7950.62	0.9921
	7946.85	1.04204	7951.38	1.03572	7950.93	1.0006	7950.93	0.99158
	7947.16	1.04379	7951.69	1.03515	7951.24	1.00021	7951.24	0.99094
	7947.47	1.04334	7952	1.03459	7951.55	0.99964	7951.55	0.99063
	7947.78	1.04451	7952.31	1.03404	7951.86	0.99904	7951.86	0.99039
	7948.08	1.04596	7952.61	1.03351	7952.16	0.99901	7952.16	0.99075
	7948.39	1.04668	7952.91	1.033	7952.46	0.9988	7952.46	0.99036
	7948.68	1.04755	7953.21	1.0325	7952.76	0.99904	7952.76	0.99027
	7948.98	1.0482	7953.51	1.03199	7953.06	0.99818	7953.06	0.99001
	7949.28	1.04892	7953.8	1.03149	7953.35	0.9976	7953.35	0.98999
	7949.58	1.04956	7954.11	1.03098	7953.66	0.99755	7953.66	0.99014
	7949.89	1.05052	7954.41	1.03048	7953.96	0.99748	7953.96	0.99018
	7950.2	1.0506	7954.73	1.03037	7954.28	0.99776	7954.28	0.98962
	7950.51	1.05194	7955.04	1.03026	7954.59	0.99742	7954.59	0.98979
	7950.81	1.052	7955.34	1.03016	7954.89	0.99691	7954.89	0.98964
	7951.1	1.05258	7955.63	1.03006	7955.18	0.99674	7955.18	0.98964
	7951.39	1.05352	7955.91	1.02997	7955.46	0.99655	7955.46	0.98987
	7951.67	1.05412	7956.2	1.02987	7955.75	0.99635	7955.75	0.98987
	7951.96	1.05385	7956.49	1.02964	7956.04	0.99561	7956.04	0.98973
	7952.27	1.05501	7956.8	1.02913	7956.35	0.99578	7956.35	0.98977
	7952.58	1.05488	7957.11	1.02861	7956.66	0.99586	7956.66	0.99008
	7952.89	1.05497	7957.42	1.0281	7956.97	0.99595	7956.97	0.99035
	7953.2	1.05557	7957.73	1.02758	7957.27	0.99595	7957.27	0.9903
	7953.5	1.05588	7958.03	1.02708	7957.58	0.99553	7957.58	0.99022
	7953.8	1.05633	7958.33	1.02658	7957.88	0.99469	7957.88	0.98995
	7954.1	1.0566	7958.62	1.02618	7958.17	0.99437	7958.17	0.99024
	7954.39	1.05688	7958.92	1.02587	7958.47	0.9943	7958.47	0.99081
	7954.69	1.05649	7959.21	1.02556	7958.76	0.99415	7958.76	0.99018
	7954.99	1.05638	7959.52	1.02524	7959.07	0.9935	7959.07	0.99074
	7955.3	1.05626	7959.83	1.02491	7959.37	0.99354	7959.37	0.99086
	7955.61	1.05613	7960.13	1.02459	7959.68	0.9931	7959.68	0.99081
	7955.92	1.05549	7960.44	1.02425	7959.99	0.99305	7959.99	0.99091
	7956.21	1.05548	7960.74	1.02388	7960.29	0.99368	7960.29	0.99079
	7956.51	1.05502	7961.03	1.02352	7960.58	0.99267	7960.58	0.99079
	7956.79	1.05467	7961.31	1.02317	7960.86	0.99215	7960.86	0.99129
	7957.07	1.05441	7961.6	1.02282	7961.15	0.9924	7961.15	0.99115
	7957.36	1.05295	7961.89	1.02246	7961.44	0.99219	7961.44	0.99137
	7957.67	1.05199	7962.2	1.02208	7961.75	0.99165	7961.75	0.99154
	7957.98	1.05273	7962.51	1.02174	7962.06	0.99175	7962.06	0.99176
	7958.29	1.05157	7962.82	1.02146	7962.36	0.99169	7962.36	0.9922
	7958.59	1.05122	7963.12	1.02119	7962.67	0.99121	7962.67	0.99189
	7958.9	1.05035	7963.42	1.02092	7962.97	0.99167	7962.97	0.99183
	7959.19	1.04826	7963.72	1.02066	7963.27	0.99129	7963.27	0.99238
	7959.49	1.04753	7964.02	1.02039	7963.57	0.99081	7963.57	0.99223
	7959.79	1.04721	7964.32	1.02013	7963.87	0.99047	7963.87	0.99214
	7960.08	1.0461	7964.61	1.01994	7964.16	0.99104	7964.16	0.9924
	7960.39	1.04395	7964.91	1.01981	7964.46	0.99109	7964.46	0.99282
	7960.7	1.04371	7965.22	1.01969	7964.77	0.99052	7964.77	0.99266
	7961.01	1.04299	7965.54	1.01956	7965.09	0.99064	7965.09	0.99347
	7961.32	1.04133	7965.85	1.01943	7965.4	0.99079	7965.4	0.99298
	7961.62	1.03947	7966.15	1.0193	7965.7	0.99104	7965.7	0.99338
	7961.92	1.03861	7966.44	1.01919	7965.99	0.99076	7965.99	0.99349
	7962.2	1.03714	7966.73	1.01947	7966.28	0.99026	7966.28	0.99363
	7962.49	1.03639	7967.02	1.01975	7966.57	0.99092	7966.57	0.99383
	7962.78	1.03424	7967.31	1.02004	7966.86	0.99055	7966.86	0.99404
	7963.09	1.03339	7967.62	1.02035	7967.17	0.99101	7967.17	0.99386
	7963.4	1.03118	7967.93	1.02065	7967.48	0.9911	7967.48	0.99414
	7963.72	1.03079	7968.24	1.02096	7967.79	0.99093	7967.79	0.99422
	7964.03	1.02855	7968.55	1.02114	7968.1	0.99098	7968.1	0.99438
	7964.33	1.02739	7968.86	1.02124	7968.41	0.99116	7968.41	0.99433
	7964.63	1.02545	7969.16	1.02134	7968.7	0.99095	7968.7	0.99449
	7964.93	1.02388	7969.46	1.02145	7969.01	0.99089	7969.01	0.99481
	7965.23	1.0225	7969.76	1.02155	7969.31	0.991	7969.31	0.99489
	7965.52	1.02134	7970.05	1.02165	7969.6	0.99138	7969.6	0.99436
	7965.83	1.01892	7970.36	1.02175	7969.9	0.9909	7969.9	0.99499
	7966.14	1.01775	7970.66	1.02166	7970.21	0.99094	7970.21	0.99481
	7966.45	1.01629	7970.98	1.02152	7970.53	0.99063	7970.53	0.99439
	7966.76	1.01517	7971.29	1.02138	7970.84	0.99022	7970.84	0.99451
	7967.07	1.0131	7971.59	1.02124	7971.14	0.99117	7971.14	0.99461
	7967.35	1.01181	7971.88	1.02111	7971.43	0.99004	7971.43	0.99474
[truncated: 2,512 more rows]

## Sheet: Figure 1f
	R+α	FT(c(k)*k3)	R+α	FT(c(k)*k3)	R+α	FT(c(k)*k3)	R+α	FT(c(k)*k3)
Figure 1f	Å		Å		Å		Å
		Co foil		ZnCo2O4		Co3O4		CoGa2O4
	0	0.0553	0	0.08624	0	0.3199	0	0.2735
	0.03068	0.05201	0.03068	0.19922	0.03068	0.3118	0.03068	0.3747
	0.06136	0.04255	0.06136	0.34589	0.06136	0.29026	0.06136	0.5652
	0.09204	0.02807	0.09204	0.45331	0.09204	0.26422	0.09204	0.7506
	0.12272	0.01069	0.12272	0.50191	0.12272	0.24894	0.12272	0.89757
	0.1534	0.01038	0.1534	0.48349	0.1534	0.25978	0.1534	0.98955
	0.18408	0.02791	0.18408	0.39989	0.18408	0.29821	0.18408	1.01736
	0.21476	0.04267	0.21476	0.26443	0.21476	0.35071	0.21476	0.97758
	0.24544	0.05244	0.24544	0.12061	0.24544	0.40096	0.24544	0.8726
	0.27612	0.05591	0.27612	0.17129	0.27612	0.43595	0.27612	0.71158
	0.3068	0.05259	0.3068	0.33866	0.3068	0.44672	0.3068	0.51498
	0.33748	0.04281	0.33748	0.4827	0.33748	0.42847	0.33748	0.33791
	0.36816	0.0278	0.36816	0.57078	0.36816	0.38158	0.36816	0.33158
	0.39884	0.01058	0.39884	0.58599	0.39884	0.31511	0.39884	0.52205
	0.42951	0.01429	0.42951	0.52223	0.42951	0.25664	0.42951	0.75945
	0.46019	0.03244	0.46019	0.38508	0.46019	0.26044	0.46019	0.97729
	0.49087	0.04784	0.49087	0.19628	0.49087	0.34749	0.49087	1.14558
	0.52155	0.05775	0.52155	0.10924	0.52155	0.47482	0.52155	1.24485
	0.55223	0.06062	0.55223	0.31359	0.55223	0.60318	0.55223	1.26185
	0.58291	0.05578	0.58291	0.51561	0.58291	0.70768	0.58291	1.18956
	0.61359	0.04355	0.61359	0.65486	0.61359	0.77033	0.61359	1.02898
	0.64427	0.0252	0.64427	0.69922	0.64427	0.7781	0.64427	0.79486
	0.67495	0.00456	0.67495	0.62744	0.67495	0.72401	0.67495	0.5433
	0.70563	0.0224	0.70563	0.4317	0.70563	0.61135	0.70563	0.48203
	0.73631	0.04525	0.73631	0.13284	0.73631	0.46821	0.73631	0.78
	0.76699	0.06435	0.76699	0.32365	0.76699	0.39776	0.76699	1.2357
	0.79767	0.07762	0.79767	0.80285	0.79767	0.54663	0.79767	1.73039
	0.82835	0.08423	0.82835	1.30824	0.82835	0.8531	0.82835	2.21344
	0.85903	0.0851	0.85903	1.78444	0.85903	1.21522	0.85903	2.64903
	0.88971	0.08343	0.88971	2.17747	0.88971	1.57991	0.88971	3.00639
	0.92039	0.08434	0.92039	2.43812	0.92039	1.90957	0.92039	3.25871
	0.95107	0.09178	0.95107	2.52807	0.95107	2.1713	0.95107	3.38393
	0.98175	0.10471	0.98175	2.42743	0.98175	2.33549	0.98175	3.36621
	1.01243	0.11792	1.01243	2.14645	1.01243	2.37676	1.01243	3.19793
	1.04311	0.12572	1.04311	1.75451	1.04311	2.27556	1.04311	2.88312
	1.07379	0.12422	1.07379	1.46371	1.07379	2.02012	1.07379	2.44522
	1.10447	0.11332	1.10447	1.65308	1.10447	1.60961	1.10447	1.95
	1.13515	0.10118	1.13515	2.37282	1.13515	1.06587	1.13515	1.57305
	1.16583	0.10998	1.16583	3.35345	1.16583	0.54291	1.16583	1.64517
	1.19651	0.15572	1.19651	4.41569	1.19651	0.84342	1.19651	2.26229
	1.22718	0.22822	1.22718	5.46194	1.22718	1.72776	1.22718	3.1821
	1.25786	0.31376	1.25786	6.43101	1.25786	2.74782	1.25786	4.22571
	1.28854	0.40275	1.28854	7.28386	1.28854	3.81729	1.28854	5.3004
	1.31922	0.48818	1.31922	7.99871	1.31922	4.88602	1.31922	6.34625
	1.3499	0.56558	1.3499	8.56709	1.3499	5.90946	1.3499	7.31662
	1.38058	0.6339	1.38058	8.98903	1.38058	6.84591	1.38058	8.17269
	1.41126	0.69645	1.41126	9.26751	1.41126	7.6573	1.41126	8.88231
	1.44194	0.76117	1.44194	9.40358	1.44194	8.31064	1.44194	9.42013
	1.47262	0.83905	1.47262	9.39355	1.47262	8.77941	1.47262	9.76811
	1.5033	0.94048	1.5033	9.22929	1.5033	9.04479	1.5033	9.91598
	1.53398	1.07098	1.53398	8.90146	1.53398	9.09663	1.53398	9.86143
	1.56466	1.22959	1.56466	8.40467	1.56466	8.93407	1.56466	9.61005
	1.59534	1.41052	1.59534	7.74287	1.59534	8.5658	1.59534	9.17501
	1.62602	1.6065	1.62602	6.93361	1.62602	8.00998	1.62602	8.57629
	1.6567	1.81218	1.6567	6.01017	1.6567	7.29383	1.6567	7.83976
	1.68738	2.02649	1.68738	5.02132	1.68738	6.45288	1.68738	6.99602
	1.71806	2.25382	1.71806	4.02902	1.71806	5.53002	1.71806	6.07906
	1.74874	2.50352	1.74874	3.1047	1.74874	4.57459	1.74874	5.12503
	1.77942	2.7874	1.77942	2.32369	1.77942	3.64182	1.77942	4.17126
	1.8101	3.11563	1.8101	1.75177	1.8101	2.79346	1.8101	3.25627
	1.84078	3.49256	1.84078	1.40788	1.84078	2.09955	1.84078	2.42249
	1.87146	3.91409	1.87146	1.22149	1.87146	1.63355	1.87146	1.72634
	1.90214	4.36724	1.90214	1.07634	1.90214	1.43113	1.90214	1.26224
	1.93282	4.83185	1.93282	0.9122	1.93282	1.43086	1.93282	1.14598
	1.9635	5.2832	1.9635	0.78244	1.9635	1.53531	1.9635	1.33144
	1.99418	5.69479	1.99418	0.84774	1.99418	1.72272	1.99418	1.63919
	2.02485	6.04097	2.02485	1.16184	2.02485	2.05021	2.02485	1.97071
	2.05553	6.29921	2.05553	1.61336	2.05553	2.58293	2.05553	2.30308
	2.08621	6.4518	2.08621	2.12091	2.08621	3.33644	2.08621	2.64171
	2.11689	6.48719	2.11689	2.66437	2.11689	4.27884	2.11689	2.99739
	2.14757	6.40065	2.14757	3.26522	2.14757	5.35582	2.14757	3.37583
	2.17825	6.19449	2.17825	3.96663	2.17825	6.50579	2.17825	3.7738
	2.20893	5.87769	2.20893	4.80822	2.20893	7.66583	2.20893	4.17941
	2.23961	5.46503	2.23961	5.80329	2.23961	8.77473	2.23961	4.57474
	2.27029	4.97586	2.27029	6.92916	2.27029	9.7755	2.27029	4.93899
	2.30097	4.43257	2.30097	8.1311	2.30097	10.6177	2.30097	5.25139
	2.33165	3.8589	2.33165	9.33296	2.33165	11.2597	2.33165	5.49346
	2.36233	3.27833	2.36233	10.4486	2.36233	11.6702	2.36233	5.65062
	2.39301	2.71264	2.39301	11.3921	2.39301	11.8297	2.39301	5.71343
	2.42369	2.18073	2.42369	12.0859	2.42369	11.7311	2.42369	5.67841
	2.45437	1.69811	2.45437	12.4674	2.45437	11.3794	2.45437	5.54878
	2.48505	1.27697	2.48505	12.4935	2.48505	10.7911	2.48505	5.3351
	2.51573	0.92722	2.51573	12.1439	2.51573	9.99345	2.51573	5.0561
	2.54641	0.65895	2.54641	11.4217	2.54641	9.02333	2.54641	4.73963
	2.57709	0.48432	2.57709	10.3539	2.57709	7.92663	2.57709	4.42345
	2.60777	0.40812	2.60777	8.99064	2.60777	6.75938	2.60777	4.15455
	2.63845	0.403	2.63845	7.40692	2.63845	5.59233	2.63845	3.98394
	2.66913	0.42181	2.66913	5.71199	2.66913	4.52272	2.66913	3.95394
	2.69981	0.43361	2.69981	4.09066	2.69981	3.69442	2.69981	4.08162
	2.73049	0.42688	2.73049	2.94778	2.73049	3.29169	2.73049	4.35157
	2.76117	0.40097	2.76117	2.95457	2.76117	3.40805	2.76117	4.72516
	2.79185	0.36205	2.79185	3.98323	2.79185	3.91061	2.79185	5.15658
	2.82252	0.32304	2.82252	5.30402	2.82252	4.58005	2.82252	5.60381
	2.8532	0.30368	2.8532	6.55467	2.8532	5.26093	2.8532	6.03252
	2.88388	0.32187	2.88388	7.59229	2.88388	5.86558	2.88388	6.41607
	2.91456	0.3774	2.91456	8.35094	2.91456	6.34518	2.91456	6.73438
	2.94524	0.45471	2.94524	8.80099	2.94524	6.67216	2.94524	6.9727
	2.97592	0.53797	2.97592	8.9368	2.97592	6.83217	2.97592	7.1207
	3.0066	0.61638	3.0066	8.77187	3.0066	6.82059	3.0066	7.17178
	3.03728	0.68356	3.03728	8.33561	3.03728	6.64106	3.03728	7.12272
	3.06796	0.73639	3.06796	7.67039	3.06796	6.3046	3.06796	6.97332
	3.09864	0.77427	3.09864	6.8281	3.09864	5.82894	3.09864	6.72622
	3.12932	0.79851	3.12932	5.86635	3.12932	5.23759	3.12932	6.3868
	3.16	0.81182	3.16	4.84444	3.16	4.55866	3.16	5.96301
	3.19068	0.81776	3.19068	3.81936	3.19068	3.82329	3.19068	5.46522
	3.22136	0.82011	3.22136	2.84215	3.22136	3.06381	3.22136	4.90605
	3.25204	0.82245	3.25204	1.95524	3.25204	2.31167	3.25204	4.30022
	3.28272	0.8277	3.28272	1.19161	3.28272	1.59528	3.28272	3.66444
	3.3134	0.83784	3.3134	0.58082	3.3134	0.938	3.3134	3.01749
	3.34408	0.85383	3.34408	0.23152	3.34408	0.35662	3.34408	2.3812
	3.37476	0.87567	3.37476	0.38469	3.37476	0.14609	3.37476	1.7836
	3.40544	0.90275	3.40544	0.58153	3.40544	0.56023	3.40544	1.26945
	3.43612	0.93438	3.43612	0.68807	3.43612	0.90317	3.43612	0.92729
	3.4668	0.97038	3.4668	0.70879	3.4668	1.18908	3.4668	0.87779
	3.49748	1.0117	3.49748	0.65909	3.49748	1.43616	3.49748	1.07563
	3.52816	1.06069	3.52816	0.55496	3.52816	1.66014	3.52816	1.35179
	3.55884	1.12086	3.55884	0.41309	3.55884	1.86969	3.55884	1.61472
	3.58952	1.19604	3.58952	0.26061	3.58952	2.06438	3.58952	1.83251
	3.62019	1.28891	3.62019	0.19137	3.62019	2.23589	3.62019	1.99665
	3.65087	1.39972	3.65087	0.31359	3.65087	2.37133	3.65087	2.10903
	3.68155	1.52561	3.68155	0.50302	3.68155	2.45717	3.68155	2.1772
	3.71223	1.6607	3.71223	0.68956	3.71223	2.4827	3.71223	2.212
	3.74291	1.79699	3.74291	0.84764	3.74291	2.44254	3.74291	2.22559
	3.77359	1.9254	3.77359	0.96121	3.77359	2.33833	3.77359	2.22954
	3.80427	2.03688	3.80427	1.01987	3.80427	2.17986	3.80427	2.23279
	3.83495	2.12332	3.83495	1.01956	3.83495	1.98565	3.83495	2.24021
	3.86563	2.17828	3.86563	0.96422	3.86563	1.78311	3.86563	2.25198
	3.89631	2.19753	3.89631	0.86802	3.89631	1.60673	3.89631	2.26424
	3.92699	2.17939	3.92699	0.75893	3.92699	1.49075	3.92699	2.27068
	3.95767	2.12489	3.95767	0.68108	3.95767	1.45386	3.95767	2.26458
	3.98835	2.03773	3.98835	0.68059	3.98835	1.48596	3.98835	2.24058
	4.01903	1.92415	4.01903	0.76437	4.01903	1.5545	4.01903	2.19614
	4.04971	1.79268	4.04971	0.89403	4.04971	1.62424	4.04971	2.13242
	4.08039	1.65374	4.08039	1.02661	4.08039	1.67179	4.08039	2.05484
	4.11107	1.5191	4.11107	1.13543	4.11107	1.6913	4.11107	1.9731
	4.14175	1.40087	4.14175	1.21101	4.14175	1.69702	4.14175	1.90043
	4.17243	1.30983	4.17243	1.26028	4.17243	1.72397	4.17243	1.85163
	4.20311	1.25302	4.20311	1.30646	4.20311	1.82131	4.20311	1.83942
	4.23379	1.23156	4.23379	1.38561	4.23379	2.03202	4.23379	1.87015
	4.26447	1.24027	4.26447	1.53406	4.26447	2.37062	4.26447	1.94121
	4.29515	1.26983	4.29515	1.77076	4.29515	2.82147	4.29515	2.04192
	4.32583	1.3098	4.32583	2.0906	4.32583	3.35371	4.32583	2.15714
	4.35651	1.35098	4.35651	2.47286	4.35651	3.9337	4.35651	2.2709
	4.38719	1.38627	4.38719	2.89202	4.38719	4.52989	4.38719	2.36884
	4.41786	1.4107	4.41786	3.32361	4.41786	5.11379	4.41786	2.43931
	4.44854	1.42113	4.44854	3.74607	4.44854	5.65994	4.44854	2.47364
	4.47922	1.4158	4.47922	4.14112	4.47922	6.14587	4.47922	2.46609
	4.5099	1.39407	4.5099	4.49355	4.5099	6.55221	4.5099	2.41365
	4.54058	1.35615	4.54058	4.79108	4.54058	6.86295	4.54058	2.31575
	4.57126	1.30297	4.57126	5.02402	4.57126	7.0658	4.57126	2.17403
	4.60194	1.23609	4.60194	5.18512	4.60194	7.15255	4.60194	1.99205
	4.63262	1.15752	4.63262	5.26936	4.63262	7.11942	4.63262	1.77508
	4.6633	1.06968	4.6633	5.27384	4.6633	6.9673	4.6633	1.52993
	4.69398	0.97527	4.69398	5.19779	4.69398	6.70192	4.69398	1.26497
	4.72466	0.87711	4.72466	5.04254	4.72466	6.3339	4.72466	0.9908
	4.75534	0.77806	4.75534	4.81163	4.75534	5.87862	4.75534	0.72293
	4.78602	0.68087	4.78602	4.51097	4.78602	5.35609	4.78602	0.49221
	4.8167	0.58807	4.8167	4.14894	4.8167	4.79081	4.8167	0.37587
	4.84738	0.50195	4.84738	3.73666	4.84738	4.21172	4.84738	0.45047
	4.87806	0.42449	4.87806	3.28824	4.87806	3.6523	4.87806	0.62945
	4.90874	0.3574	4.90874	2.82152	4.90874	3.15035	4.90874	0.82473
	4.93942	0.30213	4.93942	2.3594	4.93942	2.74567	4.93942	1.00447
	4.9701	0.2597	4.9701	1.93263	4.9701	2.4717	4.9701	1.15622
	5.00078	0.2304	5.00078	1.58399	5.00078	2.33968	5.00078	1.27395
	5.03146	0.21317	5.03146	1.36691	5.03146	2.32688	5.03146	1.35464
	5.06214	0.20541	5.06214	1.31757	5.06214	2.38571	5.06214	1.39717
	5.09282	0.20354	5.09282	1.41076	5.09282	2.46602	5.09282	1.40193
	5.1235	0.204	5.1235	1.57583	5.1235	2.52952	5.1235	1.37053
	5.15418	0.20389	5.15418	1.74938	5.15418	2.55226	5.15418	1.30575
	5.18486	0.20113	5.18486	1.89206	5.18486	2.52188	5.18486	1.21131
	5.21553	0.1944	5.21553	1.98244	5.21553	2.43422	5.21553	1.09191
	5.24621	0.18305	5.24621	2.01018	5.24621	2.2907	5.24621	0.9531
	5.27689	0.16701	5.27689	1.97215	5.27689	2.09651	5.27689	0.80148
	5.30757	0.14682	5.30757	1.87047	5.30757	1.85934	5.30757	0.64526
	5.33825	0.12371	5.33825	1.71141	5.33825	1.58868	5.33825	0.49592
	5.36893	0.1	5.36893	1.50463	5.36893	1.29549	5.36893	0.37281
	5.39961	0.07999	5.39961	1.26267	5.39961	0.99268	5.39961	0.30913
	5.43029	0.07081	5.43029	1.00068	5.43029	0.69782	5.43029	0.3295
	5.46097	0.07758	5.46097	0.73714	5.46097	0.44582	5.46097	0.40658
	5.49165	0.09608	5.49165	0.49862	5.49165	0.33375	5.49165	0.4994
	5.52233	0.11892	5.52233	0.33861	5.52233	0.43998	5.52233	0.5858
	5.55301	0.14149	5.55301	0.33802	5.55301	0.63091	5.55301	0.65561
	5.58369	0.16133	5.58369	0.45353	5.58369	0.81785	5.58369	0.70403
	5.61437	0.17709	5.61437	0.58703	5.61437	0.97451	5.61437	0.72911
	5.64505	0.18811	5.64505	0.70306	5.64505	1.09138	5.64505	0.73092
	5.67573	0.19417	5.67573	0.79503	5.67573	1.16492	5.67573	0.71152
	5.70641	0.19553	5.70641	0.86647	5.70641	1.19499	5.70641	0.67521
	5.73709	0.19287	5.73709	0.92508	5.73709	1.18398	5.73709	0.62933
	5.76777	0.18733	5.76777	0.97936	5.76777	1.1364	5.76777	0.58519
	5.79845	0.18055	5.79845	1.03593	5.79845	1.05847	5.79845	0.5583
	5.82913	0.17454	5.82913	1.09777	5.82913	0.95779	5.82913	0.56488
	5.85981	0.17142	5.85981	1.16393	5.85981	0.84301	5.85981	0.61355
	5.89049	0.17281	5.89049	1.23062	5.89049	0.72356	5.89049	0.70024
	5.92117	0.17924	5.92117	1.29285	5.92117	0.60959	5.92117	0.81298
	5.95185	0.18992	5.95185	1.34586	5.95185	0.51193	5.95185	0.93895
	5.98253	0.20316	5.98253	1.38596	5.98253	0.44118	5.98253	1.0674
	6.0132	0.21698	6.0132	1.41086	6.0132	0.40452	6.0132	1.18988
	6.04388	0.22956	6.04388	1.41951	6.04388	0.40055	6.04388	1.29983
	6.07456	0.23953	6.07456	1.41189	6.07456	0.41917	6.07456	1.39217
	6.10524	0.24599	6.10524	1.38875	6.10524	0.44826	6.10524	1.46313
	6.13592	0.24852	6.13592	1.35144	6.13592	0.47875	6.13592	1.51011
	6.1666	0.24716	6.1666	1.30191	6.1666	0.50526	6.1666	1.53171
	6.19728	0.24238	6.19728	1.24278	6.19728	0.52486	6.19728	1.52763
	6.22796	0.23496	6.22796	1.17749	6.22796	0.53608	6.22796	1.4987
	6.25864	0.22594	6.25864	1.11022	6.25864	0.53843	6.25864	1.4468
	6.28932	0.21655	6.28932	1.04563	6.28932	0.53259	6.28932	1.3748
	6.32	0.2081	6.32	0.98811	6.32	0.5209	6.32	1.28656
	6.35068	0.20188	6.35068	0.94071	6.35068	0.50828	6.35068	1.1868
	6.38136	0.1991	6.38136	0.90409	6.38136	0.50285	6.38136	1.08116
	6.41204	0.20071	6.41204	0.87615	6.41204	0.5153	6.41204	0.97615
	6.44272	0.20737	6.44272	0.85269	6.44272	0.55555	6.44272	0.8791
	6.4734	0.21929	6.4734	0.82904	6.4734	0.62824	6.4734	0.79788
	6.50408	0.23627	6.50408	0.80184	6.50408	0.73131	6.50408	0.73997
	6.53476	0.25771	6.53476	0.77054	6.53476	0.85849	6.53476	0.71054
	6.56544	0.28267	6.56544	0.73806	6.56544	1.00233	6.56544	0.71048
	6.59612	0.31	6.59612	0.71055	6.59612	1.15572	6.59612	0.73591
	6.6268	0.33836	6.6268	0.69552	6.6268	1.31232	6.6268	0.78021
	6.65748	0.36634	6.65748	0.6984	6.65748	1.46661	6.65748	0.83661
	6.68816	0.39253	6.68816	0.71922	6.68816	1.61396	6.68816	0.89969
	6.71884	0.41561	6.71884	0.75225	6.71884	1.75068	6.71884	0.96568
	6.74952	0.43442	6.74952	0.78901	6.74952	1.87419	6.74952	1.03202
	6.7802	0.44801	6.7802	0.82252	6.7802	1.98318	6.7802	1.09693
	6.81087	0.45571	6.81087	0.85078	6.81087	2.07768	6.81087	1.15888
	6.84155	0.45712	6.84155	0.87898	6.84155	2.1592	6.84155	1.21639
	6.87223	0.45218	6.87223	0.91979	6.87223	2.23058	6.87223	1.2678
	6.90291	0.44109	6.90291	0.99008	6.90291	2.29569	6.90291	1.31138
	6.93359	0.42433	6.93359	1.10352	6.93359	2.35895	6.93359	1.34533
	6.96427	0.4026	6.96427	1.2635	6.96427	2.42458	6.96427	1.36811
	6.99495	0.37677	6.99495	1.46219	6.99495	2.49577	6.99495	1.37859
	7.02563	0.34785	7.02563	1.68472	7.02563	2.57404	7.02563	1.37646
	7.05631	0.3169	7.05631	1.91384	7.05631	2.65889	7.05631	1.36249
	7.08699	0.28502	7.08699	2.13289	7.08699	2.74792	7.08699	1.33895
	7.11767	0.25327	7.11767	2.32746	7.11767	2.8374	7.11767	1.30993
	7.14835	0.22269	7.14835	2.48629	7.14835	2.92309	7.14835	1.28152
	7.17903	0.1942	7.17903	2.60189	7.17903	3.00113	7.17903	1.26168
	7.20971	0.16863	7.20971	2.67083	7.20971	3.06886	7.20971	1.25934
	7.24039	0.14661	7.24039	2.69368	7.24039	3.12532	7.24039	1.28258
	7.27107	0.12851	7.27107	2.67475	7.27107	3.17156	7.27107	1.33641
	7.30175	0.11439	7.30175	2.62131	7.30175	3.21041	7.30175	1.4211
	7.33243	0.10391	7.33243	2.5427	7.33243	3.24593	7.33243	1.53231
	7.36311	0.09651	7.36311	2.44911	7.36311	3.28253	7.36311	1.66248
	7.39379	0.09154	7.39379	2.35035	7.39379	3.32374	7.39379	1.8026
	7.42447	0.08852	7.42447	2.25476	7.42447	3.3712	7.42447	1.94355
	7.45515	0.08724	7.45515	2.16845	7.45515	3.42387	7.45515	2.07686
	7.48583	0.08773	7.48583	2.09506	7.48583	3.4779	7.48583	2.19504
	7.51651	0.09003	7.51651	2.03602	7.51651	3.52707	7.51651	2.29179
	7.54719	0.09401	7.54719	1.9911	7.54719	3.56371	7.54719	2.36213
	7.57787	0.09927	7.57787	1.95886	7.57787	3.57987	7.57787	2.40241
	7.60854	0.10519	7.60854	1.93696	7.60854	3.5684	7.60854	2.41042
	7.63922	0.111	7.63922	1.92219	7.63922	3.52389	7.63922	2.38542
	7.6699	0.11595	7.6699	1.91043	7.6699	3.44331	7.6699	2.32813
	7.70058	0.11942	7.70058	1.89696	7.70058	3.32643	7.70058	2.2408
	7.73126	0.12094	7.73126	1.8769	7.73126	3.17595	7.73126	2.12711
	7.76194	0.12021	7.76194	1.84609	7.76194	2.99736	7.76194	1.99216
	7.79262	0.11714	7.79262	1.80188	7.79262	2.79863	7.79262	1.84237
	7.8233	0.11183	7.8233	1.74396	7.8233	2.58962	7.8233	1.68536
	7.85398	0.10451	7.85398	1.67473	7.85398	2.38113	7.85398	1.52975
	7.88466	0.09553	7.88466	1.59934	7.88466	2.18368	7.88466	1.38472
	7.91534	0.08534	7.91534	1.52499	7.91534	2.0058	7.91534	1.25912
	7.94602	0.07439	7.94602	1.45953	7.94602	1.85235	7.94602	1.15996
	7.9767	0.06315	7.9767	1.40936	7.9767	1.72309	7.9767	1.09046
	8.00738	0.05203	8.00738	1.3772	8.00738	1.61264	8.00738	1.04844
	8.03806	0.04137	8.03806	1.36089	8.03806	1.51184	8.03806	1.02664
	8.06874	0.03144	8.06874	1.35394	8.06874	1.41018	8.06874	1.01491
	8.09942	0.02242	8.09942	1.34766	8.09942	1.29819	8.09942	1.00297
	8.1301	0.01455	8.1301	1.33353	8.1301	1.16908	8.1301	0.98231
	8.16078	0.0085	8.16078	1.30509	8.16078	1.01943	8.16078	0.94704
	8.19146	0.00689	8.19146	1.25882	8.19146	0.84922	8.19146	0.89386
	8.22214	0.0103	8.22214	1.19431	8.22214	0.66141	8.22214	0.82182
	8.25282	0.01488	8.25282	1.11394	8.25282	0.46136	8.25282	0.732
	8.2835	0.01916	8.2835	1.02215	8.2835	0.25644	8.2835	0.62726
	8.31418	0.02275	8.31418	0.92457	8.31418	0.06096	8.31418	0.5124
	8.34486	0.02541	8.34486	0.82693	8.34486	0.14639	8.34486	0.395
	8.37554	0.02703	8.37554	0.73388	8.37554	0.31889	8.37554	0.28888
	8.40621	0.02755	8.40621	0.64801	8.40621	0.46775	8.40621	0.223
	8.43689	0.02711	8.43689	0.56929	8.43689	0.58618	8.43689	0.23345
	8.46757	0.02603	8.46757	0.49544	8.46757	0.67033	8.46757	0.30402
	8.49825	0.025	8.49825	0.42303	8.49825	0.71874	8.49825	0.39268
	8.52893	0.02501	8.52893	0.34906	8.52893	0.73271	8.52893	0.47748
	8.55961	0.02696	8.55961	0.27234	8.55961	0.71694	8.55961	0.54892
	8.59029	0.03109	8.59029	0.19483	8.59029	0.68042	8.59029	0.60236
	8.62097	0.03687	8.62097	0.12472	8.62097	0.63782	8.62097	0.63556
	8.65165	0.04347	8.65165	0.08869	8.65165	0.60987	8.65165	0.64802
	8.68233	0.05014	8.68233	0.11464	8.68233	0.61885	8.68233	0.6408
	8.71301	0.05627	8.71301	0.16375	8.71301	0.67677	8.71301	0.61672
	8.74369	0.06143	8.74369	0.20609	8.74369	0.7778	8.74369	0.58083
	8.77437	0.06531	8.77437	0.23189	8.77437	0.90544	8.77437	0.54113
	8.80505	0.06776	8.80505	0.23793	8.80505	1.04255	8.80505	0.50925
	8.83573	0.0688	8.83573	0.22563	8.83573	1.1752	8.83573	0.4994
	8.86641	0.06857	8.86641	0.20353	8.86641	1.29286	8.86641	0.52336
	8.89709	0.06734	8.89709	0.19277	8.89709	1.38781	8.89709	0.58368
	8.92777	0.06549	8.92777	0.22247	8.92777	1.45471	8.92777	0.67347
	8.95845	0.06347	8.95845	0.29891	8.95845	1.49033	8.95845	0.78217
	8.98913	0.06178	8.98913	0.4052	8.98913	1.49346	8.98913	0.89992
	9.01981	0.06088	9.01981	0.52485	9.01981	1.46478	9.01981	1.01885
	9.05049	0.06115	9.05049	0.64605	9.05049	1.40683	9.05049	1.1328
	9.08117	0.06282	9.08117	0.75972	9.08117	1.32397	9.08117	1.23695
	9.11185	0.06588	9.11185	0.85848	9.11185	1.22238	9.11185	1.32754
	9.14253	0.07018	9.14253	0.93652	9.14253	1.11007	9.14253	1.40172
	9.17321	0.07542	9.17321	0.98958	9.17321	0.99685	9.17321	1.45748
	9.20388	0.08122	9.20388	1.01515	9.20388	0.89403	9.20388	1.49358
	9.23456	0.08716	9.23456	1.01247	9.23456	0.81323	9.23456	1.50956
	9.26524	0.09282	9.26524	0.98254	9.26524	0.76344	9.26524	1.50572
	9.29592	0.09779	9.29592	0.92797	9.29592	0.74689	9.29592	1.48309
	9.3266	0.10171	9.3266	0.8528	9.3266	0.75727	9.3266	1.44344
	9.35728	0.10428	9.35728	0.76217	9.35728	0.78277	9.35728	1.38923
	9.38796	0.10529	9.38796	0.66197	9.38796	0.81121	9.38796	1.32358
	9.41864	0.10461	9.41864	0.55851	9.41864	0.83342	9.41864	1.25023
	9.44932	0.10225	9.44932	0.45811	9.44932	0.84427	9.44932	1.17346
	9.48	0.09835	9.48	0.3669	9.48	0.84261	9.48	1.09794
	9.51068	0.09311	9.51068	0.29057	9.51068	0.83103	9.51068	1.02849
	9.54136	0.08689	9.54136	0.23396	9.54136	0.81534	9.54136	0.96957
	9.57204	0.08009	9.57204	0.19988	9.57204	0.80383	9.57204	0.92467
	9.60272	0.07318	9.60272	0.18706	9.60272	0.8054	9.60272	0.89556
	9.6334	0.06665	9.6334	0.19039	9.6334	0.82675	9.6334	0.88176
	9.66408	0.06094	9.66408	0.2046	9.66408	0.86975	9.66408	0.88068
	9.69476	0.05635	9.69476	0.22671	9.69476	0.93075	9.69476	0.88823
	9.72544	0.05298	9.72544	0.25528	9.72544	1.00227	9.72544	0.89979
	9.75612	0.05069	9.75612	0.289	9.75612	1.07555	9.75612	0.911
	9.7868	0.04911	9.7868	0.3261	9.7868	1.14235	9.7868	0.91823
	9.81748	0.04775	9.81748	0.36447	9.81748	1.19603	9.81748	0.91878
	9.84816	0.04616	9.84816	0.40209	9.84816	1.23186	9.84816	0.91088
	9.87884	0.04399	9.87884	0.43742	9.87884	1.24721	9.87884	0.89361
	9.90952	0.04102	9.90952	0.46945	9.90952	1.24147	9.90952	0.86679
	9.9402	0.03717	9.9402	0.4977	9.9402	1.21593	9.9402	0.83086
	9.97088	0.03254	9.97088	0.52198	9.97088	1.17359	9.97088	0.78674

## Sheet: Figure 1g
	k	R+α		k	R+α		k	R+α		k	R+α
Figure 1g	Å-1	Å		Å-1	Å		Å-1	Å		Å-1	Å
			Co foil			ZnCo2O4			Co3O4			CoGa2O4
	-14.25	0	5.33577	-16.45	0	35.6207	-12.55	0	11.1842	-12.5	0	27.6049
	-14.25	0.02105	10.8892	-16.45	0.01881	68.7077	-12.55	0.0239	24.3511	-12.5	0.024	60.1153
	-14.25	0.04211	15.1338	-16.45	0.03762	95.4531	-12.55	0.04781	33.9809	-12.5	0.048	83.4208
	-14.25	0.06316	18.0008	-16.45	0.05643	113.483	-12.55	0.07171	40.6937	-12.5	0.072	98.994
	-14.25	0.08421	19.943	-16.45	0.07524	125.685	-12.55	0.09562	45.5157	-12.5	0.096	109.365
	-14.25	0.10526	21.1271	-16.45	0.09404	133.159	-12.55	0.11952	48.8132	-12.5	0.12	115.515
	-14.25	0.12632	21.6475	-16.45	0.11285	136.548	-12.55	0.14343	50.771	-12.5	0.144	118.041
	-14.25	0.14737	21.58	-16.45	0.13166	136.366	-12.55	0.16733	51.5158	-12.5	0.168	117.435
	-14.25	0.16842	21.001	-16.45	0.15047	133.109	-12.55	0.19124	51.1614	-12.5	0.192	114.171
	-14.25	0.18947	19.9936	-16.45	0.16928	127.281	-12.55	0.21514	49.8282	-12.5	0.216	108.73
	-14.25	0.21053	18.6477	-16.45	0.18809	119.407	-12.55	0.23904	47.6507	-12.5	0.24	101.598
	-14.25	0.23158	17.0579	-16.45	0.2069	110.013	-12.55	0.26295	44.7783	-12.5	0.264	93.2502
	-14.25	0.25263	15.3184	-16.45	0.22571	99.6163	-12.55	0.28685	41.3715	-12.5	0.288	84.1429
	-14.25	0.27368	13.5181	-16.45	0.24451	88.7016	-12.55	0.31076	37.596	-12.5	0.312	74.6911
	-14.25	0.29474	11.7353	-16.45	0.26332	77.7048	-12.55	0.33466	33.6148	-12.5	0.336	65.2578
	-14.25	0.31579	10.0343	-16.45	0.28213	66.9976	-12.55	0.35857	29.58	-12.5	0.36	56.1442
	-14.25	0.33684	8.46243	-16.45	0.30094	56.877	-12.55	0.38247	25.6251	-12.5	0.384	47.5833
	-14.25	0.3579	7.04926	-16.45	0.31975	47.5612	-12.55	0.40638	21.8593	-12.5	0.408	39.7394
	-14.25	0.37895	5.80801	-16.45	0.33856	39.1907	-12.55	0.43028	18.3642	-12.5	0.432	32.7108
	-14.25	0.4	4.73803	-16.45	0.35737	31.835	-12.55	0.45418	15.1926	-12.5	0.456	26.5372
	-14.25	0.42105	3.82871	-16.45	0.37618	25.5032	-12.55	0.47809	12.3706	-12.5	0.48	21.2102
	-14.25	0.44211	3.06372	-16.45	0.39498	20.1575	-12.55	0.50199	9.9025	-12.5	0.504	16.6852
	-14.25	0.46316	2.42487	-16.45	0.41379	15.7265	-12.55	0.5259	7.77643	-12.5	0.528	12.8952
	-14.25	0.48421	1.89483	-16.45	0.4326	12.1188	-12.55	0.5498	5.97053	-12.5	0.552	9.76173
	-14.25	0.50526	1.45859	-16.45	0.45141	9.23299	-12.55	0.57371	4.45859	-12.5	0.576	7.20525
	-14.25	0.52632	1.10369	-16.45	0.47022	6.96591	-12.55	0.59761	3.2139	-12.5	0.6	5.1513
	-14.25	0.54737	0.81979	-16.45	0.48903	5.21741	-12.55	0.62151	2.21175	-12.5	0.624	3.5348
	-14.25	0.56842	0.598	-16.45	0.50784	3.89323	-12.55	0.64542	1.43127	-12.5	0.648	2.30314
	-14.25	0.58947	0.43043	-16.45	0.52665	2.90661	-12.55	0.66932	0.85957	-12.5	0.672	1.42249
	-14.25	0.61053	0.30997	-16.45	0.54546	2.17989	-12.55	0.69323	0.50455	-12.5	0.696	0.89162
	-14.25	0.63158	0.22994	-16.45	0.56426	1.64648	-12.55	0.71713	0.39083	-12.5	0.72	0.71364
	-14.25	0.65263	0.18298	-16.45	0.58307	1.25306	-12.55	0.74104	0.42727	-12.5	0.744	0.74626
	-14.25	0.67368	0.15961	-16.45	0.60188	0.9606	-12.55	0.76494	0.47222	-12.5	0.768	0.80397
	-14.25	0.69474	0.1494	-16.45	0.62069	0.74312	-12.55	0.78885	0.48165	-12.5	0.792	0.81972
	-14.25	0.71579	0.14432	-16.45	0.6395	0.58427	-12.55	0.81275	0.4563	-12.5	0.816	0.78906
	-14.25	0.73684	0.13995	-16.45	0.65831	0.47274	-12.55	0.83665	0.40689	-12.5	0.84	0.72421
	-14.25	0.7579	0.13444	-16.45	0.67712	0.39804	-12.55	0.86056	0.34482	-12.5	0.864	0.63963
	-14.25	0.77895	0.12731	-16.45	0.69593	0.34875	-12.55	0.88446	0.27964	-12.5	0.888	0.54769
	-14.25	0.8	0.1187	-16.45	0.71473	0.31387	-12.55	0.90837	0.21833	-12.5	0.912	0.45754
	-14.25	0.82105	0.10901	-16.45	0.73354	0.28516	-12.55	0.93227	0.16546	-12.5	0.936	0.37504
	-14.25	0.84211	0.09873	-16.45	0.75235	0.25803	-12.55	0.95618	0.12342	-12.5	0.96	0.30327
	-14.25	0.86316	0.08832	-16.45	0.77116	0.2308	-12.55	0.98008	0.09284	-12.5	0.984	0.24314
	-14.25	0.88421	0.07815	-16.45	0.78997	0.2035	-12.55	1.00398	0.07267	-12.5	1.008	0.19411
	-14.25	0.90526	0.06849	-16.45	0.80878	0.17684	-12.55	1.02789	0.06034	-12.5	1.032	0.15479
	-14.25	0.92632	0.05953	-16.45	0.82759	0.15167	-12.55	1.05179	0.05257	-12.5	1.056	0.12346
	-14.25	0.94737	0.05135	-16.45	0.8464	0.12864	-12.55	1.0757	0.04672	-12.5	1.08	0.09847
	-14.25	0.96842	0.04397	-16.45	0.8652	0.10812	-12.55	1.0996	0.04139	-12.5	1.104	0.07842
	-14.25	0.98947	0.0374	-16.45	0.88401	0.09019	-12.55	1.12351	0.0361	-12.5	1.128	0.06222
	-14.25	1.01053	0.03159	-16.45	0.90282	0.07477	-12.55	1.14741	0.03085	-12.5	1.152	0.04907
	-14.25	1.03158	0.02649	-16.45	0.92163	0.06163	-12.55	1.17132	0.02581	-12.5	1.176	0.03841
	-14.25	1.05263	0.02205	-16.45	0.94044	0.0505	-12.55	1.19522	0.02116	-12.5	1.2	0.02979
	-14.25	1.07368	0.01821	-16.45	0.95925	0.04112	-12.55	1.21912	0.01702	-12.5	1.224	0.02288
	-14.25	1.09474	0.01492	-16.45	0.97806	0.03326	-12.55	1.24303	0.01346	-12.5	1.248	0.0174
	-14.25	1.11579	0.01212	-16.45	0.99687	0.02669	-12.55	1.26693	0.01048	-12.5	1.272	0.0131
	-14.25	1.13684	0.00977	-16.45	1.01567	0.02125	-12.55	1.29084	0.00804	-12.5	1.296	0.00976
	-14.25	1.1579	0.00781	-16.45	1.03448	0.01677	-12.55	1.31474	0.00609	-12.5	1.32	0.00721
	-14.25	1.17895	0.00618	-16.45	1.05329	0.01312	-12.55	1.33865	0.00456	-12.5	1.344	0.00528
	-14.25	1.2	0.00486	-16.45	1.0721	0.01016	-12.55	1.36255	0.00338	-12.5	1.368	0.00383
	-14.25	1.22105	0.00378	-16.45	1.09091	0.0078	-12.55	1.38645	0.00248	-12.5	1.392	0.00276
	-14.25	1.24211	0.00292	-16.45	1.10972	0.00594	-12.55	1.41036	0.0018	-12.5	1.416	0.00198
	-14.25	1.26316	0.00223	-16.45	1.12853	0.00447	-12.55	1.43426	0.0013	-12.5	1.44	0.00141
	-14.25	1.28421	0.00169	-16.45	1.14734	0.00334	-12.55	1.45817	0.000929007	-12.5	1.464	0.000995469
	-14.25	1.30526	0.00127	-16.45	1.16614	0.00248	-12.55	1.48207	0.00066031	-12.5	1.488	0.000700798
	-14.25	1.32632	0.000948827	-16.45	1.18495	0.00182	-12.55	1.50598	0.000466322	-12.5	1.512	0.000491043
	-14.25	1.34737	0.000701182	-16.45	1.20376	0.00133	-12.55	1.52988	0.000327334	-12.5	1.536	0.000342541
	-14.25	1.36842	0.000513791	-16.45	1.22257	0.000958173	-12.55	1.55379	0.000228445	-12.5	1.56	0.000237914
	-14.25	1.38947	0.000373333	-16.45	1.24138	0.000687853	-12.55	1.57769	0.000158538	-12.5	1.584	0.000164528
	-14.25	1.41053	0.000269037	-16.45	1.26019	0.000490388	-12.55	1.60159	0.000109418	-12.5	1.608	0.000113273
	-14.25	1.43158	0.000192304	-16.45	1.279	0.000347325	-12.55	1.6255	7.51042e-05	-12.5	1.632	7.76248e-05
	-14.25	1.45263	0.000136359	-16.45	1.29781	0.000244479	-12.55	1.6494	5.12691e-05	-12.5	1.656	5.29381e-05
	-14.25	1.47368	9.5934e-05	-16.45	1.31661	0.000171084	-12.55	1.67331	3.48052e-05	-12.5	1.68	3.59191e-05
	-14.25	1.49474	6.69764e-05	-16.45	1.33542	0.000119065	-12.55	1.69721	2.34967e-05	-12.5	1.704	2.42423e-05
	-14.25	1.51579	4.64099e-05	-16.45	1.35423	8.24329e-05	-12.55	1.72112	1.57732e-05	-12.5	1.728	1.62716e-05
	-14.25	1.53684	3.19242e-05	-16.45	1.37304	5.67916e-05	-12.55	1.74502	1.05285e-05	-12.5	1.752	1.08602e-05
	-14.25	1.5579	2.18039e-05	-16.45	1.39185	3.89444e-05	-12.55	1.76892	6.98793e-06	-12.5	1.776	7.2071e-06
	-14.25	1.57895	1.47891e-05	-16.45	1.41066	2.65874e-05	-12.55	1.79283	4.61188e-06	-12.5	1.8	4.75557e-06
	-14.25	1.6	9.96389e-06	-16.45	1.42947	1.80739e-05	-12.55	1.81673	3.02685e-06	-12.5	1.824	3.12033e-06
	-14.25	1.62105	6.66947e-06	-16.45	1.44828	1.22359e-05	-12.55	1.84064	1.97581e-06	-12.5	1.848	2.03624e-06
	-14.25	1.64211	4.43628e-06	-16.45	1.46709	8.25024e-06	-12.55	1.86454	1.28298e-06	-12.5	1.872	1.32189e-06
	-14.25	1.66316	2.93296e-06	-16.45	1.48589	5.54076e-06	-12.55	1.88845	8.28951e-07	-12.5	1.896	8.53993e-07
	-14.25	1.68421	1.92772e-06	-16.45	1.5047	3.70643e-06	-12.55	1.91235	5.33088e-07	-12.5	1.92	5.49271e-07
	-14.25	1.70526	1.25986e-06	-16.45	1.52351	2.46958e-06	-12.55	1.93626	3.41337e-07	-12.5	1.944	3.51892e-07
	-14.25	1.72632	8.18911e-07	-16.45	1.54232	1.63894e-06	-12.55	1.96016	2.17699e-07	-12.5	1.968	2.24681e-07
	-14.25	1.74737	5.29506e-07	-16.45	1.56113	1.08332e-06	-12.55	1.98406	1.38357e-07	-12.5	1.992	1.43061e-07
	-14.25	1.76842	3.40651e-07	-16.45	1.57994	7.13157e-07	-12.55	2.00797	8.76615e-08	-12.5	2.016	9.08946e-08
	-14.25	1.78947	2.18091e-07	-16.45	1.59875	4.67553e-07	-12.55	2.03187	5.53941e-08	-12.5	2.04	5.76608e-08
	-14.25	1.81053	1.38972e-07	-16.45	1.61756	3.05266e-07	-12.55	2.05578	3.49251e-08	-12.5	2.064	3.65414e-08
	-14.25	1.83158	8.8157e-08	-16.45	1.63636	1.9848e-07	-12.55	2.07968	2.19774e-08	-12.5	2.088	2.31447e-08
	-14.25	1.85263	5.56788e-08	-16.45	1.65517	1.28513e-07	-12.55	2.10359	1.38069e-08	-12.5	2.112	1.46564e-08
	-14.25	1.87368	3.50178e-08	-16.45	1.67398	8.28655e-08	-12.55	2.12749	8.66104e-09	-12.5	2.136	9.28108e-09
	-14.25	1.89474	2.19335e-08	-16.45	1.69279	5.32131e-08	-12.55	2.15139	5.42538e-09	-12.5	2.16	5.87743e-09
	-14.25	1.91579	1.36836e-08	-16.45	1.7116	3.40337e-08	-12.55	2.1753	3.39366e-09	-12.5	2.184	3.72184e-09
	-14.25	1.93684	8.50359e-09	-16.45	1.73041	2.16815e-08	-12.55	2.1992	2.11953e-09	-12.5	2.208	2.35624e-09
	-14.25	1.9579	5.26447e-09	-16.45	1.74922	1.37597e-08	-12.55	2.22311	1.32152e-09	-12.5	2.232	1.4909e-09
	-14.25	1.97895	3.24703e-09	-16.45	1.76803	8.70027e-09	-12.55	2.24701	8.22406e-10	-12.5	2.256	9.42525e-10
	-14.25	2	1.99535e-09	-16.45	1.78683	5.48191e-09	-12.55	2.27092	5.10719e-10	-12.5	2.28	5.95104e-10
	-14.25	2.02105	1.22172e-09	-16.45	1.80564	3.44259e-09	-12.55	2.29482	3.16427e-10	-12.5	2.304	3.75137e-10
	-14.25	2.04211	7.45345e-10	-16.45	1.82445	2.15515e-09	-12.55	2.31873	1.95563e-10	-12.5	2.328	2.36012e-10
	-14.25	2.06316	4.53088e-10	-16.45	1.84326	1.34523e-09	-12.55	2.34263	1.2055e-10	-12.5	2.352	1.48148e-10
	-14.25	2.08421	2.74443e-10	-16.45	1.86207	8.37393e-10	-12.55	2.36653	7.41119e-11	-12.5	2.376	9.27598e-11
	-14.25	2.10526	1.65641e-10	-16.45	1.88088	5.19947e-10	-12.55	2.39044	4.54413e-11	-12.5	2.4	5.79204e-11
	-14.25	2.12632	9.96149e-11	-16.45	1.89969	3.2208e-10	-12.55	2.41434	2.779e-11	-12.5	2.424	3.60609e-11
	-14.25	2.14737	5.96926e-11	-16.45	1.9185	1.99073e-10	-12.55	2.43825	1.69536e-11	-12.5	2.448	2.23828e-11
	-14.25	2.16842	3.5641e-11	-16.45	1.9373	1.2279e-10	-12.55	2.46215	1.03197e-11	-12.5	2.472	1.38491e-11
	-14.25	2.18947	2.12035e-11	-16.45	1.95611	7.55892e-11	-12.55	2.48606	6.26918e-12	-12.5	2.496	8.54127e-12
	-14.25	2.21053	1.25687e-11	-16.45	1.97492	4.64443e-11	-12.55	2.50996	3.80219e-12	-12.5	2.52	5.25044e-12
	-14.25	2.23158	7.42315e-12	-16.45	1.99373	2.84836e-11	-12.55	2.53387	2.30294e-12	-12.5	2.544	3.21679e-12
	-14.25	2.25263	4.3682e-12	-16.45	2.01254	1.74361e-11	-12.55	2.55777	1.39351e-12	-12.5	2.568	1.96422e-12
	-14.25	2.27368	2.56112e-12	-16.45	2.03135	1.06533e-11	-12.55	2.58167	8.42673e-13	-12.5	2.592	1.19534e-12
	-14.25	2.29474	1.49614e-12	-16.45	2.05016	6.49643e-12	-12.55	2.60558	5.09401e-13	-12.5	2.616	7.24967e-13
	-14.25	2.31579	8.70825e-13	-16.45	2.06897	3.95355e-12	-12.55	2.62948	3.07905e-13	-12.5	2.64	4.38192e-13
	-14.25	2.33684	5.05024e-13	-16.45	2.08777	2.40094e-12	-12.55	2.65339	1.86122e-13	-12.5	2.664	2.63951e-13
	-14.25	2.3579	2.91827e-13	-16.45	2.10658	1.45483e-12	-12.55	2.67729	1.12522e-13	-12.5	2.688	1.5845e-13
	-14.25	2.37895	1.68027e-13	-16.45	2.12539	8.79494e-13	-12.55	2.7012	6.80327e-14	-12.5	2.712	9.47908e-14
	-14.25	2.4	9.6403e-14	-16.45	2.1442	5.30388e-13	-12.55	2.7251	4.11331e-14	-12.5	2.736	5.65118e-14
	-14.25	2.42105	5.51156e-14	-16.45	2.16301	3.19041e-13	-12.55	2.749	2.4864e-14	-12.5	2.76	3.35744e-14
	-14.25	2.44211	3.14015e-14	-16.45	2.18182	1.91402e-13	-12.55	2.77291	1.50225e-14	-12.5	2.784	1.98779e-14
	-14.25	2.46316	1.78295e-14	-16.45	2.20063	1.14512e-13	-12.55	2.79681	9.06916e-15	-12.5	2.808	1.1728e-14
	-14.25	2.48421	1.00893e-14	-16.45	2.21944	6.83158e-14	-12.55	2.82072	5.46891e-15	-12.5	2.832	6.89557e-15
	-14.25	2.50526	5.69042e-15	-16.45	2.23825	4.06368e-14	-12.55	2.84462	3.29302e-15	-12.5	2.856	4.04031e-15
	-14.25	2.52632	3.19897e-15	-16.45	2.25705	2.40999e-14	-12.55	2.86853	1.97926e-15	-12.5	2.88	2.35919e-15
	-14.25	2.54737	1.79259e-15	-16.45	2.27586	1.42489e-14	-12.55	2.89243	1.18711e-15	-12.5	2.904	1.37287e-15
	-14.25	2.56842	1.00134e-15	-16.45	2.29467	8.39827e-15	-12.55	2.91634	7.10283e-16	-12.5	2.928	7.96213e-16
	-14.25	2.58947	5.57609e-16	-16.45	2.31348	4.93425e-15	-12.55	2.94024	4.23856e-16	-12.5	2.952	4.60246e-16
	-14.25	2.61053	3.09561e-16	-16.45	2.33229	2.88972e-15	-12.55	2.96414	2.52208e-16	-12.5	2.976	2.6518e-16
	-14.25	2.63158	1.71335e-16	-16.45	2.3511	1.68685e-15	-12.55	2.98805	1.49615e-16	-12.5	3	1.52307e-16
	-14.25	2.65263	9.45448e-17	-16.45	2.36991	9.81454e-16	-12.55	3.01195	8.84714e-17	-12.5	3.024	8.72125e-17
	-14.25	2.67368	5.20154e-17	-16.45	2.38872	5.69143e-16	-12.55	3.03586	5.21429e-17	-12.5	3.048	4.97935e-17
	-14.25	2.69474	2.8532e-17	-16.45	2.40752	3.28943e-16	-12.55	3.05976	3.06278e-17	-12.5	3.072	2.8351e-17
	-14.25	2.71579	1.56041e-17	-16.45	2.42633	1.89477e-16	-12.55	3.08367	1.79282e-17	-12.5	3.096	1.61007e-17
	-14.25	2.73684	8.50836e-18	-16.45	2.44514	1.08772e-16	-12.55	3.10757	1.0458e-17	-12.5	3.12	9.12193e-18
	-14.25	2.7579	4.62542e-18	-16.45	2.46395	6.22296e-17	-12.55	3.13147	6.07905e-18	-12.5	3.144	5.15692e-18
	-14.25	2.77895	2.50696e-18	-16.45	2.48276	3.54803e-17	-12.55	3.15538	3.52131e-18	-12.5	3.168	2.90975e-18
	-14.25	2.8	1.35466e-18	-16.45	2.50157	2.01594e-17	-12.55	3.17928	2.03263e-18	-12.5	3.192	1.63905e-18
	-14.25	2.82105	7.29787e-19	-16.45	2.52038	1.14147e-17	-12.55	3.20319	1.16924e-18	-12.5	3.216	9.21943e-19
	-14.25	2.84211	3.91968e-19	-16.45	2.53919	6.44079e-18	-12.55	3.22709	6.70287e-19	-12.5	3.24	5.17963e-19
	-14.25	2.86316	2.09896e-19	-16.45	2.55799	3.62156e-18	-12.55	3.251	3.82949e-19	-12.5	3.264	2.90718e-19
	-14.25	2.88421	1.12069e-19	-16.45	2.5768	2.02922e-18	-12.55	3.2749	2.18054e-19	-12.5	3.288	1.63047e-19
	-14.25	2.90526	5.96667e-20	-16.45	2.59561	1.133e-18	-12.55	3.29881	1.23751e-19	-12.5	3.312	9.13875e-20
	-14.25	2.92632	3.16818e-20	-16.45	2.61442	6.30379e-19	-12.55	3.32271	7.00022e-20	-12.5	3.336	5.1197e-20
	-14.25	2.94737	1.67805e-20	-16.45	2.63323	3.4949e-19	-12.55	3.34661	3.94707e-20	-12.5	3.36	2.86689e-20
	-14.25	2.96842	8.86831e-21	-16.45	2.65204	1.93075e-19	-12.55	3.37052	2.21848e-20	-12.5	3.384	1.60468e-20
	-14.25	2.98947	4.67808e-21	-16.45	2.67085	1.06286e-19	-12.55	3.39442	1.243e-20	-12.5	3.408	8.97729e-21
	-14.25	3.01053	2.46421e-21	-16.45	2.68966	5.83021e-20	-12.55	3.41833	6.94282e-21	-12.5	3.432	5.01923e-21
	-14.25	3.03158	1.29687e-21	-16.45	2.70846	3.18675e-20	-12.55	3.44223	3.86601e-21	-12.5	3.456	2.80409e-21
	-14.25	3.05263	6.82319e-22	-16.45	2.72727	1.73568e-20	-12.55	3.46614	2.14616e-21	-12.5	3.48	1.56503e-21
	-14.25	3.07368	3.59115e-22	-16.45	2.74608	9.42006e-21	-12.55	3.49004	1.1878e-21	-12.5	3.504	8.72426e-22
	-14.25	3.09474	1.89204e-22	-16.45	2.76489	5.09451e-21	-12.55	3.51394	6.55409e-22	-12.5	3.528	4.85628e-22
	-14.25	3.11579	9.98528e-23	-16.45	2.7837	2.74551e-21	-12.55	3.53785	3.60556e-22	-12.5	3.552	2.6986e-22
	-14.25	3.13684	5.28163e-23	-16.45	2.80251	1.47442e-21	-12.55	3.56175	1.97755e-22	-12.5	3.576	1.49665e-22
	-14.25	3.1579	2.80116e-23	-16.45	2.82132	7.89059e-22	-12.55	3.58566	1.08137e-22	-12.5	3.6	8.28225e-23
	-14.25	3.17895	1.48994e-23	-16.45	2.84013	4.20822e-22	-12.55	3.60956	5.89533e-23	-12.5	3.624	4.57213e-23
	-14.25	3.2	7.94799e-24	-16.45	2.85893	2.23667e-22	-12.55	3.63347	3.20427e-23	-12.5	3.648	2.51734e-23
	-14.25	3.22105	4.25115e-24	-16.45	2.87774	1.18477e-22	-12.55	3.65737	1.73632e-23	-12.5	3.672	1.38208e-23
	-14.25	3.24211	2.2789e-24	-16.45	2.89655	6.25487e-23	-12.55	3.68128	9.37997e-24	-12.5	3.696	7.5652e-24
	-14.25	3.26316	1.22365e-24	-16.45	2.91536	3.29133e-23	-12.55	3.70518	5.0517e-24	-12.5	3.72	4.128e-24
	-14.25	3.28421	6.57655e-25	-16.45	2.93417	1.72631e-23	-12.55	3.72908	2.71224e-24	-12.5	3.744	2.24509e-24
	-14.25	3.30526	3.53532e-25	-16.45	2.95298	9.02585e-24	-12.55	3.75299	1.45166e-24	-12.5	3.768	1.2169e-24
	-14.25	3.32632	1.89948e-25	-16.45	2.97179	4.70441e-24	-12.55	3.77689	7.74528e-25	-12.5	3.792	6.57303e-25
	-14.25	3.34737	1.01934e-25	-16.45	2.9906	2.44456e-24	-12.55	3.8008	4.11941e-25	-12.5	3.816	3.53777e-25
	-14.25	3.36842	5.46029e-26	-16.45	3.0094	1.26652e-24	-12.55	3.8247	2.18398e-25	-12.5	3.84	1.89724e-25
	-14.25	3.38947	2.91809e-26	-16.45	3.02821	6.54288e-25	-12.55	3.84861	1.15416e-25	-12.5	3.864	1.01373e-25
	-14.25	3.41053	1.55515e-26	-16.45	3.04702	3.37064e-25	-12.55	3.87251	6.07972e-26	-12.5	3.888	5.39643e-26
	-14.25	3.43158	8.26197e-27	-16.45	3.06583	1.73173e-25	-12.55	3.89641	3.19218e-26	-12.5	3.912	2.86199e-26
	-14.25	3.45263	4.37425e-27	-16.45	3.08464	8.87376e-26	-12.55	3.92032	1.67059e-26	-12.5	3.936	1.51215e-26
	-14.25	3.47368	2.30747e-27	-16.45	3.10345	4.53563e-26	-12.55	3.94422	8.71412e-27	-12.5	3.96	7.95938e-27
	-14.25	3.49474	1.21256e-27	-16.45	3.12226	2.31264e-26	-12.55	3.96813	4.53045e-27	-12.5	3.984	4.17366e-27
	-14.25	3.51579	6.3468e-28	-16.45	3.14107	1.1764e-26	-12.55	3.99203	2.34756e-27	-12.5	4.008	2.18025e-27
	-14.25	3.53684	3.30863e-28	-16.45	3.15988	5.97053e-27	-12.55	4.01594	1.21239e-27	-12.5	4.032	1.13461e-27
	-14.25	3.5579	1.71775e-28	-16.45	3.17868	3.02354e-27	-12.55	4.03984	6.24039e-28	-12.5	4.056	5.88215e-28
	-14.25	3.57895	8.8812e-29	-16.45	3.19749	1.52789e-27	-12.55	4.06375	3.20127e-28	-12.5	4.08	3.03794e-28
	-14.25	3.6	4.57275e-29	-16.45	3.2163	7.70483e-28	-12.55	4.08765	1.6367e-28	-12.5	4.104	1.56306e-28
	-14.25	3.62105	2.34464e-29	-16.45	3.23511	3.87749e-28	-12.55	4.11155	8.3396e-29	-12.5	4.128	8.01184e-29
	-14.25	3.64211	1.19721e-29	-16.45	3.25392	1.94745e-28	-12.55	4.13546	4.23497e-29	-12.5	4.152	4.09119e-29
	-14.25	3.66316	6.08794e-30	-16.45	3.27273	9.76152e-29	-12.55	4.15936	2.14329e-29	-12.5	4.176	2.0813e-29
	-14.25	3.68421	3.08307e-30	-16.45	3.29154	4.88321e-29	-12.55	4.18327	1.08101e-29	-12.5	4.2	1.05485e-29
	-14.25	3.70526	1.55498e-30	-16.45	3.31035	2.43795e-29	-12.55	4.20717	5.43378e-30	-12.5	4.224	5.32626e-30
	-14.25	3.72632	7.81101e-31	-16.45	3.32915	1.21468e-29	-12.55	4.23108	2.72201e-30	-12.5	4.248	2.67939e-30
	-14.25	3.74737	3.90793e-31	-16.45	3.34796	6.03956e-30	-12.55	4.25498	1.35892e-30	-12.5	4.272	1.34287e-30
	-14.25	3.76842	1.94741e-31	-16.45	3.36677	2.99659e-30	-12.55	4.27888	6.76099e-31	-12.5	4.296	6.70542e-31
	-14.25	3.78947	9.66628e-32	-16.45	3.38558	1.48356e-30	-12.55	4.30279	3.35227e-31	-12.5	4.32	3.33591e-31
	-14.25	3.81053	4.77931e-32	-16.45	3.40439	7.32838e-31	-12.55	4.32669	1.65645e-31	-12.5	4.344	1.6535e-31
	-14.25	3.83158	2.35393e-32	-16.45	3.4232	3.61162e-31	-12.55	4.3506	8.15698e-32	-12.5	4.368	8.16585e-32
	-14.25	3.85263	1.15494e-32	-16.45	3.44201	1.77563e-31	-12.55	4.3745	4.00302e-32	-12.5	4.392	4.01801e-32
	-14.25	3.87368	5.64517e-33	-16.45	3.46082	8.70813e-32	-12.55	4.39841	1.95774e-32	-12.5	4.416	1.96987e-32
	-14.25	3.89474	2.74893e-33	-16.45	3.47962	4.25971e-32	-12.55	4.42231	9.54177e-33	-12.5	4.44	9.62241e-33
	-14.25	3.91579	1.33363e-33	-16.45	3.49843	2.07817e-32	-12.55	4.44622	4.63457e-33	-12.5	4.464	4.68336e-33
	-14.25	3.93684	6.44617e-34	-16.45	3.51724	1.0111e-32	-12.55	4.47012	2.24335e-33	-12.5	4.488	2.27123e-33
	-14.25	3.9579	3.10441e-34	-16.45	3.53605	4.90547e-33	-12.55	4.49402	1.08215e-33	-12.5	4.512	1.09748e-33
	-14.25	3.97895	1.48963e-34	-16.45	3.55486	2.37306e-33	-12.55	4.51793	5.20217e-34	-12.5	4.536	5.28414e-34
	-14.25	4	7.1222e-35	-16.45	3.57367	1.14458e-33	-12.55	4.54183	2.49221e-34	-12.5	4.56	2.53509e-34
	-14.25	4.02105	3.39309e-35	-16.45	3.59248	5.50382e-34	-12.55	4.56574	1.18984e-34	-12.5	4.584	1.21187e-34
	-14.25	4.04211	1.61076e-35	-16.45	3.61129	2.63835e-34	-12.55	4.58964	5.66103e-35	-12.5	4.608	5.77256e-35
	-14.25	4.06316	7.61963e-36	-16.45	3.63009	1.26074e-34	-12.55	4.61355	2.68414e-35	-12.5	4.632	2.73989e-35
	-14.25	4.08421	3.59179e-36	-16.45	3.6489	6.00511e-35	-12.55	4.63745	1.26828e-35	-12.5	4.656	1.29584e-35
	-14.25	4.10526	1.68721e-36	-16.45	3.66771	2.85099e-35	-12.55	4.66136	5.97211e-36	-12.5	4.68	6.10702e-36
	-14.25	4.12632	7.89802e-37	-16.45	3.68652	1.34906e-35	-12.55	4.68526	2.80247e-36	-12.5	4.704	2.86792e-36
	-14.25	4.14737	3.68437e-37	-16.45	3.70533	6.3622e-36	-12.55	4.70916	1.31055e-36	-12.5	4.728	1.34204e-36
	-14.25	4.16842	1.71282e-37	-16.45	3.72414	2.99027e-36	-12.55	4.73307	6.10753e-37	-12.5	4.752	6.25794e-37
	-14.25	4.18947	7.93535e-38	-16.45	3.74295	1.40064e-36	-12.55	4.75697	2.83646e-37	-12.5	4.776	2.90779e-37
	-14.25	4.21053	3.66382e-38	-16.45	3.76176	6.53793e-37	-12.55	4.78088	1.31276e-37	-12.5	4.8	1.34636e-37
	-14.25	4.23158	1.68584e-38	-16.45	3.78056	3.04119e-37	-12.55	4.80478	6.05469e-38	-12.5	4.824	6.21202e-38
	-14.25	4.25263	7.73074e-39	-16.45	3.79937	1.4097e-37	-12.55	4.82869	2.78288e-38	-12.5	4.848	2.85611e-38
	-14.25	4.27368	3.53303e-39	-16.45	3.81818	6.51146e-38	-12.55	4.85259	1.27466e-38	-12.5	4.872	1.30855e-38
	-14.25	4.29474	1.60916e-39	-16.45	3.83699	2.99705e-38	-12.55	4.87649	5.8182e-39	-12.5	4.896	5.9742e-39
	-14.25	4.31579	7.30431e-40	-16.45	3.8558	1.37457e-38	-12.55	4.9004	2.64653e-39	-12.5	4.92	2.71797e-39
	-14.25	4.33684	3.30436e-40	-16.45	3.87461	6.28187e-39	-12.55	4.9243	1.19967e-39	-12.5	4.944	1.23221e-39
	-14.25	4.3579	1.4898e-40	-16.45	3.89342	2.86061e-39	-12.55	4.94821	5.41922e-40	-12.5	4.968	5.56678e-40
	-14.25	4.37895	6.69418e-41	-16.45	3.91223	1.29799e-39	-12.55	4.97211	2.43952e-40	-12.5	4.992	2.50612e-40
	-14.25	4.4	2.99778e-41	-16.45	3.93103	5.86846e-40	-12.55	4.99602	1.09437e-40	-12.5	5.016	1.12428e-40
	-14.25	4.42105	1.33794e-41	-16.45	3.94984	2.64371e-40	-12.55	5.01992	4.89234e-41	-12.5	5.04	5.02609e-41
	-14.25	4.44211	5.95119e-42	-16.45	3.96865	1.18669e-40	-12.55	5.04383	2.17951e-41	-12.5	5.064	2.23905e-41
	-14.25	4.46316	2.63818e-42	-16.45	3.98746	5.30757e-41	-12.55	5.06773	9.67586e-42	-12.5	5.088	9.93982e-42
	-14.25	4.48421	1.16557e-42	-16.45	4.00627	2.3653e-41	-12.55	5.09163	4.28065e-42	-12.5	5.112	4.39716e-42
	-14.25	4.50526	5.13221e-43	-16.45	4.02508	1.05028e-41	-12.55	5.11554	1.8872e-42	-12.5	5.136	1.93842e-42
	-14.25	4.52632	2.25217e-43	-16.45	4.04389	4.64685e-42	-12.55	5.13944	8.29113e-43	-12.5	5.16	8.51534e-43
	-14.25	4.54737	9.84986e-44	-16.45	4.0627	2.04853e-42	-12.55	5.16335	3.62991e-43	-12.5	5.184	3.72767e-43
	-14.25	4.56842	4.29328e-44	-16.45	4.08151	8.99818e-43	-12.55	5.18725	1.58367e-43	-12.5	5.208	1.62613e-43
	-14.25	4.58947	1.865e-44	-16.45	4.10031	3.9382e-43	-12.55	5.21116	6.88522e-44	-12.5	5.232	7.06889e-44
	-14.25	4.61053	8.07413e-45	-16.45	4.11912	1.71741e-43	-12.55	5.23506	2.98302e-44	-12.5	5.256	3.06217e-44
	-14.25	4.63158	3.4837e-45	-16.45	4.13793	7.46241e-44	-12.55	5.25896	1.28789e-44	-12.5	5.28	1.32186e-44
	-14.25	4.65263	1.49801e-45	-16.45	4.15674	3.23085e-44	-12.55	5.28287	5.54095e-45	-12.5	5.304	5.68625e-45
	-14.25	4.67368	6.41967e-46	-16.45	4.17555	1.39376e-44	-12.55	5.30677	2.3756e-45	-12.5	5.328	2.4375e-45
	-14.25	4.69474	2.74181e-46	-16.45	4.19436	5.99092e-45	-12.55	5.33068	1.01495e-45	-12.5	5.352	1.04122e-45
	-14.25	4.71579	1.16704e-46	-16.45	4.21317	2.56586e-45	-12.55	5.35458	4.32112e-46	-12.5	5.376	4.43224e-46
	-14.25	4.73684	4.95059e-47	-16.45	4.23198	1.09499e-45	-12.55	5.37849	1.83329e-46	-12.5	5.4	1.8801e-46
	-14.25	4.7579	2.09291e-47	-16.45	4.25078	4.65608e-46	-12.55	5.40239	7.75076e-47	-12.5	5.424	7.94732e-47
	-14.25	4.77895	8.81794e-48	-16.45	4.26959	1.97274e-46	-12.55	5.4263	3.26542e-47	-12.5	5.448	3.34764e-47
	-14.25	4.8	3.70257e-48	-16.45	4.2884	8.32833e-47	-12.55	5.4502	1.37092e-47	-12.5	5.472	1.40519e-47
	-14.25	4.82105	1.54939e-48	-16.45	4.30721	3.50337e-47	-12.55	5.4741	5.73542e-48	-12.5	5.496	5.87775e-48
	-14.25	4.84211	6.46152e-49	-16.45	4.32602	1.46844e-47	-12.55	5.49801	2.39109e-48	-12.5	5.52	2.45e-48
	-14.25	4.86316	2.68551e-49	-16.45	4.34483	6.13291e-48	-12.55	5.52191	9.93359e-49	-12.5	5.544	1.01765e-48
	-14.25	4.88421	1.11234e-49	-16.45	4.36364	2.55224e-48	-12.55	5.54582	4.11238e-49	-12.5	5.568	4.21221e-49
	-14.25	4.90526	4.5916e-50	-16.45	4.38245	1.05833e-48	-12.55	5.56972	1.69652e-49	-12.5	5.592	1.7374e-49
	-14.25	4.92632	1.88889e-50	-16.45	4.40125	4.37286e-49	-12.55	5.59363	6.97429e-50	-12.5	5.616	7.14113e-50
	-14.25	4.94737	7.74395e-51	-16.45	4.42006	1.80035e-49	-12.55	5.61753	2.85705e-50	-12.5	5.64	2.92491e-50
	-14.25	4.96842	3.16398e-51	-16.45	4.43887	7.38578e-50	-12.55	5.64143	1.16631e-50	-12.5	5.664	1.19381e-50
	-14.25	4.98947	1.2883e-51	-16.45	4.45768	3.01915e-50	-12.55	5.66534	4.74443e-51	-12.5	5.688	4.8555e-51
	-14.25	5.01053	5.22773e-52	-16.45	4.47649	1.22977e-50	-12.55	5.68924	1.92323e-51	-12.5	5.712	1.96793e-51
	-14.25	5.03158	2.11408e-52	-16.45	4.4953	4.99128e-51	-12.55	5.71315	7.76879e-52	-12.5	5.736	7.94812e-52
	-14.25	5.05263	8.52001e-53	-16.45	4.51411	2.01862e-51	-12.55	5.73705	3.12717e-52	-12.5	5.76	3.19886e-52
	-14.25	5.07368	3.42192e-53	-16.45	4.53292	8.13482e-52	-12.55	5.76096	1.25436e-52	-12.5	5.784	1.28293e-52
	-14.25	5.09474	1.36965e-53	-16.45	4.55172	3.2666e-52	-12.55	5.78486	5.01385e-53	-12.5	5.808	5.12726e-53
	-14.25	5.11579	5.46332e-54	-16.45	4.57053	1.30707e-52	-12.55	5.80877	1.99707e-53	-12.5	5.832	2.04195e-53
	-14.25	5.13684	2.17177e-54	-16.45	4.58934	5.21145e-53	-12.55	5.83267	7.92667e-54	-12.5	5.856	8.10369e-54
	-14.25	5.1579	8.60355e-55	-16.45	4.60815	2.0705e-53	-12.55	5.85657	3.13518e-54	-12.5	5.88	3.20476e-54
	-14.25	5.17895	3.39663e-55	-16.45	4.62696	8.19687e-54	-12.55	5.88048	1.23569e-54	-12.5	5.904	1.26295e-54
	-14.25	5.2	1.33637e-55	-16.45	4.64577	3.23355e-54	-12.55	5.90438	4.85321e-55	-12.5	5.928	4.95964e-55
	-14.25	5.22105	5.23975e-56	-16.45	4.66458	1.27108e-54	-12.55	5.92829	1.89943e-55	-12.5	5.952	1.94085e-55
	-14.25	5.24211	2.04738e-56	-16.45	4.68339	4.97877e-55	-12.55	5.95219	7.40786e-56	-12.5	5.976	7.5685e-56
	-14.25	5.26316	7.97247e-57	-16.45	4.70219	1.94327e-55	-12.55	5.9761	2.87896e-56	-12.5	6	2.94106e-56
	-14.25	5.28421	3.09379e-57	-16.45	4.721	7.558e-56	-12.55	6	1.11495e-56	-12.45	0	27.605
	-14.25	5.30526	1.19644e-57	-16.45	4.73981	2.92915e-56	-12.5	0	11.1842	-12.45	0.024	60.117
	-14.25	5.32632	4.61101e-58	-16.45	4.75862	1.1312e-56	-12.5	0.0239	24.3518	-12.45	0.048	83.4302
	-14.25	5.34737	1.77093e-58	-16.45	4.77743	4.35313e-57	-12.5	0.04781	33.9847	-12.45	0.072	99.0192
	-14.25	5.36842	6.77815e-59	-16.45	4.79624	1.66927e-57	-12.5	0.07171	40.7037	-12.45	0.096	109.414
	-14.25	5.38947	2.58536e-59	-16.45	4.81505	6.37845e-58	-12.5	0.09562	45.5358	-12.45	0.12	115.597
	-14.25	5.41053	9.82723e-60	-16.45	4.83386	2.42868e-58	-12.5	0.11952	48.8468	-12.45	0.144	118.162
	-14.25	5.43158	3.72256e-60	-16.45	4.85267	9.21487e-59	-12.5	0.14343	50.8215	-12.45	0.168	117.598
	-14.25	5.45263	1.40524e-60	-16.45	4.87147	3.48397e-59	-12.5	0.16733	51.5856	-12.45	0.192	114.378
	-14.25	5.47368	5.28642e-61	-16.45	4.89028	1.31258e-59	-12.5	0.19124	51.2522	-12.45	0.216	108.98
	-14.25	5.49474	1.98184e-61	-16.45	4.90909	4.92771e-60	-12.5	0.21514	49.9403	-12.45	0.24	101.885
	-14.25	5.51579	7.40415e-62	-16.45	4.9279	1.84345e-60	-12.5	0.23904	47.7834	-12.45	0.264	93.5699
	-14.25	5.53684	2.75663e-62	-16.45	4.94671	6.87201e-61	-12.5	0.26295	44.9294	-12.45	0.288	84.4864
	-14.25	5.5579	1.02277e-62	-16.45	4.96552	2.55273e-61	-12.5	0.28685	41.538	-12.45	0.312	75.0491
	-14.25	5.57895	3.78161e-63	-16.45	4.98433	9.44916e-62	-12.5	0.31076	37.774	-12.45	0.336	65.6208
	-14.25	5.6	1.39338e-63	-16.45	5.00314	3.48538e-62	-12.5	0.33466	33.7998	-12.45	0.36	56.5029
	-14.25	5.62105	5.11633e-64	-16.45	5.02194	1.28108e-62	-12.5	0.35857	29.7672	-12.45	0.384	47.9295
	-14.25	5.64211	1.87216e-64	-16.45	5.04075	4.69214e-63	-12.5	0.38247	25.8099	-12.45	0.408	40.066
	-14.25	5.66316	6.82686e-65	-16.45	5.05956	1.71252e-63	-12.5	0.40638	22.0376	-12.45	0.432	33.0123
	-14.25	5.68421	2.48081e-65	-16.45	5.07837	6.22828e-64	-12.5	0.43028	18.5323	-12.45	0.456	26.8098
	-14.25	5.70526	8.9838e-66	-16.45	5.09718	2.2572e-64	-12.5	0.45418	15.3476	-12.45	0.48	21.4515
	-14.25	5.72632	3.24205e-66	-16.45	5.11599	8.15159e-65	-12.5	0.47809	12.5105	-12.45	0.504	16.8946
	-14.25	5.74737	1.16593e-66	-16.45	5.1348	2.93349e-65	-12.5	0.50199	10.026	-12.45	0.528	13.0729
	-14.25	5.76842	4.17845e-67	-16.45	5.15361	1.05195e-65	-12.5	0.5259	7.883	-12.45	0.552	9.90914
	-14.25	5.78947	1.49228e-67	-16.45	5.17241	3.75905e-66	-12.5	0.5498	6.06018	-12.45	0.576	7.32445
	-14.25	5.81053	5.31103e-68	-16.45	5.19122	1.33853e-66	-12.5	0.57371	4.53192	-12.45	0.6	5.24497
	-14.25	5.83158	1.88364e-68	-16.45	5.21003	4.74954e-67	-12.5	0.59761	3.27199	-12.45	0.624	3.60609
	-14.25	5.85263	6.65742e-69	-16.45	5.22884	1.67936e-67	-12.5	0.62151	2.25609	-12.45	0.648	2.35565
	-14.25	5.87368	2.3448e-69	-16.45	5.24765	5.91706e-68	-12.5	0.64542	1.46377	-12.45	0.672	1.46028
	-14.25	5.89474	8.22988e-70	-16.45	5.26646	2.07749e-68	-12.5	0.66932	0.88257	-12.45	0.696	0.91904
	-14.25	5.91579	2.87853e-70	-16.45	5.28527	7.26846e-69	-12.5	0.69323	0.52078	-12.45	0.72	0.73488
	-14.25	5.93684	1.00331e-70	-16.45	5.30408	2.53405e-69	-12.5	0.71713	0.40293	-12.45	0.744	0.76567
	-14.25	5.9579	3.48491e-71	-16.45	5.32288	8.80359e-70	-12.5	0.74104	0.43833	-12.45	0.768	0.8239
	-14.25	5.97895	1.20624e-71	-16.45	5.34169	3.04771e-70	-12.5	0.76494	0.48385	-12.45	0.792	0.8403
	-14.25	6	4.16069e-72	-16.45	5.3605	1.05138e-70	-12.5	0.78885	0.49375	-12.45	0.816	0.80956
	-14.2	0	5.33578	-16.45	5.37931	3.61421e-71	-12.5	0.81275	0.46824	-12.45	0.84	0.74382
	-14.2	0.02105	10.8895	-16.45	5.39812	1.23805e-71	-12.5	0.83665	0.41804	-12.45	0.864	0.6577
	-14.2	0.04211	15.1354	-16.45	5.41693	4.22605e-72	-12.5	0.86056	0.35471	-12.45	0.888	0.56382
	-14.2	0.06316	18.0051	-16.45	5.43574	1.43747e-72	-12.5	0.88446	0.28799	-12.45	0.912	0.47155
	-14.2	0.08421	19.9514	-16.45	5.45455	4.87232e-73	-12.5	0.90837	0.22507	-12.45	0.936	0.38695
	-14.2	0.10526	21.1411	-16.45	5.47335	1.64567e-73	-12.5	0.93227	0.17067	-12.45	0.96	0.31323
	-14.2	0.12632	21.668	-16.45	5.49216	5.53882e-74	-12.5	0.95618	0.12731	-12.45	0.984	0.2514
	-14.2	0.14737	21.6078	-16.45	5.51097	1.85765e-74	-12.5	0.98008	0.09572	-12.45	1.008	0.20093
	-14.2	0.16842	21.0363	-16.45	5.52978	6.20839e-75	-12.5	1.00398	0.07489	-12.45	1.032	0.16041
	-14.2	0.18947	20.0361	-16.45	5.54859	2.06759e-75	-12.5	1.02789	0.0622	-12.45	1.056	0.12811
	-14.2	0.21053	18.6966	-16.45	5.5674	6.8615e-76	-12.5	1.05179	0.05427	-12.45	1.08	0.10232
	-14.2	0.23158	17.112	-16.45	5.58621	2.26905e-76	-12.5	1.0757	0.04835	-12.45	1.104	0.08161
	-14.2	0.25263	15.3763	-16.45	5.60502	7.47718e-77	-12.5	1.0996	0.04294	-12.45	1.128	0.06485
	-14.2	0.27368	13.578	-16.45	5.62382	2.45528e-77	-12.5	1.12351	0.03754	-12.45	1.152	0.05124
	-14.2	0.29474	11.7957	-16.45	5.64263	8.03404e-78	-12.5	1.14741	0.03216	-12.45	1.176	0.04018
	-14.2	0.31579	10.0936	-16.45	5.66144	2.61961e-78	-12.5	1.17132	0.02697	-12.45	1.2	0.03122
	-14.2	0.33684	8.51923	-16.45	5.68025	8.51152e-79	-12.5	1.19522	0.02215	-12.45	1.224	0.02403
	-14.2	0.3579	7.10259	-16.45	5.69906	2.7558e-79	-12.5	1.21912	0.01786	-12.45	1.248	0.01831
	-14.2	0.37895	5.85713	-16.45	5.71787	8.89111e-80	-12.5	1.24303	0.01415	-12.45	1.272	0.01381
	-14.2	0.4	4.78248	-16.45	5.73668	2.85847e-80	-12.5	1.26693	0.01104	-12.45	1.296	0.01031
	-14.2	0.42105	3.86825	-16.45	5.75549	9.15755e-81	-12.5	1.29084	0.00849	-12.45	1.32	0.00763
	-14.2	0.44211	3.09831	-16.45	5.7743	2.92344e-81	-12.5	1.31474	0.00644	-12.45	1.344	0.00559
	-14.2	0.46316	2.45461	-16.45	5.7931	9.29988e-82	-12.5	1.33865	0.00483	-12.45	1.368	0.00407
	-14.2	0.48421	1.91994	-16.45	5.81191	2.94801e-82	-12.5	1.36255	0.00359	-12.45	1.392	0.00294
	-14.2	0.50526	1.47937	-16.45	5.83072	9.31211e-83	-12.5	1.38645	0.00263	-12.45	1.416	0.00211
	-14.2	0.52632	1.12051	-16.45	5.84953	2.93114e-83	-12.5	1.41036	0.00192	-12.45	1.44	0.0015
	-14.2	0.54737	0.83307	-16.45	5.86834	9.19373e-84	-12.5	1.43426	0.00139	-12.45	1.464	0.00107
	-14.2	0.56842	0.60819	-16.45	5.88715	2.87353e-84	-12.5	1.45817	0.000994263	-12.45	1.488	0.000751346
	-14.2	0.58947	0.43805	-16.45	5.90596	8.94966e-85	-12.5	1.48207	0.000708096	-12.45	1.512	0.000527495
	-14.2	0.61053	0.31554	-16.45	5.92477	2.77757e-85	-12.5	1.50598	0.000501074	-12.45	1.536	0.000368704
	-14.2	0.63158	0.23406	-16.45	5.94357	8.58997e-86	-12.5	1.52988	0.000352445	-12.45	1.56	0.000256608
	-14.2	0.65263	0.18623	-16.45	5.96238	2.64719e-86	-12.5	1.55379	0.000246478	-12.45	1.584	0.000177826
	-14.2	0.67368	0.16252	-16.45	5.98119	8.12918e-87	-12.5	1.57769	0.000171412	-12.45	1.608	0.00012269
	-14.2	0.69474	0.1523	-16.45	6	2.48757e-87	-12.5	1.60159	0.000118556	-12.45	1.632	8.42615e-05
	-14.2	0.71579	0.14735	-16.4	0	35.6208	-12.5	1.6255	8.15535e-05	-12.45	1.656	5.7592e-05
	-14.2	0.73684	0.1431	-16.4	0.01881	68.7092	-12.5	1.6494	5.57946e-05	-12.45	1.68	3.91654e-05
	-14.2	0.7579	0.13766	-16.4	0.03762	95.4615	-12.5	1.67331	3.79625e-05	-12.45	1.704	2.64942e-05
	-14.2	0.77895	0.13052	-16.4	0.05643	113.505	-12.5	1.69721	2.56864e-05	-12.45	1.728	1.78246e-05
	-14.2	0.8	0.12184	-16.4	0.07524	125.73	-12.5	1.72112	1.72829e-05	-12.45	1.752	1.19247e-05
	-14.2	0.82105	0.11203	-16.4	0.09404	133.233	-12.5	1.74502	1.15631e-05	-12.45	1.776	7.93232e-06
	-14.2	0.84211	0.10159	-16.4	0.11285	136.656	-12.5	1.76892	7.69265e-06	-12.45	1.8	5.24657e-06
	-14.2	0.86316	0.09098	-16.4	0.13166	136.514	-12.5	1.79283	5.08899e-06	-12.45	1.824	3.45069e-06
	-14.2	0.88421	0.08059	-16.4	0.15047	133.297	-12.5	1.81673	3.34791e-06	-12.45	1.848	2.25716e-06
	-14.2	0.90526	0.07072	-16.4	0.16928	127.509	-12.5	1.84064	2.19059e-06	-12.45	1.872	1.46878e-06
	-14.2	0.92632	0.06154	-16.4	0.18809	119.67	-12.5	1.86454	1.42584e-06	-12.45	1.896	9.51106e-07
	-14.2	0.94737	0.05315	-16.4	0.2069	110.307	-12.5	1.88845	9.23438e-07	-12.45	1.92	6.13149e-07
	-14.2	0.96842	0.04557	-16.4	0.22571	99.9333	-12.5	1.91235	5.95256e-07	-12.45	1.944	3.93715e-07
	-14.2	0.98947	0.03881	-16.4	0.24451	89.0331	-12.5	1.93626	3.82042e-07	-12.45	1.968	2.51953e-07
	-14.2	1.01053	0.03283	-16.4	0.26332	78.0419	-12.5	1.96016	2.44231e-07	-12.45	1.992	1.60784e-07
	-14.2	1.03158	0.02757	-16.4	0.28213	67.3315	-12.5	1.98406	1.55581e-07	-12.45	2.016	1.02381e-07
	-14.2	1.05263	0.02298	-16.4	0.30094	57.1998	-12.5	2.00797	9.88036e-08	-12.45	2.04	6.509e-08
	-14.2	1.07368	0.01901	-16.4	0.31975	47.8663	-12.5	2.03187	6.25797e-08	-12.45	2.064	4.13401e-08
	-14.2	1.09474	0.0156	-16.4	0.33856	39.4728	-12.5	2.05578	3.95472e-08	-12.45	2.088	2.6242e-08
	-14.2	1.11579	0.0127	-16.4	0.35737	32.0906	-12.5	2.07968	2.49441e-08	-12.45	2.112	1.66549e-08
	-14.2	1.13684	0.01025	-16.4	0.37618	25.7303	-12.5	2.10359	1.57076e-08	-12.45	2.136	1.05707e-08
	-14.2	1.1579	0.0082	-16.4	0.39498	20.3555	-12.5	2.12749	9.87691e-09	-12.45	2.16	6.70976e-09
	-14.2	1.17895	0.00651	-16.4	0.41379	15.8962	-12.5	2.15139	6.20205e-09	-12.45	2.184	4.25913e-09
	-14.2	1.2	0.00512	-16.4	0.4326	12.2617	-12.5	2.1753	3.88909e-09	-12.45	2.208	2.70309e-09
	-14.2	1.22105	0.004	-16.4	0.45141	9.35153	-12.5	2.1992	2.4351e-09	-12.45	2.232	1.71475e-09
	-14.2	1.24211	0.00309	-16.4	0.47022	7.06286	-12.5	2.22311	1.5222e-09	-12.45	2.256	1.0869e-09
	-14.2	1.26316	0.00237	-16.4	0.48903	5.29573	-12.5	2.24701	9.49782e-10	-12.45	2.28	6.8812e-10
	-14.2	1.28421	0.0018	-16.4	0.50784	3.95587	-12.5	2.27092	5.91399e-10	-12.45	2.304	4.34976e-10
	-14.2	1.30526	0.00136	-16.4	0.52665	2.95634	-12.5	2.29482	3.67409e-10	-12.45	2.328	2.74437e-10
	-14.2	1.32632	0.00101	-16.4	0.54546	2.21916	-12.5	2.31873	2.27696e-10	-12.45	2.352	1.72766e-10
	-14.2	1.34737	0.00074943	-16.4	0.56426	1.67737	-12.5	2.34263	1.40746e-10	-12.45	2.376	1.08492e-10
	-14.2	1.36842	0.000550252	-16.4	0.58307	1.27728	-12.5	2.36653	8.67691e-11	-12.45	2.4	6.7946e-11
	-14.2	1.38947	0.000400642	-16.4	0.60188	0.97951	-12.5	2.39044	5.33503e-11	-12.45	2.424	4.24305e-11
	-14.2	1.41053	0.000289311	-16.4	0.62069	0.75787	-12.5	2.41434	3.27176e-11	-12.45	2.448	2.64168e-11
	-14.2	1.43158	0.000207225	-16.4	0.6395	0.59585	-12.5	2.43825	2.00151e-11	-12.45	2.472	1.63955e-11
	-14.2	1.45263	0.000147248	-16.4	0.65831	0.48205	-12.5	2.46215	1.22167e-11	-12.45	2.496	1.01432e-11
	-14.2	1.47368	0.000103814	-16.4	0.67712	0.40592	-12.5	2.48606	7.44188e-12	-12.45	2.52	6.25475e-12
	-14.2	1.49474	7.26325e-05	-16.4	0.69593	0.35583	-12.5	2.50996	4.52565e-12	-12.45	2.544	3.84423e-12
	-14.2	1.51579	5.04374e-05	-16.4	0.71473	0.32053	-12.5	2.53387	2.74851e-12	-12.45	2.568	2.35484e-12
	-14.2	1.53684	3.47697e-05	-16.4	0.73354	0.29154	-12.5	2.55777	1.66757e-12	-12.45	2.592	1.43766e-12
	-14.2	1.5579	2.37991e-05	-16.4	0.75235	0.26414	-12.5	2.58167	1.01109e-12	-12.45	2.616	8.7476e-13
	-14.2	1.57895	1.61778e-05	-16.4	0.77116	0.23657	-12.5	2.60558	6.12848e-13	-12.45	2.64	5.30458e-13
	-14.2	1.6	1.09236e-05	-16.4	0.78997	0.20884	-12.5	2.62948	3.71432e-13	-12.45	2.664	3.20581e-13
	-14.2	1.62105	7.32811e-06	-16.4	0.80878	0.1817	-12.5	2.65339	2.25137e-13	-12.45	2.688	1.93083e-13
	-14.2	1.64211	4.88527e-06	-16.4	0.82759	0.15602	-12.5	2.67729	1.36487e-13	-12.45	2.712	1.15896e-13
	-14.2	1.66316	3.23705e-06	-16.4	0.8464	0.13248	-12.5	2.7012	8.27578e-14	-12.45	2.736	6.93264e-14
	-14.2	1.68421	2.1324e-06	-16.4	0.8652	0.11147	-12.5	2.7251	5.01824e-14	-12.45	2.76	4.13273e-14
	-14.2	1.70526	1.3968e-06	-16.4	0.88401	0.0931	-12.5	2.749	3.04254e-14	-12.45	2.784	2.45515e-14
	-14.2	1.72632	9.09993e-07	-16.4	0.90282	0.07727	-12.5	2.77291	1.84396e-14	-12.45	2.808	1.45352e-14
	-14.2	1.74737	5.89751e-07	-16.4	0.92163	0.06377	-12.5	2.79681	1.11676e-14	-12.45	2.832	8.5756e-15
	-14.2	1.76842	3.80286e-07	-16.4	0.94044	0.05232	-12.5	2.82072	6.75638e-15	-12.45	2.856	5.04212e-15
	-14.2	1.78947	2.44032e-07	-16.4	0.95925	0.04267	-12.5	2.84462	4.08193e-15	-12.45	2.88	2.95443e-15
	-14.2	1.81053	1.55866e-07	-16.4	0.97806	0.03456	-12.5	2.86853	2.46187e-15	-12.45	2.904	1.72527e-15
	-14.2	1.83158	9.91067e-08	-16.4	0.99687	0.02778	-12.5	2.89243	1.48174e-15	-12.45	2.928	1.0041e-15
	-14.2	1.85263	6.2743e-08	-16.4	1.01567	0.02215	-12.5	2.91634	8.89739e-16	-12.45	2.952	5.82456e-16
	-14.2	1.87368	3.95549e-08	-16.4	1.03448	0.0175	-12.5	2.94024	5.32872e-16	-12.45	2.976	3.36775e-16
	-14.2	1.89474	2.48351e-08	-16.4	1.05329	0.01371	-12.5	2.96414	3.18242e-16	-12.45	3	1.94109e-16
	-14.2	1.91579	1.55314e-08	-16.4	1.0721	0.01064	-12.5	2.98805	1.8949e-16	-12.45	3.024	1.11539e-16
	-14.2	1.93684	9.67555e-09	-16.4	1.09091	0.00818	-12.5	3.01195	1.12472e-16	-12.45	3.048	6.39058e-17
	-14.2	1.9579	6.00482e-09	-16.4	1.10972	0.00623	-12.5	3.03586	6.65393e-17	-12.45	3.072	3.65133e-17
	-14.2	1.97895	3.71289e-09	-16.4	1.12853	0.00471	-12.5	3.05976	3.92332e-17	-12.45	3.096	2.08082e-17
	-14.2	2	2.28738e-09	-16.4	1.14734	0.00352	-12.5	3.08367	2.30537e-17	-12.45	3.12	1.18298e-17
	-14.2	2.02105	1.40408e-09	-16.4	1.16614	0.00261	-12.5	3.10757	1.34998e-17	-12.45	3.144	6.71077e-18
	-14.2	2.04211	8.588e-10	-16.4	1.18495	0.00192	-12.5	3.13147	7.87768e-18	-12.45	3.168	3.79946e-18
	-14.2	2.06316	5.2341e-10	-16.4	1.20376	0.0014	-12.5	3.15538	4.58098e-18	-12.45	3.192	2.14749e-18
	-14.2	2.08421	3.17868e-10	-16.4	1.22257	0.00102	-12.5	3.17928	2.65467e-18	-12.45	3.216	1.21203e-18
	-14.2	2.10526	1.92357e-10	-16.4	1.24138	0.000730867	-12.5	3.20319	1.53307e-18	-12.45	3.24	6.83236e-19
	-14.2	2.12632	1.15991e-10	-16.4	1.26019	0.00052193	-12.5	3.22709	8.8233e-19	-12.45	3.264	3.84776e-19
	-14.2	2.14737	6.9693e-11	-16.4	1.279	0.00037029	-12.5	3.251	5.06093e-19	-12.45	3.288	2.16528e-19
	-14.2	2.16842	4.17253e-11	-16.4	1.29781	0.000261086	-12.5	3.2749	2.8932e-19	-12.45	3.312	1.21777e-19
	-14.2	2.18947	2.48914e-11	-16.4	1.31661	0.000183017	-12.5	3.29881	1.64853e-19	-12.45	3.336	6.84561e-20
	-14.2	2.21053	1.47956e-11	-16.4	1.33542	0.000127589	-12.5	3.32271	9.36268e-20	-12.45	3.36	3.8467e-20
	-14.2	2.23158	8.76279e-12	-16.4	1.35423	8.84871e-05	-12.5	3.34661	5.30044e-20	-12.45	3.384	2.16072e-20
	-14.2	2.25263	5.17104e-12	-16.4	1.37304	6.1069e-05	-12.5	3.37052	2.99123e-20	-12.45	3.408	1.21317e-20
	-14.2	2.27368	3.04045e-12	-16.4	1.39185	4.19513e-05	-12.5	3.39442	1.68279e-20	-12.45	3.432	6.80788e-21
	-14.2	2.29474	1.78123e-12	-16.4	1.41066	2.86912e-05	-12.5	3.41833	9.43777e-21	-12.45	3.456	3.81771e-21
	-14.2	2.31579	1.03975e-12	-16.4	1.42947	1.95392e-05	-12.5	3.44223	5.27693e-21	-12.45	3.48	2.13899e-21
	-14.2	2.33684	6.04735e-13	-16.4	1.44828	1.3252e-05	-12.5	3.46614	2.94155e-21	-12.45	3.504	1.1971e-21
	-14.2	2.3579	3.50463e-13	-16.4	1.46709	8.95185e-06	-12.5	3.49004	1.6348e-21	-12.45	3.528	6.69055e-22
	-14.2	2.37895	2.02381e-13	-16.4	1.48589	6.02322e-06	-12.5	3.51394	9.05841e-22	-12.45	3.552	3.73328e-22
	-14.2	2.4	1.16455e-13	-16.4	1.5047	4.03682e-06	-12.5	3.53785	5.0043e-22	-12.45	3.576	2.07924e-22
	-14.2	2.42105	6.67774e-14	-16.4	1.52351	2.6949e-06	-12.5	3.56175	2.75639e-22	-12.45	3.6	1.15557e-22
	-14.2	2.44211	3.81591e-14	-16.4	1.54232	1.79197e-06	-12.5	3.58566	1.51371e-22	-12.45	3.624	6.40714e-23
	-14.2	2.46316	2.17313e-14	-16.4	1.56113	1.18682e-06	-12.5	3.60956	8.28801e-23	-12.45	3.648	3.54335e-23
	-14.2	2.48421	1.23343e-14	-16.4	1.57994	7.82857e-07	-12.5	3.63347	4.52434e-23	-12.45	3.672	1.95416e-23
	-14.2	2.50526	6.97761e-15	-16.4	1.59875	5.14291e-07	-12.5	3.65737	2.46238e-23	-12.45	3.696	1.07455e-23
	-14.2	2.52632	3.93449e-15	-16.4	1.61756	3.3647e-07	-12.5	3.68128	1.3361e-23	-12.45	3.72	5.89045e-24
	-14.2	2.54737	2.21148e-15	-16.4	1.63636	2.19222e-07	-12.5	3.70518	7.22777e-24	-12.45	3.744	3.21858e-24
	-14.2	2.56842	1.23912e-15	-16.4	1.65517	1.42239e-07	-12.5	3.72908	3.89797e-24	-12.45	3.768	1.75278e-24
	-14.2	2.58947	6.92148e-16	-16.4	1.67398	9.19092e-08	-12.5	3.75299	2.09571e-24	-12.45	3.792	9.51251e-25
	-14.2	2.61053	3.85443e-16	-16.4	1.69279	5.91455e-08	-12.5	3.77689	1.12325e-24	-12.45	3.816	5.14439e-25
	-14.2	2.63158	2.13999e-16	-16.4	1.7116	3.79084e-08	-12.5	3.8008	6.0015e-25	-12.45	3.84	2.77213e-25
	-14.2	2.65263	1.18458e-16	-16.4	1.73041	2.42014e-08	-12.5	3.8247	3.1965e-25	-12.45	3.864	1.48838e-25
	-14.2	2.67368	6.53774e-17	-16.4	1.74922	1.53918e-08	-12.5	3.84861	1.69711e-25	-12.45	3.888	7.96186e-26
	-14.2	2.69474	3.59754e-17	-16.4	1.76803	9.7531e-09	-12.5	3.87251	8.98162e-26	-12.45	3.912	4.24329e-26
	-14.2	2.71579	1.97378e-17	-16.4	1.78683	6.15848e-09	-12.5	3.89641	4.73808e-26	-12.45	3.936	2.25303e-26
	-14.2	2.73684	1.0797e-17	-16.4	1.80564	3.87579e-09	-12.5	3.92032	2.49139e-26	-12.45	3.96	1.1918e-26
	-14.2	2.7579	5.88859e-18	-16.4	1.82445	2.43157e-09	-12.5	3.94422	1.30577e-26	-12.45	3.984	6.2806e-27
	-14.2	2.77895	3.20199e-18	-16.4	1.84326	1.52105e-09	-12.5	3.96813	6.82135e-27	-12.45	4.008	3.29732e-27
	-14.2	2.8	1.73588e-18	-16.4	1.86207	9.48885e-10	-12.5	3.99203	3.55176e-27	-12.45	4.032	1.72458e-27
	-14.2	2.82105	9.38232e-19	-16.4	1.88088	5.90453e-10	-12.5	4.01594	1.84324e-27	-12.45	4.056	8.98595e-28
	-14.2	2.84211	5.05581e-19	-16.4	1.89969	3.66553e-10	-12.5	4.03984	9.53403e-28	-12.45	4.08	4.66454e-28
	-14.2	2.86316	2.71626e-19	-16.4	1.9185	2.27058e-10	-12.5	4.06375	4.91502e-28	-12.45	4.104	2.41223e-28
	-14.2	2.88421	1.45503e-19	-16.4	1.9373	1.40361e-10	-12.5	4.08765	2.52535e-28	-12.45	4.128	1.24278e-28
	-14.2	2.90526	7.77202e-20	-16.4	1.95611	8.65989e-11	-12.5	4.11155	1.29319e-28	-12.45	4.152	6.3789e-29
	-14.2	2.92632	4.14011e-20	-16.4	1.97492	5.3329e-11	-12.5	4.13546	6.60002e-29	-12.45	4.176	3.26191e-29
	-14.2	2.94737	2.19984e-20	-16.4	1.99373	3.27807e-11	-12.5	4.15936	3.3571e-29	-12.45	4.2	1.66181e-29
	-14.2	2.96842	1.16623e-20	-16.4	2.01254	2.0113e-11	-12.5	4.18327	1.70183e-29	-12.45	4.224	8.4348e-30
	-14.2	2.98947	6.17072e-21	-16.4	2.03135	1.23177e-11	-12.5	4.20717	8.5981e-30	-12.45	4.248	4.26541e-30
	-14.2	3.01053	3.26013e-21	-16.4	2.05016	7.52932e-12	-12.5	4.23108	4.32929e-30	-12.45	4.272	2.14903e-30
	-14.2	3.03158	1.72069e-21	-16.4	2.06897	4.59323e-12	-12.5	4.25498	2.1725e-30	-12.45	4.296	1.07877e-30
	-14.2	3.05263	9.07814e-22	-16.4	2.08777	2.79626e-12	-12.5	4.27888	1.08649e-30	-12.45	4.32	5.39534e-31
	-14.2	3.07368	4.79077e-22	-16.4	2.10658	1.6986e-12	-12.5	4.30279	5.41528e-31	-12.45	4.344	2.68858e-31
	-14.2	3.09474	2.53062e-22	-16.4	2.12539	1.02946e-12	-12.5	4.32669	2.6899e-31	-12.45	4.368	1.33489e-31
	-14.2	3.11579	1.33892e-22	-16.4	2.1442	6.22417e-13	-12.5	4.3506	1.3316e-31	-12.45	4.392	6.60371e-32
	-14.2	3.13684	7.09983e-23	-16.4	2.16301	3.75373e-13	-12.5	4.3745	6.56954e-32	-12.45	4.416	3.25507e-32
	-14.2	3.1579	3.77495e-23	-16.4	2.18182	2.2579e-13	-12.5	4.39841	3.23009e-32	-12.45	4.44	1.59869e-32
	-14.2	3.17895	2.0131e-23	-16.4	2.20063	1.35446e-13	-12.5	4.42231	1.58276e-32	-12.45	4.464	7.82355e-33
	-14.2	3.2	1.07678e-23	-16.4	2.21944	8.10222e-14	-12.5	4.44622	7.72916e-33	-12.45	4.488	3.81492e-33
	-14.2	3.22105	5.77591e-24	-16.4	2.23825	4.83264e-14	-12.5	4.47012	3.76157e-33	-12.45	4.512	1.85358e-33
	-14.2	3.24211	3.10573e-24	-16.4	2.25705	2.87392e-14	-12.5	4.49402	1.82441e-33	-12.45	4.536	8.97406e-34
	-14.2	3.26316	1.67304e-24	-16.4	2.27586	1.70391e-14	-12.5	4.51793	8.81847e-34	-12.45	4.56	4.3293e-34
	-14.2	3.28421	9.02294e-25	-16.4	2.29467	1.0071e-14	-12.5	4.54183	4.24796e-34	-12.45	4.584	2.08115e-34
	-14.2	3.30526	4.86815e-25	-16.4	2.31348	5.93381e-15	-12.5	4.56574	2.03931e-34	-12.45	4.608	9.96898e-35
	-14.2	3.32632	2.62561e-25	-16.4	2.33229	3.48504e-15	-12.5	4.58964	9.75667e-35	-12.45	4.632	4.75839e-35
	-14.2	3.34737	1.41463e-25	-16.4	2.3511	2.04023e-15	-12.5	4.61355	4.65194e-35	-12.45	4.656	2.26327e-35
	-14.2	3.36842	7.60896e-26	-16.4	2.36991	1.19051e-15	-12.5	4.63745	2.21045e-35	-12.45	4.68	1.07271e-35
	-14.2	3.38947	4.08357e-26	-16.4	2.38872	6.924e-16	-12.5	4.66136	1.04675e-35	-12.45	4.704	5.06639e-36
	-14.2	3.41053	2.18568e-26	-16.4	2.40752	4.01363e-16	-12.5	4.68526	4.93987e-36	-12.45	4.728	2.38446e-36
	-14.2	3.43158	1.16627e-26	-16.4	2.42633	2.31881e-16	-12.5	4.70916	2.32328e-36	-12.45	4.752	1.1183e-36
	-14.2	3.45263	6.20218e-27	-16.4	2.44514	1.33515e-16	-12.5	4.73307	1.08893e-36	-12.45	4.776	5.22641e-37
	-14.2	3.47368	3.28641e-27	-16.4	2.46395	7.66163e-17	-12.5	4.75697	5.08636e-37	-12.45	4.8	2.43405e-37
	-14.2	3.49474	1.73481e-27	-16.4	2.48276	4.3816e-17	-12.5	4.78088	2.3677e-37	-12.45	4.824	1.12964e-37
	-14.2	3.51579	9.12168e-28	-16.4	2.50157	2.49722e-17	-12.5	4.80478	1.09839e-37	-12.45	4.848	5.22433e-38
	-14.2	3.53684	4.77696e-28	-16.4	2.52038	1.41836e-17	-12.5	4.82869	5.07801e-38	-12.45	4.872	2.40773e-38
	-14.2	3.5579	2.49146e-28	-16.4	2.53919	8.02808e-18	-12.5	4.85259	2.33959e-38	-12.45	4.896	1.10579e-38
	-14.2	3.57895	1.29409e-28	-16.4	2.55799	4.52824e-18	-12.5	4.87649	1.07422e-38	-12.45	4.92	5.06084e-39
	-14.2	3.6	6.69379e-29	-16.4	2.5768	2.54526e-18	-12.5	4.9004	4.91536e-39	-12.45	4.944	2.30814e-39
	-14.2	3.62105	3.44809e-29	-16.4	2.59561	1.42566e-18	-12.5	4.9243	2.24142e-39	-12.45	4.968	1.04904e-39
	-14.2	3.64211	1.76883e-29	-16.4	2.61442	7.95751e-19	-12.5	4.94821	1.01858e-39	-12.45	4.992	4.75128e-40
	-14.2	3.66316	9.03656e-30	-16.4	2.63323	4.42598e-19	-12.5	4.97211	4.61291e-40	-12.45	5.016	2.14447e-40
	-14.2	3.68421	4.59768e-30	-16.4	2.65204	2.45307e-19	-12.5	4.99602	2.08189e-40	-12.45	5.04	9.64544e-41
	-14.2	3.70526	2.32973e-30	-16.4	2.67085	1.35481e-19	-12.5	5.01992	9.36361e-41	-12.45	5.064	4.3233e-41
	-14.2	3.72632	1.17576e-30	-16.4	2.68966	7.45606e-20	-12.5	5.04383	4.19693e-41	-12.45	5.088	1.93108e-41
	-14.2	3.74737	5.91007e-31	-16.4	2.70846	4.0889e-20	-12.5	5.06773	1.87466e-41	-12.45	5.112	8.59563e-42
	-14.2	3.76842	2.959e-31	-16.4	2.72727	2.23445e-20	-12.5	5.09163	8.34478e-42	-12.45	5.136	3.81284e-42
	-14.2	3.78947	1.47567e-31	-16.4	2.74608	1.21676e-20	-12.5	5.11554	3.70175e-42	-12.45	5.16	1.68543e-42
	-14.2	3.81053	7.33072e-32	-16.4	2.76489	6.60251e-21	-12.5	5.13944	1.63644e-42	-12.45	5.184	7.42451e-43
	-14.2	3.83158	3.62769e-32	-16.4	2.7837	3.5702e-21	-12.5	5.16335	7.20927e-43	-12.45	5.208	3.25925e-43
	-14.2	3.85263	1.78837e-32	-16.4	2.80251	1.92381e-21	-12.5	5.18725	3.16505e-43	-12.45	5.232	1.4258e-43
	-14.2	3.87368	8.78299e-33	-16.4	2.82132	1.03306e-21	-12.5	5.21116	1.38474e-43	-12.45	5.256	6.21576e-44
	-14.2	3.89474	4.29737e-33	-16.4	2.84013	5.52837e-22	-12.5	5.23506	6.03746e-44	-12.45	5.28	2.70037e-44
	-14.2	3.91579	2.09485e-33	-16.4	2.85893	2.94841e-22	-12.5	5.25896	2.62322e-44	-12.45	5.304	1.16908e-44
	-14.2	3.93684	1.01744e-33	-16.4	2.87774	1.56716e-22	-12.5	5.28287	1.13583e-44	-12.45	5.328	5.04379e-45
	-14.2	3.9579	4.92355e-34	-16.4	2.89655	8.30221e-23	-12.5	5.30677	4.90101e-45	-12.45	5.352	2.16852e-45
	-14.2	3.97895	2.37399e-34	-16.4	2.91536	4.38377e-23	-12.5	5.33068	2.10743e-45	-12.45	5.376	9.29099e-46
	-14.2	4	1.14057e-34	-16.4	2.93417	2.30728e-23	-12.5	5.35458	9.03054e-46	-12.45	5.4	3.96691e-46
	-14.2	4.02105	5.46035e-35	-16.4	2.95298	1.21053e-23	-12.5	5.37849	3.85628e-46	-12.45	5.424	1.68786e-46
	-14.2	4.04211	2.60484e-35	-16.4	2.97179	6.33142e-24	-12.5	5.40239	1.64103e-46	-12.45	5.448	7.15665e-47
	-14.2	4.06316	1.23828e-35	-16.4	2.9906	3.30149e-24	-12.5	5.4263	6.95915e-47	-12.45	5.472	3.02396e-47
	-14.2	4.08421	5.86591e-36	-16.4	3.0094	1.71646e-24	-12.5	5.4502	2.94096e-47	-12.45	5.496	1.27331e-47
	-14.2	4.10526	2.76914e-36	-16.4	3.02821	8.89829e-25	-12.5	5.4741	1.23855e-47	-12.45	5.52	5.34295e-48
	-14.2	4.12632	1.30273e-36	-16.4	3.04702	4.60009e-25	-12.5	5.49801	5.19788e-48	-12.45	5.544	2.23419e-48
	-14.2	4.14737	6.10755e-37	-16.4	3.06583	2.37165e-25	-12.5	5.52191	2.17386e-48	-12.45	5.568	9.31001e-49
	-14.2	4.16842	2.8536e-37	-16.4	3.08464	1.21955e-25	-12.5	5.54582	9.05997e-49	-12.45	5.592	3.86608e-49
	-14.2	4.18947	1.32873e-37	-16.4	3.10345	6.25536e-26	-12.5	5.56972	3.7628e-49	-12.45	5.616	1.59986e-49
	-14.2	4.21053	6.16595e-38	-16.4	3.12226	3.20071e-26	-12.5	5.59363	1.55735e-49	-12.45	5.64	6.59753e-50
	-14.2	4.23158	2.85162e-38	-16.4	3.14107	1.63388e-26	-12.5	5.61753	6.42316e-50	-12.45	5.664	2.71126e-50
	-14.2	4.25263	1.31435e-38	-16.4	3.15988	8.32167e-27	-12.5	5.64143	2.63998e-50	-12.45	5.688	1.11033e-50
	-14.2	4.27368	6.03763e-39	-16.4	3.17868	4.22912e-27	-12.5	5.66534	1.08129e-50	-12.45	5.712	4.53128e-51
	-14.2	4.29474	2.76412e-39	-16.4	3.19749	2.1447e-27	-12.5	5.68924	4.41337e-51	-12.45	5.736	1.84281e-51
	-14.2	4.31579	1.2612e-39	-16.4	3.2163	1.0854e-27	-12.5	5.71315	1.79509e-51	-12.45	5.76	7.4684e-52
	-14.2	4.33684	5.73524e-40	-16.4	3.23511	5.48194e-28	-12.5	5.73705	7.27596e-52	-12.45	5.784	3.01623e-52
	-14.2	4.3579	2.59932e-40	-16.4	3.25392	2.76324e-28	-12.5	5.76096	2.93888e-52	-12.45	5.808	1.21392e-52
	-14.2	4.37895	1.17412e-40	-16.4	3.27273	1.39011e-28	-12.5	5.78486	1.18293e-52	-12.45	5.832	4.8686e-53
	-14.2	4.4	5.28573e-41	-16.4	3.29154	6.97958e-29	-12.5	5.80877	4.74489e-53	-12.45	5.856	1.94584e-53
	-14.2	4.42105	2.3716e-41	-16.4	3.31035	3.49748e-29	-12.5	5.83267	1.89661e-53	-12.45	5.88	7.74996e-54
	-14.2	4.44211	1.06053e-41	-16.4	3.32915	1.7491e-29	-12.5	5.85657	7.55471e-54	-12.45	5.904	3.07595e-54
	-14.2	4.46316	4.72659e-42	-16.4	3.34796	8.72963e-30	-12.5	5.88048	2.99877e-54	-12.45	5.928	1.2166e-54
	-14.2	4.48421	2.0995e-42	-16.4	3.36677	4.34785e-30	-12.5	5.90438	1.1862e-54	-12.45	5.952	4.79519e-55
	-14.2	4.50526	9.29453e-43	-16.4	3.38558	2.16086e-30	-12.5	5.92829	4.6758e-55	-12.45	5.976	1.88344e-55
	-14.2	4.52632	4.10092e-43	-16.4	3.40439	1.07157e-30	-12.5	5.95219	1.83671e-55	-12.45	6	7.37201e-56
	-14.2	4.54737	1.80334e-43	-16.4	3.4232	5.30183e-31	-12.5	5.9761	7.18974e-56	-12.4	0	27.605
	-14.2	4.56842	7.90344e-44	-16.4	3.44201	2.61702e-31	-12.5	6	2.80461e-56	-12.4	0.024	60.1187
	-14.2	4.58947	3.45219e-44	-16.4	3.46082	1.28863e-31	-12.45	0	11.1842	-12.4	0.048	83.4396
	-14.2	4.61053	1.50284e-44	-16.4	3.47962	6.32921e-32	-12.45	0.0239	24.3525	-12.4	0.072	99.0443
	-14.2	4.63158	6.52035e-45	-16.4	3.49843	3.10054e-32	-12.45	0.04781	33.9884	-12.4	0.096	109.464
	-14.2	4.65263	2.81947e-45	-16.4	3.51724	1.51479e-32	-12.45	0.07171	40.7138	-12.4	0.12	115.678
	-14.2	4.67368	1.21507e-45	-16.4	3.53605	7.38009e-33	-12.45	0.09562	45.5558	-12.4	0.144	118.282
	-14.2	4.69474	5.21879e-46	-16.4	3.55486	3.58533e-33	-12.45	0.11952	48.8804	-12.4	0.168	117.761
	-14.2	4.71579	2.23396e-46	-16.4	3.57367	1.73669e-33	-12.45	0.14343	50.8719	-12.4	0.192	114.585
	-14.2	4.73684	9.53046e-47	-16.4	3.59248	8.38708e-34	-12.45	0.16733	51.6554	-12.4	0.216	109.229
	-14.2	4.7579	4.05216e-47	-16.4	3.61129	4.038e-34	-12.45	0.19124	51.3429	-12.4	0.24	102.173
	-14.2	4.77895	1.71709e-47	-16.4	3.63009	1.93803e-34	-12.45	0.21514	50.0524	-12.4	0.264	93.8899
	-14.2	4.8	7.25153e-48	-16.4	3.6489	9.27196e-35	-12.45	0.23904	47.9161	-12.4	0.288	84.8305
	-14.2	4.82105	3.05209e-48	-16.4	3.66771	4.42156e-35	-12.45	0.26295	45.0807	-12.4	0.312	75.408
	-14.2	4.84211	1.28025e-48	-16.4	3.68652	2.10161e-35	-12.45	0.28685	41.7048	-12.4	0.336	65.9851
	-14.2	4.86316	5.35208e-49	-16.4	3.70533	9.95599e-36	-12.45	0.31076	37.9524	-12.4	0.36	56.8633
	-14.2	4.88421	2.22986e-49	-16.4	3.72414	4.70062e-36	-12.45	0.33466	33.9853	-12.4	0.384	48.2775
	-14.2	4.90526	9.25893e-50	-16.4	3.74295	2.21182e-36	-12.45	0.35857	29.9551	-12.4	0.408	40.3946
	-14.2	4.92632	3.83151e-50	-16.4	3.76176	1.03718e-36	-12.45	0.38247	25.9957	-12.4	0.432	33.3159
	-14.2	4.94737	1.58017e-50	-16.4	3.78056	4.84687e-37	-12.45	0.40638	22.2169	-12.4	0.456	27.0846
	-14.2	4.96842	6.49478e-51	-16.4	3.79937	2.25713e-37	-12.45	0.43028	18.7016	-12.4	0.48	21.6951
	-14.2	4.98947	2.66041e-51	-16.4	3.81818	1.04745e-37	-12.45	0.45418	15.5039	-12.4	0.504	17.1061
	-14.2	5.01053	1.08606e-51	-16.4	3.83699	4.84377e-38	-12.45	0.47809	12.6517	-12.4	0.528	13.2527
	-14.2	5.03158	4.41861e-52	-16.4	3.8558	2.23203e-38	-12.45	0.50199	10.1509	-12.4	0.552	10.0585
	-14.2	5.05263	1.79159e-52	-16.4	3.87461	1.02489e-38	-12.45	0.5259	7.99081	-12.4	0.576	7.44538
	-14.2	5.07368	7.23956e-53	-16.4	3.89342	4.68936e-39	-12.45	0.5498	6.151	-12.4	0.6	5.34015
	-14.2	5.09474	2.91545e-53	-16.4	3.91223	2.13797e-39	-12.45	0.57371	4.60632	-12.4	0.624	3.67867
	-14.2	5.11579	1.17009e-53	-16.4	3.93103	9.71267e-40	-12.45	0.59761	3.33102	-12.4	0.648	2.40922
	-14.2	5.13684	4.68009e-54	-16.4	3.94984	4.39665e-40	-12.45	0.62151	2.30124	-12.4	0.672	1.49894
	-14.2	5.1579	1.86555e-54	-16.4	3.96865	1.98313e-40	-12.45	0.64542	1.49694	-12.4	0.696	0.94718
	-14.2	5.17895	7.411e-55	-16.4	3.98746	8.91295e-41	-12.45	0.66932	0.90611	-12.4	0.72	0.75671
	-14.2	5.2	2.93403e-55	-16.4	4.00627	3.99148e-41	-12.45	0.69323	0.53744	-12.4	0.744	0.78558
	-14.2	5.22105	1.15763e-55	-16.4	4.02508	1.7811e-41	-12.45	0.71713	0.4154	-12.4	0.768	0.84433
	-14.2	5.24211	4.55188e-56	-16.4	4.04389	7.9192e-42	-12.45	0.74104	0.44968	-12.4	0.792	0.86138
	-14.2	5.26316	1.78372e-56	-16.4	4.0627	3.50844e-42	-12.45	0.76494	0.49577	-12.4	0.816	0.83057
	-14.2	5.28421	6.96593e-57	-16.4	4.08151	1.54877e-42	-12.45	0.78885	0.50614	-12.4	0.84	0.76393
	-14.2	5.30526	2.7111e-57	-16.4	4.10031	6.8124e-43	-12.45	0.81275	0.48048	-12.4	0.864	0.67625
	-14.2	5.32632	1.05154e-57	-16.4	4.11912	2.98575e-43	-12.45	0.83665	0.42948	-12.4	0.888	0.58039
	-14.2	5.34737	4.06461e-58	-16.4	4.13793	1.30391e-43	-12.45	0.86056	0.36486	-12.4	0.912	0.48595
	-14.2	5.36842	1.56576e-58	-16.4	4.15674	5.6739e-44	-12.45	0.88446	0.29657	-12.4	0.936	0.39921
	-14.2	5.38947	6.01097e-59	-16.4	4.17555	2.46013e-44	-12.45	0.90837	0.23201	-12.4	0.96	0.3235
	-14.2	5.41053	2.29972e-59	-16.4	4.19436	1.06287e-44	-12.45	0.93227	0.17603	-12.4	0.984	0.25992
	-14.2	5.43158	8.76831e-60	-16.4	4.21317	4.57554e-45	-12.45	0.95618	0.13133	-12.4	1.008	0.20796
	-14.2	5.45263	3.33172e-60	-16.4	4.23198	1.96269e-45	-12.45	0.98008	0.09869	-12.4	1.032	0.16621
	-14.2	5.47368	1.26162e-60	-16.4	4.25078	8.3889e-46	-12.45	1.00398	0.07716	-12.4	1.056	0.13291
	-14.2	5.49474	4.76104e-61	-16.4	4.26959	3.57278e-46	-12.45	1.02789	0.06411	-12.4	1.08	0.10631
	-14.2	5.51579	1.79053e-61	-16.4	4.2884	1.51619e-46	-12.45	1.05179	0.05602	-12.4	1.104	0.08492
	-14.2	5.53684	6.71077e-62	-16.4	4.30721	6.4114e-47	-12.45	1.0757	0.05003	-12.4	1.128	0.0676
	-14.2	5.5579	2.50651e-62	-16.4	4.32602	2.70148e-47	-12.45	1.0996	0.04454	-12.4	1.152	0.0535
	-14.2	5.57895	9.32984e-63	-16.4	4.34483	1.13423e-47	-12.45	1.12351	0.03904	-12.4	1.176	0.04203
	-14.2	5.6	3.46088e-63	-16.4	4.36364	4.74518e-48	-12.45	1.14741	0.03352	-12.4	1.2	0.03272
	-14.2	5.62105	1.27939e-63	-16.4	4.38245	1.97815e-48	-12.45	1.17132	0.02817	-12.4	1.224	0.02523
	-14.2	5.64211	4.71334e-64	-16.4	4.40125	8.21712e-49	-12.45	1.19522	0.0232	-12.4	1.248	0.01925
	-14.2	5.66316	1.73045e-64	-16.4	4.42006	3.40123e-49	-12.45	1.21912	0.01874	-12.4	1.272	0.01455
	-14.2	5.68421	6.33131e-65	-16.4	4.43887	1.40285e-49	-12.45	1.24303	0.01488	-12.4	1.296	0.01089
	-14.2	5.70526	2.30852e-65	-16.4	4.45768	5.76557e-50	-12.45	1.26693	0.01163	-12.4	1.32	0.00807
	-14.2	5.72632	8.38836e-66	-16.4	4.47649	2.3612e-50	-12.45	1.29084	0.00896	-12.4	1.344	0.00593
	-14.2	5.74737	3.03756e-66	-16.4	4.4953	9.63573e-51	-12.45	1.31474	0.00681	-12.4	1.368	0.00432
	-14.2	5.76842	1.09616e-66	-16.4	4.51411	3.9183e-51	-12.45	1.33865	0.00512	-12.4	1.392	0.00313
	-14.2	5.78947	3.94211e-67	-16.4	4.53292	1.58771e-51	-12.45	1.36255	0.00381	-12.4	1.416	0.00225
	-14.2	5.81053	1.41281e-67	-16.4	4.55172	6.41078e-52	-12.45	1.38645	0.0028	-12.4	1.44	0.0016
	-14.2	5.83158	5.04593e-68	-16.4	4.57053	2.57937e-52	-12.45	1.41036	0.00205	-12.4	1.464	0.00114
	-14.2	5.85263	1.79598e-68	-16.4	4.58934	1.03414e-52	-12.45	1.43426	0.00148	-12.4	1.488	0.000805379
	-14.2	5.87368	6.37031e-69	-16.4	4.60815	4.13157e-53	-12.45	1.45817	0.00106	-12.4	1.512	0.000566536
	-14.2	5.89474	2.25175e-69	-16.4	4.62696	1.64481e-53	-12.45	1.48207	0.000759194	-12.4	1.536	0.000396781
	-14.2	5.91579	7.93198e-70	-16.4	4.64577	6.52507e-54	-12.45	1.50598	0.000538308	-12.4	1.56	0.000276711
	-14.2	5.93684	2.78446e-70	-16.4	4.66458	2.57942e-54	-12.45	1.52988	0.000379403	-12.4	1.584	0.000192155
	-14.2	5.9579	9.74095e-71	-16.4	4.68339	1.01608e-54	-12.45	1.55379	0.000265877	-12.4	1.608	0.000132858
	-14.2	5.97895	3.39594e-71	-16.4	4.70219	3.98846e-55	-12.45	1.57769	0.00018529	-12.4	1.632	9.1443e-05
	-14.2	6	1.17982e-71	-16.4	4.721	1.5601e-55	-12.45	1.60159	0.000128428	-12.4	1.656	6.26392e-05
	-14.15	0	5.33579	-16.4	4.73981	6.08096e-56	-12.45	1.6255	8.85354e-05	-12.4	1.68	4.2694e-05
	-14.15	0.02105	10.8898	-16.4	4.75862	2.36191e-56	-12.45	1.6494	6.07047e-05	-12.4	1.704	2.89475e-05
	-14.15	0.04211	15.137	-16.4	4.77743	9.14171e-57	-12.45	1.67331	4.13956e-05	-12.4	1.728	1.95204e-05
	-14.15	0.06316	18.0094	-16.4	4.79624	3.52586e-57	-12.45	1.69721	2.8073e-05	-12.4	1.752	1.30899e-05
	-14.15	0.08421	19.9599	-16.4	4.81505	1.35511e-57	-12.45	1.72112	1.8932e-05	-12.4	1.776	8.72803e-06
	-14.15	0.10526	21.155	-16.4	4.83386	5.18992e-58	-12.45	1.74502	1.26959e-05	-12.4	1.8	5.78657e-06
	-14.15	0.12632	21.6885	-16.4	4.85267	1.98071e-58	-12.45	1.76892	8.46607e-06	-12.4	1.824	3.8149e-06
	-14.15	0.14737	21.6356	-16.4	4.87147	7.53281e-59	-12.45	1.79283	5.61385e-06	-12.4	1.848	2.50131e-06
	-14.15	0.16842	21.0716	-16.4	4.89028	2.85475e-59	-12.45	1.81673	3.70196e-06	-12.4	1.872	1.63148e-06
	-14.15	0.18947	20.0786	-16.4	4.90909	1.07809e-59	-12.45	1.84064	2.42799e-06	-12.4	1.896	1.05894e-06
	-14.15	0.21053	18.7456	-16.4	4.9279	4.05715e-60	-12.45	1.86454	1.58412e-06	-12.4	1.92	6.84242e-07
	-14.15	0.23158	17.1662	-16.4	4.94671	1.52147e-60	-12.45	1.88845	1.02838e-06	-12.4	1.944	4.40369e-07
	-14.15	0.25263	15.4342	-16.4	4.96552	5.68566e-61	-12.45	1.91235	6.64467e-07	-12.4	1.968	2.82444e-07
	-14.15	0.27368	13.638	-16.4	4.98433	2.11728e-61	-12.45	1.93626	4.27464e-07	-12.4	1.992	1.80642e-07
	-14.15	0.29474	11.8562	-16.4	5.00314	7.85691e-62	-12.45	1.96016	2.73907e-07	-12.4	2.016	1.15279e-07
	-14.15	0.31579	10.153	-16.4	5.02194	2.90539e-62	-12.45	1.98406	1.74892e-07	-12.4	2.04	7.34507e-08
	-14.15	0.33684	8.57631	-16.4	5.04075	1.07062e-62	-12.45	2.00797	1.11324e-07	-12.4	2.064	4.67521e-08
	-14.15	0.3579	7.15624	-16.4	5.05956	3.93138e-63	-12.45	2.03187	7.06727e-08	-12.4	2.088	2.97425e-08
	-14.15	0.37895	5.90659	-16.4	5.07837	1.43858e-63	-12.45	2.05578	4.47649e-08	-12.4	2.112	1.89186e-08
	-14.15	0.4	4.82726	-16.4	5.09718	5.24567e-64	-12.45	2.07968	2.83008e-08	-12.4	2.136	1.20346e-08
	-14.15	0.42105	3.90812	-16.4	5.11599	1.90611e-64	-12.45	2.10359	1.78632e-08	-12.4	2.16	7.65671e-09
	-14.15	0.44211	3.13323	-16.4	5.1348	6.90199e-65	-12.45	2.12749	1.1259e-08	-12.4	2.184	4.87185e-09
	-14.15	0.46316	2.48467	-16.4	5.15361	2.49046e-65	-12.45	2.15139	7.087e-09	-12.4	2.208	3.09958e-09
	-14.15	0.48421	1.94535	-16.4	5.17241	8.95499e-66	-12.45	2.1753	4.45496e-09	-12.4	2.232	1.97127e-09
	-14.15	0.50526	1.50042	-16.4	5.19122	3.20871e-66	-12.45	2.1992	2.79643e-09	-12.4	2.256	1.25277e-09
	-14.15	0.52632	1.13756	-16.4	5.21003	1.14571e-66	-12.45	2.22311	1.75256e-09	-12.4	2.28	7.95274e-10
	-14.15	0.54737	0.84654	-16.4	5.22884	4.07662e-67	-12.45	2.24701	1.09638e-09	-12.4	2.304	5.04101e-10
	-14.15	0.56842	0.61855	-16.4	5.24765	1.44546e-67	-12.45	2.27092	6.84502e-10	-12.4	2.328	3.18948e-10
	-14.15	0.58947	0.44578	-16.4	5.26646	5.10728e-68	-12.45	2.29482	4.26401e-10	-12.4	2.352	2.01366e-10
	-14.15	0.61053	0.32121	-16.4	5.28527	1.79827e-68	-12.45	2.31873	2.64979e-10	-12.4	2.376	1.26823e-10
	-14.15	0.63158	0.23823	-16.4	5.30408	6.30956e-69	-12.45	2.34263	1.64245e-10	-12.4	2.4	7.9662e-11
	-14.15	0.65263	0.18953	-16.4	5.32288	2.20609e-69	-12.45	2.36653	1.01537e-10	-12.4	2.424	4.98966e-11
	-14.15	0.67368	0.16547	-16.4	5.34169	7.6865e-70	-12.45	2.39044	6.26039e-11	-12.4	2.448	3.11597e-11
	-14.15	0.69474	0.15525	-16.4	5.3605	2.66879e-70	-12.45	2.41434	3.8499e-11	-12.4	2.472	1.93986e-11
	-14.15	0.71579	0.15043	-16.4	5.37931	9.23376e-71	-12.45	2.43825	2.3617e-11	-12.4	2.496	1.20384e-11
	-14.15	0.73684	0.14631	-16.4	5.39812	3.18364e-71	-12.45	2.46215	1.44548e-11	-12.4	2.52	7.44661e-12
	-14.15	0.7579	0.14094	-16.4	5.41693	1.09383e-71	-12.45	2.48606	8.82922e-12	-12.4	2.544	4.5912e-12
	-14.15	0.77895	0.13381	-16.4	5.43574	3.74501e-72	-12.45	2.50996	5.38385e-12	-12.4	2.568	2.82135e-12
	-14.15	0.8	0.12507	-16.4	5.45455	1.27773e-72	-12.45	2.53387	3.27847e-12	-12.4	2.592	1.72799e-12
	-14.15	0.82105	0.11513	-16.4	5.47335	4.34412e-73	-12.45	2.55777	1.9944e-12	-12.4	2.616	1.05481e-12
	-14.15	0.84211	0.10452	-16.4	5.49216	1.47179e-73	-12.45	2.58167	1.21247e-12	-12.4	2.64	6.41723e-13
	-14.15	0.86316	0.09371	-16.4	5.51097	4.96901e-74	-12.45	2.60558	7.36865e-13	-12.4	2.664	3.89096e-13
	-14.15	0.88421	0.08311	-16.4	5.52978	1.67176e-74	-12.45	2.62948	4.47791e-13	-12.4	2.688	2.35124e-13
	-14.15	0.90526	0.07301	-16.4	5.54859	5.60474e-75	-12.45	2.65339	2.72157e-13	-12.4	2.712	1.416e-13
	-14.15	0.92632	0.06361	-16.4	5.5674	1.87248e-75	-12.45	2.67729	1.65448e-13	-12.4	2.736	8.49864e-14
	-14.15	0.94737	0.055	-16.4	5.58621	6.23389e-76	-12.45	2.7012	1.00601e-13	-12.4	2.76	5.08338e-14
	-14.15	0.96842	0.04723	-16.4	5.60502	2.06814e-76	-12.45	2.7251	6.11794e-14	-12.4	2.784	3.03018e-14
	-14.15	0.98947	0.04027	-16.4	5.62382	6.83721e-77	-12.45	2.749	3.72036e-14	-12.4	2.808	1.80009e-14
	-14.15	1.01053	0.03411	-16.4	5.64263	2.25246e-77	-12.45	2.77291	2.26169e-14	-12.4	2.832	1.06569e-14
	-14.15	1.03158	0.02869	-16.4	5.66144	7.39461e-78	-12.45	2.79681	1.37408e-14	-12.4	2.856	6.28752e-15
	-14.15	1.05263	0.02395	-16.4	5.68025	2.41909e-78	-12.45	2.82072	8.34027e-15	-12.4	2.88	3.69698e-15
	-14.15	1.07368	0.01984	-16.4	5.69906	7.88618e-79	-12.45	2.84462	5.05569e-15	-12.4	2.904	2.16642e-15
	-14.15	1.09474	0.01631	-16.4	5.71787	2.56189e-79	-12.45	2.86853	3.05958e-15	-12.4	2.928	1.26527e-15
	-14.15	1.11579	0.0133	-16.4	5.73668	8.29339e-80	-12.45	2.89243	1.84793e-15	-12.4	2.952	7.36526e-16
	-14.15	1.13684	0.01075	-16.4	5.75549	2.67536e-80	-12.45	2.91634	1.11357e-15	-12.4	2.976	4.27352e-16
	-14.15	1.1579	0.00862	-16.4	5.7743	8.60025e-81	-12.45	2.94024	6.69336e-16	-12.4	3	2.4718e-16
	-14.15	1.17895	0.00685	-16.4	5.7931	2.75498e-81	-12.45	2.96414	4.01206e-16	-12.4	3.024	1.42533e-16
	-14.15	1.2	0.0054	-16.4	5.81191	8.79433e-82	-12.45	2.98805	2.39774e-16	-12.4	3.048	8.19495e-17
	-14.15	1.22105	0.00422	-16.4	5.83072	2.79747e-82	-12.45	3.01195	1.42851e-16	-12.4	3.072	4.6986e-17
	-14.15	1.24211	0.00327	-16.4	5.84953	8.86759e-83	-12.45	3.03586	8.48313e-17	-12.4	3.096	2.68693e-17
	-14.15	1.26316	0.00251	-16.4	5.86834	2.80107e-83	-12.45	3.05976	5.0209e-17	-12.4	3.12	1.53284e-17
	-14.15	1.28421	0.00191	-16.4	5.88715	8.81697e-84	-12.45	3.08367	2.96163e-17	-12.4	3.144	8.72526e-18
	-14.15	1.30526	0.00144	-16.4	5.90596	2.76562e-84	-12.45	3.10757	1.74094e-17	-12.4	3.168	4.95686e-18
	-14.15	1.32632	0.00108	-16.4	5.92477	8.64457e-85	-12.45	3.13147	1.01985e-17	-12.4	3.192	2.81117e-18
	-14.15	1.34737	0.000800865	-16.4	5.94357	2.6926e-85	-12.45	3.15538	5.95363e-18	-12.4	3.216	1.59195e-18
	-14.15	1.36842	0.000589199	-16.4	5.96238	8.3575e-86	-12.45	3.17928	3.4636e-18	-12.4	3.24	9.00423e-19
	-14.15	1.38947	0.000429872	-16.4	5.98119	2.58499e-86	-12.45	3.20319	2.00808e-18	-12.4	3.264	5.08791e-19
	-14.15	1.41053	0.000311056	-16.4	6	7.96741e-87	-12.45	3.22709	1.16026e-18	-12.4	3.288	2.87279e-19
	-14.15	1.43158	0.000223263	-16.35	0	35.6208	-12.45	3.251	6.68143e-19	-12.4	3.312	1.62114e-19
	-14.15	1.45263	0.000158976	-16.35	0.01881	68.7107	-12.45	3.2749	3.83476e-19	-12.4	3.336	9.14419e-20
	-14.15	1.47368	0.000112319	-16.35	0.03762	95.4699	-12.45	3.29881	2.19372e-19	-12.4	3.36	5.15606e-20
	-14.15	1.49474	7.87504e-05	-16.35	0.05643	113.528	-12.45	3.32271	1.2509e-19	-12.4	3.384	2.90636e-20
	-14.15	1.51579	5.4803e-05	-16.35	0.07524	125.774	-12.45	3.34661	7.11009e-20	-12.4	3.408	1.63766e-20
	-14.15	1.53684	3.78609e-05	-16.35	0.09404	133.306	-12.45	3.37052	4.02868e-20	-12.4	3.432	9.22355e-21
	-14.15	1.5579	2.59713e-05	-16.35	0.11285	136.765	-12.45	3.39442	2.27563e-20	-12.4	3.456	5.19171e-21
	-14.15	1.57895	1.7693e-05	-16.35	0.13166	136.661	-12.45	3.41833	1.28147e-20	-12.4	3.48	2.91997e-21
	-14.15	1.6	1.1973e-05	-16.35	0.15047	133.485	-12.45	3.44223	7.19447e-21	-12.4	3.504	1.6406e-21
	-14.15	1.62105	8.04991e-06	-16.35	0.16928	127.737	-12.45	3.46614	4.02701e-21	-12.4	3.528	9.20607e-22
	-14.15	1.64211	5.37842e-06	-16.35	0.18809	119.934	-12.45	3.49004	2.24734e-21	-12.4	3.552	5.15803e-22
	-14.15	1.66316	3.57181e-06	-16.35	0.2069	110.601	-12.45	3.51394	1.25046e-21	-12.4	3.576	2.88481e-22
	-14.15	1.68421	2.35821e-06	-16.35	0.22571	100.251	-12.45	3.53785	6.93718e-22	-12.4	3.6	1.61014e-22
	-14.15	1.70526	1.54822e-06	-16.35	0.24451	89.3653	-12.45	3.56175	3.83722e-22	-12.4	3.624	8.96641e-23
	-14.15	1.72632	1.01094e-06	-16.35	0.26332	78.3799	-12.45	3.58566	2.11626e-22	-12.4	3.648	4.98065e-23
	-14.15	1.74737	6.56673e-07	-16.35	0.28213	67.6666	-12.45	3.60956	1.16369e-22	-12.4	3.672	2.75917e-23
	-14.15	1.76842	4.24416e-07	-16.35	0.30094	57.524	-12.45	3.63347	6.37999e-23	-12.4	3.696	1.52411e-23
	-14.15	1.78947	2.72981e-07	-16.35	0.31975	48.1729	-12.45	3.65737	3.48746e-23	-12.4	3.72	8.39324e-24
	-14.15	1.81053	1.74764e-07	-16.35	0.33856	39.7566	-12.45	3.68128	1.90064e-23	-12.4	3.744	4.60745e-24
	-14.15	1.83158	1.11384e-07	-16.35	0.35737	32.3479	-12.45	3.70518	1.03272e-23	-12.4	3.768	2.5209e-24
	-14.15	1.85263	7.06821e-08	-16.35	0.37618	25.9591	-12.45	3.72908	5.59439e-24	-12.4	3.792	1.3746e-24
	-14.15	1.87368	4.46662e-08	-16.35	0.39498	20.5552	-12.45	3.75299	3.02131e-24	-12.4	3.816	7.4693e-25
	-14.15	1.89474	2.81116e-08	-16.35	0.41379	16.0674	-12.45	3.77689	1.62668e-24	-12.4	3.84	4.04428e-25
	-14.15	1.91579	1.7623e-08	-16.35	0.4326	12.4061	-12.45	3.8008	8.73103e-25	-12.4	3.864	2.18191e-25
	-14.15	1.93684	1.10054e-08	-16.35	0.45141	9.4714	-12.45	3.8247	4.67167e-25	-12.4	3.888	1.17286e-25
	-14.15	1.9579	6.84695e-09	-16.35	0.47022	7.16099	-12.45	3.84861	2.49181e-25	-12.4	3.912	6.28135e-26
	-14.15	1.97895	4.24412e-09	-16.35	0.48903	5.37509	-12.45	3.87251	1.32489e-25	-12.4	3.936	3.35158e-26
	-14.15	2	2.62121e-09	-16.35	0.50784	4.01941	-12.45	3.89641	7.02205e-26	-12.4	3.96	1.78167e-26
	-14.15	2.02105	1.61308e-09	-16.35	0.52665	3.00684	-12.45	3.92032	3.70983e-26	-12.4	3.984	9.4358e-27
	-14.15	2.04211	9.89155e-10	-16.35	0.54546	2.25908	-12.45	3.94422	1.95363e-26	-12.4	4.008	4.97855e-27
	-14.15	2.06316	6.04415e-10	-16.35	0.56426	1.7088	-12.45	3.96813	1.02547e-26	-12.4	4.032	2.61697e-27
	-14.15	2.08421	3.68021e-10	-16.35	0.58307	1.30193	-12.45	3.99203	5.36519e-27	-12.4	4.056	1.37046e-27
	-14.15	2.10526	2.23294e-10	-16.35	0.60188	0.99878	-12.45	4.01594	2.79786e-27	-12.4	4.08	7.14997e-28
	-14.15	2.12632	1.35004e-10	-16.35	0.62069	0.77289	-12.45	4.03984	1.45425e-27	-12.4	4.104	3.71636e-28
	-14.15	2.14737	8.13352e-11	-16.35	0.6395	0.60763	-12.45	4.06375	7.53384e-28	-12.4	4.128	1.92447e-28
	-14.15	2.16842	4.88276e-11	-16.35	0.65831	0.49153	-12.45	4.08765	3.89006e-28	-12.4	4.152	9.92853e-29
	-14.15	2.18947	2.9208e-11	-16.35	0.67712	0.41393	-12.45	4.11155	2.00195e-28	-12.4	4.176	5.10324e-29
	-14.15	2.21053	1.74093e-11	-16.35	0.69593	0.36303	-12.45	4.13546	1.02684e-28	-12.4	4.2	2.61336e-29
	-14.15	2.23158	1.03395e-11	-16.35	0.71473	0.32731	-12.45	4.15936	5.24931e-29	-12.4	4.224	1.33336e-29
	-14.15	2.25263	6.11865e-12	-16.35	0.73354	0.29806	-12.45	4.18327	2.67454e-29	-12.4	4.248	6.77794e-30
	-14.15	2.27368	3.6078e-12	-16.35	0.75235	0.27038	-12.45	4.20717	1.35813e-29	-12.4	4.272	3.43285e-30
	-14.15	2.29474	2.11963e-12	-16.35	0.77116	0.24247	-12.45	4.23108	6.87342e-30	-12.4	4.296	1.73231e-30
	-14.15	2.31579	1.24083e-12	-16.35	0.78997	0.21431	-12.45	4.25498	3.46693e-30	-12.4	4.32	8.70986e-31
	-14.15	2.33684	7.23779e-13	-16.35	0.80878	0.18668	-12.45	4.27888	1.74284e-30	-12.4	4.344	4.36336e-31
	-14.15	2.3579	4.20673e-13	-16.35	0.82759	0.16048	-12.45	4.30279	8.73182e-31	-12.4	4.368	2.178e-31
	-14.15	2.37895	2.43635e-13	-16.35	0.8464	0.13643	-12.45	4.32669	4.36002e-31	-12.4	4.392	1.08325e-31
	-14.15	2.4	1.40607e-13	-16.35	0.8652	0.11492	-12.45	4.3506	2.16973e-31	-12.4	4.416	5.36831e-32
	-14.15	2.42105	8.08646e-14	-16.35	0.88401	0.0961	-12.45	4.3745	1.07611e-31	-12.4	4.44	2.65088e-32
	-14.15	2.44211	4.63463e-14	-16.35	0.90282	0.07985	-12.45	4.39841	5.31915e-32	-12.4	4.464	1.30433e-32
	-14.15	2.46316	2.64727e-14	-16.35	0.92163	0.06598	-12.45	4.42231	2.62034e-32	-12.4	4.488	6.39499e-33
	-14.15	2.48421	1.50705e-14	-16.35	0.94044	0.05421	-12.45	4.44622	1.28648e-32	-12.4	4.512	3.12426e-33
	-14.15	2.50526	8.55121e-15	-16.35	0.95925	0.04426	-12.45	4.47012	6.29479e-33	-12.4	4.536	1.52095e-33
	-14.15	2.52632	4.83641e-15	-16.35	0.97806	0.0359	-12.45	4.49402	3.06965e-33	-12.4	4.56	7.37813e-34
	-14.15	2.54737	2.7267e-15	-16.35	0.99687	0.0289	-12.45	4.51793	1.49185e-33	-12.4	4.584	3.56653e-34
	-14.15	2.56842	1.53247e-15	-16.35	1.01567	0.02308	-12.45	4.54183	7.22585e-34	-12.4	4.608	1.71797e-34
	-14.15	2.58947	8.58642e-16	-16.35	1.03448	0.01827	-12.45	4.56574	3.48804e-34	-12.4	4.632	8.24636e-35
	-14.15	2.61053	4.79638e-16	-16.35	1.05329	0.01433	-12.45	4.58964	1.67804e-34	-12.4	4.656	3.94444e-35
	-14.15	2.63158	2.67124e-16	-16.35	1.0721	0.01114	-12.45	4.61355	8.04542e-35	-12.4	4.68	1.88014e-35
	-14.15	2.65263	1.48328e-16	-16.35	1.09091	0.00858	-12.45	4.63745	3.84434e-35	-12.4	4.704	8.93052e-36
	-14.15	2.67368	8.21202e-17	-16.35	1.10972	0.00655	-12.45	4.66136	1.83072e-35	-12.4	4.728	4.22717e-36
	-14.15	2.69474	4.53317e-17	-16.35	1.12853	0.00495	-12.45	4.68526	8.68852e-36	-12.4	4.752	1.99393e-36
	-14.15	2.71579	2.49504e-17	-16.35	1.14734	0.00371	-12.45	4.70916	4.10956e-36	-12.4	4.776	9.37264e-37
	-14.15	2.73684	1.36922e-17	-16.35	1.16614	0.00276	-12.45	4.73307	1.93717e-36	-12.4	4.8	4.39041e-37
	-14.15	2.7579	7.49172e-18	-16.35	1.18495	0.00203	-12.45	4.75697	9.10049e-37	-12.4	4.824	2.04947e-37
	-14.15	2.77895	4.08694e-18	-16.35	1.20376	0.00149	-12.45	4.78088	4.26073e-37	-12.4	4.848	9.534e-38
	-14.15	2.8	2.22287e-18	-16.35	1.22257	0.00108	-12.45	4.80478	1.98804e-37	-12.4	4.872	4.41982e-38
	-14.15	2.82105	1.20538e-18	-16.35	1.24138	0.000776464	-12.45	4.82869	9.24462e-38	-12.4	4.896	2.04189e-38
	-14.15	2.84211	6.51672e-19	-16.35	1.26019	0.000555423	-12.45	4.85259	4.28423e-38	-12.4	4.92	9.4007e-39
	-14.15	2.86316	3.51264e-19	-16.35	1.279	0.000394716	-12.45	4.87649	1.97869e-38	-12.4	4.944	4.31309e-39
	-14.15	2.88421	1.8878e-19	-16.35	1.29781	0.00027878	-12.45	4.9004	9.10754e-39	-12.4	4.968	1.97205e-39
	-14.15	2.90526	1.01165e-19	-16.35	1.31661	0.000195753	-12.45	4.9243	4.17776e-39	-12.4	4.992	8.98564e-40
	-14.15	2.92632	5.40643e-20	-16.35	1.33542	0.000136701	-12.45	4.94821	1.90987e-39	-12.4	5.016	4.08022e-40
	-14.15	2.94737	2.88186e-20	-16.35	1.35423	9.49704e-05	-12.45	4.97211	8.70124e-40	-12.4	5.04	1.84638e-40
	-14.15	2.96842	1.53258e-20	-16.35	1.37304	6.56575e-05	-12.45	4.99602	3.95071e-40	-12.4	5.064	8.32651e-41
	-14.15	2.98947	8.13401e-21	-16.35	1.39185	4.51825e-05	-12.45	5.01992	1.78766e-40	-12.4	5.088	3.74204e-41
	-14.15	3.01053	4.31018e-21	-16.35	1.41066	3.09559e-05	-12.45	5.04383	8.06141e-41	-12.4	5.112	1.67594e-41
	-14.15	3.03158	2.28146e-21	-16.35	1.42947	2.11193e-05	-12.45	5.06773	3.62285e-41	-12.4	5.136	7.48024e-42
	-14.15	3.05263	1.20702e-21	-16.35	1.44828	1.43497e-05	-12.45	5.09163	1.62257e-41	-12.4	5.16	3.32718e-42
	-14.15	3.07368	6.38681e-22	-16.35	1.46709	9.71123e-06	-12.45	5.11554	7.2422e-42	-12.4	5.184	1.47483e-42
	-14.15	3.09474	3.38241e-22	-16.35	1.48589	6.54637e-06	-12.45	5.13944	3.22143e-42	-12.4	5.208	6.51499e-43
	-14.15	3.11579	1.79409e-22	-16.35	1.5047	4.39575e-06	-12.45	5.16335	1.42804e-42	-12.4	5.232	2.86807e-43
	-14.15	3.13684	9.53701e-23	-16.35	1.52351	2.94016e-06	-12.45	5.18725	6.30871e-43	-12.4	5.256	1.25827e-43
	-14.15	3.1579	5.0834e-23	-16.35	1.54232	1.95886e-06	-12.45	5.21116	2.77748e-43	-12.4	5.28	5.50123e-44
	-14.15	3.17895	2.71776e-23	-16.35	1.56113	1.29991e-06	-12.45	5.23506	1.21863e-43	-12.4	5.304	2.39691e-44
	-14.15	3.2	1.45756e-23	-16.35	1.57994	8.59172e-07	-12.45	5.25896	5.32846e-44	-12.4	5.328	1.04076e-44
	-14.15	3.22105	7.84033e-24	-16.35	1.59875	5.65568e-07	-12.45	5.28287	2.32188e-44	-12.4	5.352	4.50351e-45
	-14.15	3.24211	4.2284e-24	-16.35	1.61756	3.70774e-07	-12.45	5.30677	1.00829e-44	-12.4	5.376	1.94204e-45
	-14.15	3.26316	2.28511e-24	-16.35	1.63636	2.42072e-07	-12.45	5.33068	4.36353e-45	-12.4	5.4	8.34583e-46
	-14.15	3.28421	1.23659e-24	-16.35	1.65517	1.57392e-07	-12.45	5.35458	1.8819e-45	-12.4	5.424	3.57425e-46
	-14.15	3.30526	6.69587e-25	-16.35	1.67398	1.01914e-07	-12.45	5.37849	8.08839e-46	-12.4	5.448	1.52548e-46
	-14.15	3.32632	3.62508e-25	-16.35	1.69279	6.57222e-08	-12.45	5.40239	3.46443e-46	-12.4	5.472	6.48827e-47
	-14.15	3.34737	1.96085e-25	-16.35	1.7116	4.2213e-08	-12.45	5.4263	1.47879e-46	-12.4	5.496	2.75015e-47
	-14.15	3.36842	1.05901e-25	-16.35	1.73041	2.70069e-08	-12.45	5.4502	6.29052e-47	-12.4	5.52	1.16168e-47
	-14.15	3.38947	5.70741e-26	-16.35	1.74922	1.72127e-08	-12.45	5.4741	2.66667e-47	-12.4	5.544	4.89013e-48
	-14.15	3.41053	3.06795e-26	-16.35	1.76803	1.09303e-08	-12.45	5.49801	1.12656e-47	-12.4	5.568	2.05143e-48
	-14.15	3.43158	1.64421e-26	-16.35	1.78683	6.91659e-09	-12.45	5.52191	4.74291e-48	-12.4	5.592	8.57624e-49
	-14.15	3.45263	8.7826e-27	-16.35	1.80564	4.36224e-09	-12.45	5.54582	1.98992e-48	-12.4	5.616	3.57305e-49
	-14.15	3.47368	4.67457e-27	-16.35	1.82445	2.74264e-09	-12.45	5.56972	8.32013e-49	-12.4	5.64	1.48349e-49
	-14.15	3.49474	2.47872e-27	-16.35	1.84326	1.71932e-09	-12.45	5.59363	3.46677e-49	-12.4	5.664	6.13804e-50
	-14.15	3.51579	1.30925e-27	-16.35	1.86207	1.07489e-09	-12.45	5.61753	1.43953e-49	-12.4	5.688	2.53092e-50
	-14.15	3.53684	6.88775e-28	-16.35	1.88088	6.70308e-10	-12.45	5.64143	5.95689e-50	-12.4	5.712	1.03999e-50
	-14.15	3.5579	3.60883e-28	-16.35	1.89969	4.17032e-10	-12.45	5.66534	2.45651e-50	-12.4	5.736	4.25873e-51
	-14.15	3.57895	1.88309e-28	-16.35	1.9185	2.58892e-10	-12.45	5.68924	1.00952e-50	-12.4	5.76	1.73794e-51
	-14.15	3.6	9.78541e-29	-16.35	1.9373	1.60393e-10	-12.45	5.71315	4.13442e-51	-12.4	5.784	7.06786e-52
	-14.15	3.62105	5.06396e-29	-16.35	1.95611	9.91779e-11	-12.45	5.73705	1.68738e-51	-12.4	5.808	2.86447e-52
	-14.15	3.64211	2.6098e-29	-16.35	1.97492	6.12127e-11	-12.45	5.76096	6.86297e-52	-12.4	5.832	1.15691e-52
	-14.15	3.66316	1.33948e-29	-16.35	1.99373	3.77123e-11	-12.45	5.78486	2.7817e-52	-12.4	5.856	4.65649e-53
	-14.15	3.68421	6.84684e-30	-16.35	2.01254	2.31923e-11	-12.45	5.80877	1.12359e-52	-12.4	5.88	1.86774e-53
	-14.15	3.70526	3.48561e-30	-16.35	2.03135	1.42368e-11	-12.45	5.83267	4.52275e-53	-12.4	5.904	7.4658e-54
	-14.15	3.72632	1.76733e-30	-16.35	2.05016	8.723e-12	-12.45	5.85657	1.81425e-53	-12.4	5.928	2.97397e-54
	-14.15	3.74737	8.9253e-31	-16.35	2.06897	5.33425e-12	-12.45	5.88048	7.25256e-54	-12.4	5.952	1.18058e-54
	-14.15	3.76842	4.48962e-31	-16.35	2.08777	3.25533e-12	-12.45	5.90438	2.88924e-54	-12.4	5.976	4.67045e-55
	-14.15	3.78947	2.24955e-31	-16.35	2.10658	1.98237e-12	-12.45	5.92829	1.14703e-54	-12.4	6	1.84128e-55
	-14.15	3.81053	1.12278e-31	-16.35	2.12539	1.20447e-12	-12.45	5.95219	4.53801e-55	-12.35	0	27.605
	-14.15	3.83158	5.58252e-32	-16.35	2.1442	7.30093e-13	-12.45	5.9761	1.78918e-55	-12.35	0.024	60.1203
	-14.15	3.85263	2.76511e-32	-16.35	2.16301	4.41452e-13	-12.45	6	7.02978e-56	-12.35	0.048	83.449
	-14.15	3.87368	1.36446e-32	-16.35	2.18182	2.66234e-13	-12.4	0	11.1842	-12.35	0.072	99.0694
	-14.15	3.89474	6.70793e-33	-16.35	2.20063	1.60131e-13	-12.4	0.0239	24.3531	-12.35	0.096	109.513
	-14.15	3.91579	3.28558e-33	-16.35	2.21944	9.60463e-14	-12.4	0.04781	33.9921	-12.35	0.12	115.76
	-14.15	3.93684	1.60342e-33	-16.35	2.23825	5.74434e-14	-12.4	0.07171	40.7238	-12.35	0.144	118.402
	-14.15	3.9579	7.79662e-34	-16.35	2.25705	3.42548e-14	-12.4	0.09562	45.5757	-12.35	0.168	117.923
	-14.15	3.97895	3.77748e-34	-16.35	2.27586	2.03655e-14	-12.4	0.11952	48.914	-12.35	0.192	114.792
	-14.15	4	1.82368e-34	-16.35	2.29467	1.20708e-14	-12.4	0.14343	50.9222	-12.35	0.216	109.478
	-14.15	4.02105	8.77315e-35	-16.35	2.31348	7.13217e-15	-12.4	0.16733	51.7251	-12.35	0.24	102.461
	-14.15	4.04211	4.20567e-35	-16.35	2.33229	4.2008e-15	-12.4	0.19124	51.4336	-12.35	0.264	94.2105
	-14.15	4.06316	2.00908e-35	-16.35	2.3511	2.46633e-15	-12.4	0.21514	50.1646	-12.35	0.288	85.1753
	-14.15	4.08421	9.56422e-36	-16.35	2.36991	1.44332e-15	-12.4	0.23904	48.0489	-12.35	0.312	75.768
	-14.15	4.10526	4.53735e-36	-16.35	2.38872	8.41886e-16	-12.4	0.26295	45.2322	-12.35	0.336	66.3506
	-14.15	4.12632	2.14518e-36	-16.35	2.40752	4.89454e-16	-12.4	0.28685	41.872	-12.35	0.36	57.2251
	-14.15	4.14737	1.01074e-36	-16.35	2.42633	2.83614e-16	-12.4	0.31076	38.1313	-12.35	0.384	48.6273
	-14.15	4.16842	4.74608e-37	-16.35	2.44514	1.63791e-16	-12.4	0.33466	34.1715	-12.35	0.408	40.7252
	-14.15	4.18947	2.22105e-37	-16.35	2.46395	9.42736e-17	-12.4	0.35857	30.1439	-12.35	0.432	33.6217
	-14.15	4.21053	1.03589e-37	-16.35	2.48276	5.4078e-17	-12.4	0.38247	26.1824	-12.35	0.456	27.3616
	-14.15	4.23158	4.81508e-38	-16.35	2.50157	3.09152e-17	-12.4	0.40638	22.3974	-12.35	0.48	21.941
	-14.15	4.25263	2.23066e-38	-16.35	2.52038	1.76132e-17	-12.4	0.43028	18.8721	-12.35	0.504	17.3199
	-14.15	4.27368	1.02993e-38	-16.35	2.53919	1.00003e-17	-12.4	0.45418	15.6615	-12.35	0.528	13.4346
	-14.15	4.29474	4.73945e-39	-16.35	2.55799	5.65834e-18	-12.4	0.47809	12.7943	-12.35	0.552	10.2098
	-14.15	4.31579	2.17368e-39	-16.35	2.5768	3.19051e-18	-12.4	0.50199	10.277	-12.35	0.576	7.56806
	-14.15	4.33684	9.93607e-40	-16.35	2.59561	1.79275e-18	-12.4	0.5259	8.09988	-12.35	0.6	5.43686
	-14.15	4.3579	4.52673e-40	-16.35	2.61442	1.00384e-18	-12.4	0.5498	6.243	-12.35	0.624	3.75256
	-14.15	4.37895	2.05546e-40	-16.35	2.63323	5.60136e-19	-12.4	0.57371	4.68179	-12.35	0.648	2.46389
	-14.15	4.4	9.30218e-41	-16.35	2.65204	3.11457e-19	-12.4	0.59761	3.391	-12.35	0.672	1.53849
	-14.15	4.42105	4.19581e-41	-16.35	2.67085	1.72575e-19	-12.4	0.62151	2.3472	-12.35	0.696	0.97606
	-14.15	4.44211	1.88626e-41	-16.35	2.68966	9.52868e-20	-12.4	0.64542	1.53078	-12.35	0.72	0.77916
	-14.15	4.46316	8.45165e-42	-16.35	2.70846	5.24277e-20	-12.4	0.66932	0.9302	-12.35	0.744	0.80603
	-14.15	4.48421	3.7743e-42	-16.35	2.72727	2.8745e-20	-12.4	0.69323	0.55456	-12.35	0.768	0.86526
	-14.15	4.50526	1.67991e-42	-16.35	2.74608	1.57051e-20	-12.4	0.71713	0.42823	-12.35	0.792	0.88297
	-14.15	4.52632	7.45226e-43	-16.35	2.76489	8.55064e-21	-12.4	0.74104	0.46135	-12.35	0.816	0.85209
	-14.15	4.54737	3.29491e-43	-16.35	2.7837	4.63919e-21	-12.4	0.76494	0.50798	-12.35	0.84	0.78455
	-14.15	4.56842	1.45195e-43	-16.35	2.80251	2.50829e-21	-12.4	0.78885	0.51884	-12.35	0.864	0.69528
	-14.15	4.58947	6.37694e-44	-16.35	2.82132	1.3515e-21	-12.4	0.81275	0.49303	-12.35	0.888	0.59741
	-14.15	4.61053	2.79141e-44	-16.35	2.84013	7.25713e-22	-12.4	0.83665	0.44121	-12.35	0.912	0.50077
	-14.15	4.63158	1.21782e-44	-16.35	2.85893	3.88364e-22	-12.4	0.86056	0.37529	-12.35	0.936	0.41183
	-14.15	4.65263	5.29536e-45	-16.35	2.87774	2.07135e-22	-12.4	0.88446	0.3054	-12.35	0.96	0.33409
	-14.15	4.67368	2.29485e-45	-16.35	2.89655	1.1011e-22	-12.4	0.90837	0.23915	-12.35	0.984	0.2687
	-14.15	4.69474	9.91199e-46	-16.35	2.91536	5.83417e-23	-12.4	0.93227	0.18156	-12.35	1.008	0.21522
	-14.15	4.71579	4.26691e-46	-16.35	2.93417	3.08128e-23	-12.4	0.95618	0.13546	-12.35	1.032	0.17221
	-14.15	4.73684	1.83068e-46	-16.35	2.95298	1.62222e-23	-12.4	0.98008	0.10174	-12.35	1.056	0.13788
	-14.15	4.7579	7.82808e-47	-16.35	2.97179	8.51416e-24	-12.4	1.00398	0.0795	-12.35	1.08	0.11043
	-14.15	4.77895	3.33612e-47	-16.35	2.9906	4.45511e-24	-12.4	1.02789	0.06606	-12.35	1.104	0.08835
	-14.15	4.8	1.417e-47	-16.35	3.0094	2.3243e-24	-12.4	1.05179	0.05782	-12.35	1.128	0.07044
	-14.15	4.82105	5.99849e-48	-16.35	3.02821	1.20914e-24	-12.4	1.0757	0.05175	-12.35	1.152	0.05585
	-14.15	4.84211	2.53078e-48	-16.35	3.04702	6.27263e-25	-12.4	1.0996	0.0462	-12.35	1.176	0.04395
	-14.15	4.86316	1.06416e-48	-16.35	3.06583	3.24526e-25	-12.4	1.12351	0.04059	-12.35	1.2	0.03428
	-14.15	4.88421	4.45962e-49	-16.35	3.08464	1.67461e-25	-12.4	1.14741	0.03494	-12.35	1.224	0.02648
	-14.15	4.90526	1.86263e-49	-16.35	3.10345	8.61954e-26	-12.4	1.17132	0.02943	-12.35	1.248	0.02025
	-14.15	4.92632	7.75344e-50	-16.35	3.12226	4.42587e-26	-12.4	1.19522	0.02428	-12.35	1.272	0.01533
	-14.15	4.94737	3.21661e-50	-16.35	3.14107	2.26723e-26	-12.4	1.21912	0.01966	-12.35	1.296	0.01149
	-14.15	4.96842	1.32996e-50	-16.35	3.15988	1.15881e-26	-12.4	1.24303	0.01564	-12.35	1.32	0.00854
	-14.15	4.98947	5.48042e-51	-16.35	3.17868	5.90993e-27	-12.4	1.26693	0.01225	-12.35	1.344	0.00628
	-14.15	5.01053	2.25073e-51	-16.35	3.19749	3.00771e-27	-12.4	1.29084	0.00946	-12.35	1.368	0.00459
	-14.15	5.03158	9.21227e-52	-16.35	3.2163	1.52757e-27	-12.4	1.31474	0.0072	-12.35	1.392	0.00333
	-14.15	5.05263	3.75788e-52	-16.35	3.23511	7.74281e-28	-12.4	1.33865	0.00543	-12.35	1.416	0.00239
	-14.15	5.07368	1.52775e-52	-16.35	3.25392	3.91691e-28	-12.4	1.36255	0.00404	-12.35	1.44	0.00171
	-14.15	5.09474	6.19001e-53	-16.35	3.27273	1.97764e-28	-12.4	1.38645	0.00298	-12.35	1.464	0.00122
	-14.15	5.11579	2.49955e-53	-16.35	3.29154	9.96581e-29	-12.4	1.41036	0.00218	-12.35	1.488	0.000863127
	-14.15	5.13684	1.00592e-53	-16.35	3.31035	5.0123e-29	-12.4	1.43426	0.00158	-12.35	1.512	0.000608341
	-14.15	5.1579	4.03455e-54	-16.35	3.32915	2.51601e-29	-12.4	1.45817	0.00114	-12.35	1.536	0.000426905
	-14.15	5.17895	1.61271e-54	-16.35	3.34796	1.26044e-29	-12.4	1.48207	0.00081382	-12.35	1.56	0.000298321
	-14.15	5.2	6.42457e-55	-16.35	3.36677	6.30157e-30	-12.4	1.50598	0.000578193	-12.35	1.584	0.000207591
	-14.15	5.22105	2.55071e-55	-16.35	3.38558	3.14388e-30	-12.4	1.52988	0.000408338	-12.35	1.608	0.000143834
	-14.15	5.24211	1.00926e-55	-16.35	3.40439	1.56511e-30	-12.4	1.55379	0.000286741	-12.35	1.632	9.92122e-05
	-14.15	5.26316	3.97992e-56	-16.35	3.4232	7.77414e-31	-12.4	1.57769	0.000200247	-12.35	1.656	6.81114e-05
	-14.15	5.28421	1.56412e-56	-16.35	3.44201	3.85261e-31	-12.4	1.60159	0.000139089	-12.35	1.68	4.65284e-05
	-14.15	5.30526	6.12621e-57	-16.35	3.46082	1.90466e-31	-12.4	1.6255	9.60922e-05	-12.35	1.704	3.16195e-05
	-14.15	5.32632	2.39132e-57	-16.35	3.47962	9.39288e-32	-12.4	1.6494	6.60306e-05	-12.35	1.728	2.13718e-05
	-14.15	5.34737	9.30271e-58	-16.35	3.49843	4.62024e-32	-12.4	1.67331	4.51279e-05	-12.35	1.752	1.4365e-05
	-14.15	5.36842	3.60665e-58	-16.35	3.51724	2.26661e-32	-12.4	1.69721	3.06732e-05	-12.35	1.776	9.60084e-06
	-14.15	5.38947	1.39355e-58	-16.35	3.53605	1.10892e-32	-12.4	1.72112	2.0733e-05	-12.35	1.8	6.38032e-06
	-14.15	5.41053	5.36614e-59	-16.35	3.55486	5.41003e-33	-12.4	1.74502	1.39359e-05	-12.35	1.824	4.21631e-06
	-14.15	5.43158	2.05932e-59	-16.35	3.57367	2.63173e-33	-12.4	1.76892	9.31464e-06	-12.35	1.848	2.77105e-06
	-14.15	5.45263	7.87605e-60	-16.35	3.59248	1.27642e-33	-12.4	1.79283	6.19107e-06	-12.35	1.872	1.81167e-06
	-14.15	5.47368	3.00202e-60	-16.35	3.61129	6.17204e-34	-12.4	1.81673	4.09225e-06	-12.35	1.896	1.17863e-06
	-14.15	5.49474	1.14035e-60	-16.35	3.63009	2.97522e-34	-12.4	1.84064	2.69033e-06	-12.35	1.92	7.63341e-07
	-14.15	5.51579	4.31702e-61	-16.35	3.6489	1.42968e-34	-12.4	1.86454	1.75943e-06	-12.35	1.944	4.92395e-07
	-14.15	5.53684	1.62873e-61	-16.35	3.66771	6.84802e-35	-12.4	1.88845	1.14489e-06	-12.35	1.968	3.16522e-07
	-14.15	5.5579	6.12397e-62	-16.35	3.68652	3.26947e-35	-12.4	1.91235	7.41492e-07	-12.35	1.992	2.02887e-07
	-14.15	5.57895	2.29475e-62	-16.35	3.70533	1.55582e-35	-12.4	1.93626	4.78134e-07	-12.35	2.016	1.29759e-07
	-14.15	5.6	8.5695e-63	-16.35	3.72414	7.37889e-36	-12.4	1.96016	3.07089e-07	-12.35	2.04	8.28566e-08
	-14.15	5.62105	3.18928e-63	-16.35	3.74295	3.48786e-36	-12.4	1.98406	1.96533e-07	-12.35	2.064	5.28535e-08
	-14.15	5.64211	1.1829e-63	-16.35	3.76176	1.64305e-36	-12.4	2.00797	1.25388e-07	-12.35	2.088	3.36975e-08
	-14.15	5.66316	4.37239e-64	-16.35	3.78056	7.71351e-37	-12.4	2.03187	7.97844e-08	-12.35	2.112	2.14815e-08
	-14.15	5.68421	1.61067e-64	-16.35	3.79937	3.60873e-37	-12.4	2.05578	5.06527e-08	-12.35	2.136	1.36957e-08
	-14.15	5.70526	5.91301e-65	-16.35	3.81818	1.68248e-37	-12.4	2.07968	3.20972e-08	-12.35	2.16	8.73363e-09
	-14.15	5.72632	2.16335e-65	-16.35	3.83699	7.81678e-38	-12.4	2.10359	2.03067e-08	-12.35	2.184	5.57026e-09
	-14.15	5.74737	7.88785e-66	-16.35	3.8558	3.61896e-38	-12.4	2.12749	1.28294e-08	-12.35	2.208	3.55261e-09
	-14.15	5.76842	2.86619e-66	-16.35	3.87461	1.6696e-38	-12.4	2.15139	8.09491e-09	-12.35	2.232	2.2651e-09
	-14.15	5.78947	1.03792e-66	-16.35	3.89342	7.67547e-39	-12.4	2.1753	5.10101e-09	-12.35	2.256	1.44326e-09
	-14.15	5.81053	3.74575e-67	-16.35	3.91223	3.5161e-39	-12.4	2.1992	3.20997e-09	-12.35	2.28	9.18653e-10
	-14.15	5.83158	1.34718e-67	-16.35	3.93103	1.60501e-39	-12.4	2.22311	2.01687e-09	-12.35	2.304	5.8391e-10
	-14.15	5.85263	4.82862e-68	-16.35	3.94984	7.30045e-40	-12.4	2.24701	1.26502e-09	-12.35	2.328	3.70484e-10
	-14.15	5.87368	1.72478e-68	-16.35	3.96865	3.30884e-40	-12.4	2.27092	7.91888e-10	-12.35	2.352	2.34574e-10
	-14.15	5.89474	6.13981e-69	-16.35	3.98746	1.49435e-40	-12.4	2.29482	4.94626e-10	-12.35	2.376	1.48168e-10
	-14.15	5.91579	2.17815e-69	-16.35	4.00627	6.72485e-41	-12.4	2.31873	3.08215e-10	-12.35	2.4	9.33459e-11
	-14.15	5.93684	7.70072e-70	-16.35	4.02508	3.01552e-41	-12.4	2.34263	1.91571e-10	-12.35	2.424	5.8643e-11
	-14.15	5.9579	2.71322e-70	-16.35	4.04389	1.34738e-41	-12.4	2.36653	1.18758e-10	-12.35	2.448	3.67328e-11
	-14.15	5.97895	9.52683e-71	-16.35	4.0627	5.99886e-42	-12.4	2.39044	7.34249e-11	-12.35	2.472	2.29382e-11
	-14.15	6	3.33366e-71	-16.35	4.08151	2.66131e-42	-12.4	2.41434	4.52786e-11	-12.35	2.496	1.4279e-11
	-14.1	0	5.3358	-16.35	4.10031	1.17644e-42	-12.4	2.43825	2.78525e-11	-12.35	2.52	8.86014e-12
	-14.1	0.02105	10.8901	-16.35	4.11912	5.18198e-43	-12.4	2.46215	1.70938e-11	-12.35	2.544	5.47989e-12
	-14.1	0.04211	15.1386	-16.35	4.13793	2.27442e-43	-12.4	2.48606	1.04696e-11	-12.35	2.568	3.37814e-12
	-14.1	0.06316	18.0136	-16.35	4.15674	9.94707e-44	-12.4	2.50996	6.4013e-12	-12.35	2.592	2.07562e-12
	-14.1	0.08421	19.9683	-16.35	4.17555	4.33483e-44	-12.4	2.53387	3.90845e-12	-12.35	2.616	1.27109e-12
	-14.1	0.10526	21.1689	-16.35	4.19436	1.88235e-44	-12.4	2.55777	2.38395e-12	-12.35	2.64	7.7581e-13
	-14.1	0.12632	21.709	-16.35	4.21317	8.14481e-45	-12.4	2.58167	1.45312e-12	-12.35	2.664	4.71935e-13
	-14.1	0.14737	21.6634	-16.35	4.23198	3.51169e-45	-12.4	2.60558	8.85451e-13	-12.35	2.688	2.86121e-13
	-14.1	0.16842	21.1069	-16.35	4.25078	1.50871e-45	-12.4	2.62948	5.39519e-13	-12.35	2.712	1.72884e-13
	-14.1	0.18947	20.1211	-16.35	4.26959	6.4588e-46	-12.4	2.65339	3.28789e-13	-12.35	2.736	1.0411e-13
	-14.1	0.21053	18.7945	-16.35	4.2884	2.75521e-46	-12.4	2.67729	2.00423e-13	-12.35	2.76	6.24819e-14
	-14.1	0.23158	17.2205	-16.35	4.30721	1.17116e-46	-12.4	2.7012	1.22209e-13	-12.35	2.784	3.73714e-14
	-14.1	0.25263	15.4923	-16.35	4.32602	4.96063e-47	-12.4	2.7251	7.45337e-14	-12.35	2.808	2.22764e-14
	-14.1	0.27368	13.6982	-16.35	4.34483	2.09372e-47	-12.4	2.749	4.54586e-14	-12.35	2.832	1.32333e-14
	-14.1	0.29474	11.9169	-16.35	4.36364	8.80564e-48	-12.4	2.77291	2.77196e-14	-12.35	2.856	7.83455e-15
	-14.1	0.31579	10.2127	-16.35	4.38245	3.69034e-48	-12.4	2.79681	1.68939e-14	-12.35	2.88	4.62258e-15
	-14.1	0.33684	8.63368	-16.35	4.40125	1.54112e-48	-12.4	2.82072	1.02873e-14	-12.35	2.904	2.71825e-15
	-14.1	0.3579	7.2102	-16.35	4.42006	6.41315e-49	-12.4	2.84462	6.25662e-15	-12.35	2.928	1.5931e-15
	-14.1	0.37895	5.95638	-16.35	4.43887	2.65933e-49	-12.4	2.86853	3.79924e-15	-12.35	2.952	9.30602e-16
	-14.1	0.4	4.87238	-16.35	4.45768	1.09886e-49	-12.4	2.89243	2.30264e-15	-12.35	2.976	5.41852e-16
	-14.1	0.42105	3.94834	-16.35	4.47649	4.52457e-50	-12.4	2.91634	1.39249e-15	-12.35	3	3.14505e-16
	-14.1	0.44211	3.16848	-16.35	4.4953	1.85645e-50	-12.4	2.94024	8.40003e-16	-12.35	3.024	1.81989e-16
	-14.1	0.46316	2.51504	-16.35	4.51411	7.59034e-51	-12.4	2.96414	5.05343e-16	-12.35	3.048	1.05e-16
	-14.1	0.48421	1.97105	-16.35	4.53292	3.0925e-51	-12.4	2.98805	3.03126e-16	-12.35	3.072	6.04115e-17
	-14.1	0.50526	1.52173	-16.35	4.55172	1.25554e-51	-12.4	3.01195	1.81269e-16	-12.35	3.096	3.46665e-17
	-14.1	0.52632	1.15484	-16.35	4.57053	5.07956e-52	-12.4	3.03586	1.08051e-16	-12.35	3.12	1.98446e-17
	-14.1	0.54737	0.8602	-16.35	4.58934	2.04784e-52	-12.4	3.05976	6.41946e-17	-12.35	3.144	1.13347e-17
	-14.1	0.56842	0.62906	-16.35	4.60815	8.22697e-53	-12.4	3.08367	3.80104e-17	-12.35	3.168	6.46118e-18
	-14.1	0.58947	0.45365	-16.35	4.62696	3.29352e-53	-12.4	3.10757	2.24297e-17	-12.35	3.192	3.6767e-18
	-14.1	0.61053	0.32697	-16.35	4.64577	1.31389e-53	-12.4	3.13147	1.31901e-17	-12.35	3.216	2.0891e-18
	-14.1	0.63158	0.24247	-16.35	4.66458	5.22318e-54	-12.4	3.15538	7.72994e-18	-12.35	3.24	1.18557e-18
	-14.1	0.65263	0.19287	-16.35	4.68339	2.06914e-54	-12.4	3.17928	4.5145e-18	-12.35	3.264	6.72151e-19
	-14.1	0.67368	0.16847	-16.35	4.70219	8.16816e-55	-12.4	3.20319	2.6276e-18	-12.35	3.288	3.80786e-19
	-14.1	0.69474	0.15825	-16.35	4.721	3.21321e-55	-12.4	3.22709	1.52418e-18	-12.35	3.312	2.15601e-19
	-14.1	0.71579	0.15356	-16.35	4.73981	1.2596e-55	-12.4	3.251	8.81165e-19	-12.35	3.336	1.22024e-19
	-14.1	0.73684	0.14958	-16.35	4.75862	4.92052e-56	-12.4	3.2749	5.07739e-19	-12.35	3.36	6.90402e-20
	-14.1	0.7579	0.1443	-16.35	4.77743	1.91545e-56	-12.4	3.29881	2.91613e-19	-12.35	3.384	3.90518e-20
	-14.1	0.77895	0.13718	-16.35	4.79624	7.43039e-57	-12.4	3.32271	1.66945e-19	-12.35	3.408	2.20827e-20
	-14.1	0.8	0.12837	-16.35	4.81505	2.87235e-57	-12.4	3.34661	9.52716e-20	-12.35	3.432	1.24824e-20
	-14.1	0.82105	0.11831	-16.35	4.83386	1.10649e-57	-12.4	3.37052	5.41995e-20	-12.35	3.456	7.05206e-21
	-14.1	0.84211	0.10753	-16.35	4.85267	4.24756e-58	-12.4	3.39442	3.07388e-20	-12.35	3.48	3.98135e-21
	-14.1	0.86316	0.09652	-16.35	4.87147	1.62487e-58	-12.4	3.41833	1.73802e-20	-12.35	3.504	2.24565e-21
	-14.1	0.88421	0.0857	-16.35	4.89028	6.19414e-59	-12.4	3.44223	9.79751e-21	-12.35	3.528	1.26515e-21
	-14.1	0.90526	0.07537	-16.35	4.90909	2.35305e-59	-12.4	3.46614	5.50656e-21	-12.35	3.552	7.11738e-22
	-14.1	0.92632	0.06574	-16.35	4.9279	8.9077e-60	-12.4	3.49004	3.08574e-21	-12.35	3.576	3.99723e-22
	-14.1	0.94737	0.05692	-16.35	4.94671	3.36037e-60	-12.4	3.51394	1.7241e-21	-12.35	3.6	2.24052e-22
	-14.1	0.96842	0.04894	-16.35	4.96552	1.26327e-60	-12.4	3.53785	9.60489e-22	-12.35	3.624	1.25309e-22
	-14.1	0.98947	0.04179	-16.35	4.98433	4.73252e-61	-12.4	3.56175	5.33524e-22	-12.35	3.648	6.99128e-23
	-14.1	1.01053	0.03544	-16.35	5.00314	1.76675e-61	-12.4	3.58566	2.95493e-22	-12.35	3.672	3.89031e-23
	-14.1	1.03158	0.02985	-16.35	5.02194	6.57274e-62	-12.4	3.60956	1.63182e-22	-12.35	3.696	2.15866e-23
	-14.1	1.05263	0.02496	-16.35	5.04075	2.43672e-62	-12.4	3.63347	8.98508e-23	-12.35	3.72	1.19422e-23
	-14.1	1.07368	0.02071	-16.35	5.05956	9.00229e-63	-12.4	3.65737	4.93281e-23	-12.35	3.744	6.58597e-24
	-14.1	1.09474	0.01705	-16.35	5.07837	3.31428e-63	-12.4	3.68128	2.70012e-23	-12.35	3.768	3.62028e-24
	-14.1	1.11579	0.01392	-16.35	5.09718	1.21594e-63	-12.4	3.70518	1.47359e-23	-12.35	3.792	1.98337e-24
	-14.1	1.13684	0.01128	-16.35	5.11599	4.44556e-64	-12.4	3.72908	8.01811e-24	-12.35	3.816	1.08285e-24
	-14.1	1.1579	0.00906	-16.35	5.1348	1.61968e-64	-12.4	3.75299	4.34966e-24	-12.35	3.84	5.89119e-25
	-14.1	1.17895	0.00721	-16.35	5.15361	5.88058e-65	-12.4	3.77689	2.35244e-24	-12.35	3.864	3.19364e-25
	-14.1	1.2	0.00569	-16.35	5.17241	2.12765e-65	-12.4	3.8008	1.26838e-24	-12.35	3.888	1.72503e-25
	-14.1	1.22105	0.00446	-16.35	5.19122	7.67134e-66	-12.4	3.8247	6.81776e-25	-12.35	3.912	9.28361e-26
	-14.1	1.24211	0.00346	-16.35	5.21003	2.75633e-66	-12.4	3.84861	3.65328e-25	-12.35	3.936	4.97781e-26
	-14.1	1.26316	0.00266	-16.35	5.22884	9.86914e-67	-12.4	3.87251	1.95147e-25	-12.35	3.96	2.6592e-26
	-14.1	1.28421	0.00203	-16.35	5.24765	3.52142e-67	-12.4	3.89641	1.03914e-25	-12.35	3.984	1.4153e-26
	-14.1	1.30526	0.00154	-16.35	5.26646	1.25212e-67	-12.4	3.92032	5.51573e-26	-12.35	4.008	7.50467e-27
	-14.1	1.32632	0.00115	-16.35	5.28527	4.43674e-68	-12.4	3.94422	2.91841e-26	-12.35	4.032	3.96455e-27
	-14.1	1.34737	0.000855688	-16.35	5.30408	1.56665e-68	-12.4	3.96813	1.5392e-26	-12.35	4.056	2.08659e-27
	-14.1	1.36842	0.000630794	-16.35	5.32288	5.51275e-69	-12.4	3.99203	8.0917e-27	-12.35	4.08	1.09412e-27
	-14.1	1.38947	0.000461152	-16.35	5.34169	1.9331e-69	-12.4	4.01594	4.2401e-27	-12.35	4.104	5.71579e-28
	-14.1	1.41053	0.000334375	-16.35	5.3605	6.7551e-70	-12.4	4.03984	2.2146e-27	-12.35	4.128	2.97492e-28
	-14.1	1.43158	0.000240497	-16.35	5.37931	2.35233e-70	-12.4	4.06375	1.15291e-27	-12.35	4.152	1.54265e-28
	-14.1	1.45263	0.000171606	-16.35	5.39812	8.16308e-71	-12.4	4.08765	5.98232e-28	-12.35	4.176	7.96995e-29
	-14.1	1.47368	0.000121497	-16.35	5.41693	2.82292e-71	-12.4	4.11155	3.09395e-28	-12.35	4.2	4.10247e-29
	-14.1	1.49474	8.53664e-05	-16.35	5.43574	9.72824e-72	-12.4	4.13546	1.59486e-28	-12.35	4.224	2.10398e-29
	-14.1	1.51579	5.95343e-05	-16.35	5.45455	3.34086e-72	-12.4	4.15936	8.19399e-29	-12.35	4.248	1.0751e-29
	-14.1	1.53684	4.12181e-05	-16.35	5.47335	1.14333e-72	-12.4	4.18327	4.19591e-29	-12.35	4.272	5.47359e-30
	-14.1	1.5579	2.83356e-05	-16.35	5.49216	3.8992e-73	-12.4	4.20717	2.14148e-29	-12.35	4.296	2.77663e-30
	-14.1	1.57895	1.93459e-05	-16.35	5.51097	1.32516e-73	-12.4	4.23108	1.08932e-29	-12.35	4.32	1.40344e-30
	-14.1	1.6	1.31203e-05	-16.35	5.52978	4.48797e-74	-12.4	4.25498	5.52271e-30	-12.35	4.344	7.06805e-31
	-14.1	1.62105	8.84074e-06	-16.35	5.54859	1.51468e-74	-12.4	4.27888	2.7906e-30	-12.35	4.368	3.54687e-31
	-14.1	1.64211	5.91993e-06	-16.35	5.5674	5.09426e-75	-12.4	4.30279	1.40537e-30	-12.35	4.392	1.77351e-31
	-14.1	1.66316	3.94021e-06	-16.35	5.58621	1.70738e-75	-12.4	4.32669	7.05398e-31	-12.35	4.416	8.83631e-32
	-14.1	1.68421	2.60729e-06	-16.35	5.60502	5.70254e-76	-12.4	4.3506	3.52877e-31	-12.35	4.44	4.38694e-32
	-14.1	1.70526	1.71561e-06	-16.35	5.62382	1.89799e-76	-12.4	4.3745	1.75937e-31	-12.35	4.464	2.17026e-32
	-14.1	1.72632	1.12279e-06	-16.35	5.64263	6.29521e-77	-12.4	4.39841	8.74252e-32	-12.35	4.488	1.06985e-32
	-14.1	1.74737	7.30994e-07	-16.35	5.66144	2.08072e-77	-12.4	4.42231	4.32972e-32	-12.35	4.512	5.25534e-33
	-14.1	1.76842	4.73536e-07	-16.35	5.68025	6.85341e-78	-12.4	4.44622	2.1371e-32	-12.35	4.536	2.57248e-33
	-14.1	1.78947	3.05279e-07	-16.35	5.69906	2.24951e-78	-12.4	4.47012	1.05132e-32	-12.35	4.56	1.25481e-33
	-14.1	1.81053	1.95896e-07	-16.35	5.71787	7.35795e-79	-12.4	4.49402	5.15448e-33	-12.35	4.584	6.09931e-34
	-14.1	1.83158	1.25144e-07	-16.35	5.73668	2.39836e-79	-12.4	4.51793	2.5187e-33	-12.35	4.608	2.95438e-34
	-14.1	1.85263	7.96016e-08	-16.35	5.75549	7.79039e-80	-12.4	4.54183	1.22662e-33	-12.35	4.632	1.42607e-34
	-14.1	1.87368	5.04222e-08	-16.35	5.7743	2.52169e-80	-12.4	4.56574	5.95364e-34	-12.35	4.656	6.85963e-35
	-14.1	1.89474	3.18102e-08	-16.35	5.7931	8.13417e-81	-12.4	4.58964	2.88002e-34	-12.35	4.68	3.28817e-35
	-14.1	1.91579	1.99898e-08	-16.35	5.81191	2.6147e-81	-12.4	4.61355	1.3885e-34	-12.35	4.704	1.57073e-35
	-14.1	1.93684	1.25138e-08	-16.35	5.83072	8.37565e-82	-12.4	4.63745	6.67171e-35	-12.35	4.728	7.47735e-36
	-14.1	1.9579	7.80452e-09	-16.35	5.84953	2.67363e-82	-12.4	4.66136	3.19496e-35	-12.35	4.752	3.54725e-36
	-14.1	1.97895	4.84967e-09	-16.35	5.86834	8.50498e-83	-12.4	4.68526	1.52487e-35	-12.35	4.776	1.67702e-36
	-14.1	2	3.00269e-09	-16.35	5.88715	2.69607e-83	-12.4	4.70916	7.25328e-36	-12.35	4.8	7.90113e-37
	-14.1	2.02105	1.85251e-09	-16.35	5.90596	8.51682e-84	-12.4	4.73307	3.43854e-36	-12.35	4.824	3.70976e-37
	-14.1	2.04211	1.13887e-09	-16.35	5.92477	2.68108e-84	-12.4	4.75697	1.62461e-36	-12.35	4.848	1.73584e-37
	-14.1	2.06316	6.97691e-10	-16.35	5.94357	8.41065e-85	-12.4	4.78088	7.64995e-37	-12.35	4.872	8.09432e-38
	-14.1	2.08421	4.25921e-10	-16.35	5.96238	2.62928e-85	-12.4	4.80478	3.59007e-37	-12.35	4.896	3.76152e-38
	-14.1	2.10526	2.59104e-10	-16.35	5.98119	8.19086e-86	-12.4	4.82869	1.67912e-37	-12.35	4.92	1.74203e-38
	-14.1	2.12632	1.5707e-10	-16.35	6	2.54278e-86	-12.4	4.85259	7.82696e-38	-12.35	4.944	8.04012e-39
	-14.1	2.14737	9.48827e-11	-16.3	0	35.6209	-12.4	4.87649	3.63611e-38	-12.35	4.968	3.69813e-39
	-14.1	2.16842	5.71146e-11	-16.3	0.01881	68.7122	-12.4	4.9004	1.6835e-38	-12.35	4.992	1.69518e-39
	-14.1	2.18947	3.42584e-11	-16.3	0.03762	95.4783	-12.4	4.9243	7.76819e-39	-12.35	5.016	7.74397e-40
	-14.1	2.21053	2.04759e-11	-16.3	0.05643	113.55	-12.4	4.94821	3.57237e-39	-12.35	5.04	3.52556e-40
	-14.1	2.23158	1.21946e-11	-16.3	0.07524	125.818	-12.4	4.97211	1.63728e-39	-12.35	5.064	1.59959e-40
	-14.1	2.25263	7.23661e-12	-16.3	0.09404	133.379	-12.4	4.99602	7.47859e-40	-12.35	5.088	7.23276e-41
	-14.1	2.27368	4.27903e-12	-16.3	0.11285	136.873	-12.4	5.01992	3.40442e-40	-12.35	5.112	3.25925e-41
	-14.1	2.29474	2.52114e-12	-16.3	0.13166	136.809	-12.4	5.04383	1.54453e-40	-12.35	5.136	1.46369e-41
	-14.1	2.31579	1.4801e-12	-16.3	0.15047	133.673	-12.4	5.06773	6.98351e-41	-12.35	5.16	6.55083e-42
	-14.1	2.33684	8.65833e-13	-16.3	0.16928	127.964	-12.4	5.09163	3.14686e-41	-12.35	5.184	2.92187e-42
	-14.1	2.3579	5.04697e-13	-16.3	0.18809	120.198	-12.4	5.11554	1.41321e-41	-12.35	5.208	1.29881e-42
	-14.1	2.37895	2.93151e-13	-16.3	0.2069	110.896	-12.4	5.13944	6.32502e-42	-12.35	5.232	5.75366e-43
	-14.1	2.4	1.6968e-13	-16.3	0.22571	100.569	-12.4	5.16335	2.82124e-42	-12.35	5.256	2.54017e-43
	-14.1	2.42105	9.78726e-14	-16.3	0.24451	89.6982	-12.4	5.18725	1.25413e-42	-12.35	5.28	1.11763e-43
	-14.1	2.44211	5.62605e-14	-16.3	0.26332	78.7188	-12.4	5.21116	5.55604e-43	-12.35	5.304	4.90061e-44
	-14.1	2.46316	3.22312e-14	-16.3	0.28213	68.0027	-12.4	5.23506	2.45308e-43	-12.35	5.328	2.14151e-44
	-14.1	2.48421	1.84037e-14	-16.3	0.30094	57.8495	-12.4	5.25896	1.07939e-43	-12.35	5.352	9.32626e-45
	-14.1	2.50526	1.04739e-14	-16.3	0.31975	48.4809	-12.4	5.28287	4.73333e-44	-12.35	5.376	4.04773e-45
	-14.1	2.52632	5.94173e-15	-16.3	0.33856	40.0419	-12.4	5.30677	2.06859e-44	-12.35	5.4	1.75078e-45
	-14.1	2.54737	3.36003e-15	-16.3	0.35737	32.6068	-12.4	5.33068	9.00951e-45	-12.35	5.424	7.54693e-46
	-14.1	2.56842	1.89418e-15	-16.3	0.37618	26.1895	-12.4	5.35458	3.91063e-45	-12.35	5.448	3.24208e-46
	-14.1	2.58947	1.06456e-15	-16.3	0.39498	20.7564	-12.4	5.37849	1.69165e-45	-12.35	5.472	1.38802e-46
	-14.1	2.61053	5.96494e-16	-16.3	0.41379	16.2401	-12.4	5.40239	7.29277e-46	-12.35	5.496	5.92216e-47
	-14.1	2.63158	3.33234e-16	-16.3	0.4326	12.5519	-12.4	5.4263	3.13322e-46	-12.35	5.52	2.51815e-47
	-14.1	2.65263	1.85614e-16	-16.3	0.45141	9.5926	-12.4	5.4502	1.34155e-46	-12.35	5.544	1.06708e-47
	-14.1	2.67368	1.03086e-16	-16.3	0.47022	7.26032	-12.4	5.4741	5.7245e-47	-12.35	5.568	4.50642e-48
	-14.1	2.69474	5.70848e-17	-16.3	0.48903	5.45551	-12.4	5.49801	2.43436e-47	-12.35	5.592	1.89661e-48
	-14.1	2.71579	3.15191e-17	-16.3	0.50784	4.08387	-12.4	5.52191	1.03168e-47	-12.35	5.616	7.95501e-49
	-14.1	2.73684	1.73523e-17	-16.3	0.52665	3.05811	-12.4	5.54582	4.35735e-48	-12.35	5.64	3.3252e-49
	-14.1	2.7579	9.52495e-18	-16.3	0.54546	2.29964	-12.4	5.56972	1.83406e-48	-12.35	5.664	1.38519e-49
	-14.1	2.77895	5.21296e-18	-16.3	0.56426	1.74077	-12.4	5.59363	7.6934e-49	-12.35	5.688	5.75061e-50
	-14.1	2.8	2.84454e-18	-16.3	0.58307	1.32702	-12.4	5.61753	3.21615e-49	-12.35	5.712	2.37921e-50
	-14.1	2.82105	1.54753e-18	-16.3	0.60188	1.01839	-12.4	5.64143	1.33989e-49	-12.35	5.736	9.80994e-51
	-14.1	2.84211	8.39393e-19	-16.3	0.62069	0.78819	-12.4	5.66534	5.56305e-50	-12.35	5.76	4.031e-51
	-14.1	2.86316	4.53933e-19	-16.3	0.6395	0.61964	-12.4	5.68924	2.30181e-50	-12.35	5.784	1.65072e-51
	-14.1	2.88421	2.44757e-19	-16.3	0.65831	0.50119	-12.4	5.71315	9.4916e-51	-12.35	5.808	6.7367e-52
	-14.1	2.90526	1.3159e-19	-16.3	0.67712	0.42209	-12.4	5.73705	3.90051e-51	-12.35	5.832	2.7399e-52
	-14.1	2.92632	7.0551e-20	-16.3	0.69593	0.37036	-12.4	5.76096	1.5974e-51	-12.35	5.856	1.11054e-52
	-14.1	2.94737	3.77268e-20	-16.3	0.71473	0.33422	-12.4	5.78486	6.51958e-52	-12.35	5.88	4.48588e-53
	-14.1	2.96842	2.01262e-20	-16.3	0.73354	0.3047	-12.4	5.80877	2.65177e-52	-12.35	5.904	1.80582e-53
	-14.1	2.98947	1.07146e-20	-16.3	0.75235	0.27676	-12.4	5.83267	1.07489e-52	-12.35	5.928	7.24458e-54
	-14.1	3.01053	5.69456e-21	-16.3	0.77116	0.2485	-12.4	5.85657	4.34212e-53	-12.35	5.952	2.89645e-54
	-14.1	3.03158	3.02295e-21	-16.3	0.78997	0.21991	-12.4	5.88048	1.74804e-53	-12.35	5.976	1.15406e-54
	-14.1	3.05263	1.60376e-21	-16.3	0.80878	0.19179	-12.4	5.90438	7.01315e-54	-12.35	6	4.58256e-55
	-14.1	3.07368	8.50883e-22	-16.3	0.82759	0.16507	-12.4	5.92829	2.80404e-54	-12.3	0	27.6051
	-14.1	3.09474	4.51784e-22	-16.3	0.8464	0.14048	-12.4	5.95219	1.11729e-54	-12.3	0.024	60.122
	-14.1	3.11579	2.40233e-22	-16.3	0.8652	0.11848	-12.4	5.9761	4.4367e-55	-12.3	0.048	83.4584
	-14.1	3.13684	1.28016e-22	-16.3	0.88401	0.09918	-12.4	6	1.75576e-55	-12.3	0.072	99.0944
	-14.1	3.1579	6.84021e-23	-16.3	0.90282	0.08251	-12.35	0	11.1843	-12.3	0.096	109.562
	-14.1	3.17895	3.66615e-23	-16.3	0.92163	0.06826	-12.35	0.0239	24.3538	-12.3	0.12	115.841
	-14.1	3.2	1.9713e-23	-16.3	0.94044	0.05616	-12.35	0.04781	33.9958	-12.3	0.144	118.521
	-14.1	3.22105	1.06329e-23	-16.3	0.95925	0.04592	-12.35	0.07171	40.7338	-12.3	0.168	118.086
	-14.1	3.24211	5.75133e-24	-16.3	0.97806	0.03729	-12.35	0.09562	45.5957	-12.3	0.192	114.998
	-14.1	3.26316	3.11789e-24	-16.3	0.99687	0.03006	-12.35	0.11952	48.9475	-12.3	0.216	109.728
	-14.1	3.28421	1.69292e-24	-16.3	1.01567	0.02404	-12.35	0.14343	50.9725	-12.3	0.24	102.75
	-14.1	3.30526	9.19942e-25	-16.3	1.03448	0.01906	-12.35	0.16733	51.7948	-12.3	0.264	94.5314
	-14.1	3.32632	4.99917e-25	-16.3	1.05329	0.01498	-12.35	0.19124	51.5242	-12.3	0.288	85.5208
	-14.1	3.34737	2.71471e-25	-16.3	1.0721	0.01166	-12.35	0.21514	50.2767	-12.3	0.312	76.1289
	-14.1	3.36842	1.47212e-25	-16.3	1.09091	0.00899	-12.35	0.23904	48.1818	-12.3	0.336	66.7175
	-14.1	3.38947	7.96699e-26	-16.3	1.10972	0.00687	-12.35	0.26295	45.3839	-12.3	0.36	57.5886
	-14.1	3.41053	4.3009e-26	-16.3	1.12853	0.00521	-12.35	0.28685	42.0395	-12.3	0.384	48.9789
	-14.1	3.43158	2.31503e-26	-16.3	1.14734	0.00391	-12.35	0.31076	38.3107	-12.3	0.408	41.0578
	-14.1	3.45263	1.24205e-26	-16.3	1.16614	0.00291	-12.35	0.33466	34.3583	-12.3	0.432	33.9297
	-14.1	3.47368	6.6404e-27	-16.3	1.18495	0.00215	-12.35	0.35857	30.3334	-12.3	0.456	27.6409
	-14.1	3.49474	3.53699e-27	-16.3	1.20376	0.00157	-12.35	0.38247	26.37	-12.3	0.48	22.1892
	-14.1	3.51579	1.87669e-27	-16.3	1.22257	0.00114	-12.35	0.40638	22.5789	-12.3	0.504	17.5359
	-14.1	3.53684	9.91802e-28	-16.3	1.24138	0.000824794	-12.35	0.43028	19.0437	-12.3	0.528	13.6186
	-14.1	3.5579	5.22033e-28	-16.3	1.26019	0.000590981	-12.35	0.45418	15.8203	-12.3	0.552	10.363
	-14.1	3.57895	2.73648e-28	-16.3	1.279	0.000420692	-12.35	0.47809	12.9381	-12.3	0.576	7.69252
	-14.1	3.6	1.42856e-28	-16.3	1.29781	0.000297628	-12.35	0.50199	10.4045	-12.3	0.6	5.53514
	-14.1	3.62105	7.42693e-29	-16.3	1.31661	0.000209343	-12.35	0.5259	8.21022	-12.3	0.624	3.82777
	-14.1	3.64211	3.84531e-29	-16.3	1.33542	0.000146441	-12.35	0.5498	6.33619	-12.3	0.648	2.51967
	-14.1	3.66316	1.98277e-29	-16.3	1.35423	0.000101912	-12.35	0.57371	4.75835	-12.3	0.672	1.57896
	-14.1	3.68421	1.01821e-29	-16.3	1.37304	7.05789e-05	-12.35	0.59761	3.45194	-12.3	0.696	1.00568
	-14.1	3.70526	5.20768e-30	-16.3	1.39185	4.86542e-05	-12.35	0.62151	2.39398	-12.3	0.72	0.80223
	-14.1	3.72632	2.6528e-30	-16.3	1.41066	3.33934e-05	-12.35	0.64542	1.56531	-12.3	0.744	0.82701
	-14.1	3.74737	1.34597e-30	-16.3	1.42947	2.28231e-05	-12.35	0.66932	0.95485	-12.3	0.768	0.88671
	-14.1	3.76842	6.80226e-31	-16.3	1.44828	1.55354e-05	-12.35	0.69323	0.57212	-12.3	0.792	0.90507
	-14.1	3.78947	3.42432e-31	-16.3	1.46709	1.0533e-05	-12.35	0.71713	0.44144	-12.3	0.816	0.87414
	-14.1	3.81053	1.71718e-31	-16.3	1.48589	7.11353e-06	-12.35	0.74104	0.47333	-12.3	0.84	0.80569
	-14.1	3.83158	8.57815e-32	-16.3	1.5047	4.78561e-06	-12.35	0.76494	0.52049	-12.3	0.864	0.71482
	-14.1	3.85263	4.269e-32	-16.3	1.52351	3.20705e-06	-12.35	0.78885	0.53184	-12.3	0.888	0.61489
	-14.1	3.87368	2.11656e-32	-16.3	1.54232	2.14082e-06	-12.35	0.81275	0.50588	-12.3	0.912	0.516
	-14.1	3.89474	1.04549e-32	-16.3	1.56113	1.42346e-06	-12.35	0.83665	0.45325	-12.3	0.936	0.42482
	-14.1	3.91579	5.14533e-33	-16.3	1.57994	9.4271e-07	-12.35	0.86056	0.38599	-12.3	0.96	0.34499
	-14.1	3.93684	2.52303e-33	-16.3	1.59875	6.21812e-07	-12.35	0.88446	0.31448	-12.3	0.984	0.27776
	-14.1	3.9579	1.23272e-33	-16.3	1.61756	4.08479e-07	-12.35	0.90837	0.24649	-12.3	1.008	0.22271
	-14.1	3.97895	6.00133e-34	-16.3	1.63636	2.67238e-07	-12.35	0.93227	0.18726	-12.3	1.032	0.17841
	-14.1	4	2.91132e-34	-16.3	1.65517	1.74116e-07	-12.35	0.95618	0.13972	-12.3	1.056	0.14302
	-14.1	4.02105	1.40734e-34	-16.3	1.67398	1.12979e-07	-12.35	0.98008	0.10488	-12.3	1.08	0.11471
	-14.1	4.04211	6.7794e-35	-16.3	1.69279	7.30112e-08	-12.35	1.00398	0.0819	-12.3	1.104	0.09191
	-14.1	4.06316	3.25441e-35	-16.3	1.7116	4.69939e-08	-12.35	1.02789	0.06807	-12.3	1.128	0.0734
	-14.1	4.08421	1.55687e-35	-16.3	1.73041	3.01295e-08	-12.35	1.05179	0.05966	-12.3	1.152	0.0583
	-14.1	4.10526	7.42237e-36	-16.3	1.74922	1.92438e-08	-12.35	1.0757	0.05353	-12.3	1.176	0.04596
	-14.1	4.12632	3.52653e-36	-16.3	1.76803	1.22461e-08	-12.35	1.0996	0.04791	-12.3	1.2	0.03591
	-14.1	4.14737	1.66985e-36	-16.3	1.78683	7.76581e-09	-12.35	1.12351	0.0422	-12.3	1.224	0.02779
	-14.1	4.16842	7.8802e-37	-16.3	1.80564	4.90832e-09	-12.35	1.14741	0.03641	-12.3	1.248	0.02129
	-14.1	4.18947	3.70624e-37	-16.3	1.82445	3.09258e-09	-12.35	1.17132	0.03074	-12.3	1.272	0.01615
	-14.1	4.21053	1.73728e-37	-16.3	1.84326	1.94286e-09	-12.35	1.19522	0.02542	-12.3	1.296	0.01213
	-14.1	4.23158	8.11621e-38	-16.3	1.86207	1.21725e-09	-12.35	1.21912	0.02062	-12.3	1.32	0.00903
	-14.1	4.25263	3.77908e-38	-16.3	1.88088	7.60725e-10	-12.35	1.24303	0.01644	-12.3	1.344	0.00666
	-14.1	4.27368	1.75377e-38	-16.3	1.89969	4.7431e-10	-12.35	1.26693	0.0129	-12.3	1.368	0.00487
	-14.1	4.29474	8.11176e-39	-16.3	1.9185	2.95092e-10	-12.35	1.29084	0.00998	-12.3	1.392	0.00354
	-14.1	4.31579	3.73952e-39	-16.3	1.9373	1.83221e-10	-12.35	1.31474	0.00762	-12.3	1.416	0.00255
	-14.1	4.33684	1.71822e-39	-16.3	1.95611	1.13545e-10	-12.35	1.33865	0.00575	-12.3	1.44	0.00183
	-14.1	4.3579	7.86867e-40	-16.3	1.97492	7.02369e-11	-12.35	1.36255	0.00429	-12.3	1.464	0.0013
	-14.1	4.37895	3.59161e-40	-16.3	1.99373	4.33701e-11	-12.35	1.38645	0.00317	-12.3	1.488	0.000924833
	-14.1	4.4	1.63396e-40	-16.3	2.01254	2.67329e-11	-12.35	1.41036	0.00232	-12.3	1.512	0.000653096
	-14.1	4.42105	7.40896e-41	-16.3	2.03135	1.64485e-11	-12.35	1.43426	0.00169	-12.3	1.536	0.000459217
	-14.1	4.44211	3.34841e-41	-16.3	2.05016	1.0102e-11	-12.35	1.45817	0.00122	-12.3	1.56	0.000321548
	-14.1	4.46316	1.5083e-41	-16.3	2.06897	6.19234e-12	-12.35	1.48207	0.000872208	-12.3	1.584	0.000224215
	-14.1	4.48421	6.77173e-42	-16.3	2.08777	3.78821e-12	-12.35	1.50598	0.000620908	-12.3	1.608	0.00015568
	-14.1	4.50526	3.03024e-42	-16.3	2.10658	2.31258e-12	-12.35	1.52988	0.000439388	-12.3	1.632	0.000107615
	-14.1	4.52632	1.35151e-42	-16.3	2.12539	1.40863e-12	-12.35	1.55379	0.000309176	-12.3	1.656	7.40429e-05
	-14.1	4.54737	6.00796e-43	-16.3	2.1442	8.56021e-13	-12.35	1.57769	0.000216363	-12.3	1.68	5.0694e-05
	-14.1	4.56842	2.66194e-43	-16.3	2.16301	5.1893e-13	-12.35	1.60159	0.000150601	-12.3	1.704	3.4529e-05
	-14.1	4.58947	1.17552e-43	-16.3	2.18182	3.13779e-13	-12.35	1.6255	0.000104269	-12.3	1.728	2.33923e-05
	-14.1	4.61053	5.174e-44	-16.3	2.20063	1.89228e-13	-12.35	1.6494	7.18061e-05	-12.3	1.752	1.57599e-05
	-14.1	4.63158	2.26977e-44	-16.3	2.21944	1.13802e-13	-12.35	1.67331	4.91841e-05	-12.3	1.776	1.05579e-05
	-14.1	4.65263	9.92429e-45	-16.3	2.23825	6.82472e-14	-12.35	1.69721	3.35056e-05	-12.3	1.8	7.03295e-06
	-14.1	4.67368	4.32489e-45	-16.3	2.25705	4.08087e-14	-12.35	1.72112	2.26993e-05	-12.3	1.824	4.65859e-06
	-14.1	4.69474	1.8785e-45	-16.3	2.27586	2.43291e-14	-12.35	1.74502	1.52928e-05	-12.3	1.848	3.06895e-06
	-14.1	4.71579	8.13209e-46	-16.3	2.29467	1.44603e-14	-12.35	1.76892	1.02454e-05	-12.3	1.872	2.01114e-06
	-14.1	4.73684	3.50874e-46	-16.3	2.31348	8.5681e-15	-12.35	1.79283	6.8257e-06	-12.3	1.896	1.31145e-06
	-14.1	4.7579	1.50888e-46	-16.3	2.33229	5.0609e-15	-12.35	1.81673	4.52237e-06	-12.3	1.92	8.51318e-07
	-14.1	4.77895	6.46717e-47	-16.3	2.3511	2.97982e-15	-12.35	1.84064	2.98013e-06	-12.3	1.944	5.50393e-07
	-14.1	4.8	2.76266e-47	-16.3	2.36991	1.74886e-15	-12.35	1.86454	1.95356e-06	-12.3	1.968	3.54598e-07
	-14.1	4.82105	1.17623e-47	-16.3	2.38872	1.02308e-15	-12.35	1.88845	1.27421e-06	-12.3	1.992	2.27796e-07
	-14.1	4.84211	4.99125e-48	-16.3	2.40752	5.96544e-16	-12.35	1.91235	8.27187e-07	-12.3	2.016	1.46008e-07
	-14.1	4.86316	2.11095e-48	-16.3	2.42633	3.46691e-16	-12.35	1.93626	5.3464e-07	-12.3	2.04	9.34344e-08
	-14.1	4.88421	8.89809e-49	-16.3	2.44514	2.00817e-16	-12.35	1.96016	3.44179e-07	-12.3	2.064	5.97298e-08
	-14.1	4.90526	3.73822e-49	-16.3	2.46395	1.15932e-16	-12.35	1.98406	2.20779e-07	-12.3	2.088	3.81641e-08
	-14.1	4.92632	1.56524e-49	-16.3	2.48276	6.67036e-17	-12.35	2.00797	1.41181e-07	-12.3	2.112	2.43822e-08
	-14.1	4.94737	6.53198e-50	-16.3	2.50157	3.82495e-17	-12.35	2.03187	9.00394e-08	-12.3	2.136	1.55798e-08
	-14.1	4.96842	2.71679e-50	-16.3	2.52038	2.18588e-17	-12.35	2.05578	5.72944e-08	-12.3	2.16	9.95783e-09
	-14.1	4.98947	1.12619e-50	-16.3	2.53919	1.24493e-17	-12.35	2.07968	3.63895e-08	-12.3	2.184	6.36601e-09
	-14.1	5.01053	4.65281e-51	-16.3	2.55799	7.06601e-18	-12.35	2.10359	2.30757e-08	-12.3	2.208	4.06999e-09
	-14.1	5.03158	1.91585e-51	-16.3	2.5768	3.99676e-18	-12.35	2.12749	1.46131e-08	-12.3	2.232	2.60149e-09
	-14.1	5.05263	7.86237e-52	-16.3	2.59561	2.2529e-18	-12.35	2.15139	9.24239e-09	-12.3	2.256	1.66189e-09
	-14.1	5.07368	3.21579e-52	-16.3	2.61442	1.26552e-18	-12.35	2.1753	5.83829e-09	-12.3	2.28	1.06064e-09
	-14.1	5.09474	1.31089e-52	-16.3	2.63323	7.08417e-19	-12.35	2.1992	3.68307e-09	-12.3	2.304	6.76005e-10
	-14.1	5.11579	5.32578e-53	-16.3	2.65204	3.95179e-19	-12.35	2.22311	2.32001e-09	-12.3	2.328	4.30118e-10
	-14.1	5.13684	2.15647e-53	-16.3	2.67085	2.19676e-19	-12.35	2.24701	1.45894e-09	-12.3	2.352	2.7311e-10
	-14.1	5.1579	8.7025e-54	-16.3	2.68966	1.2169e-19	-12.35	2.27092	9.1569e-10	-12.3	2.376	1.73012e-10
	-14.1	5.17895	3.50013e-54	-16.3	2.70846	6.71751e-20	-12.35	2.29482	5.73492e-10	-12.3	2.4	1.09319e-10
	-14.1	5.2	1.40302e-54	-16.3	2.72727	3.69526e-20	-12.35	2.31873	3.58331e-10	-12.3	2.424	6.88829e-11
	-14.1	5.22105	5.60509e-55	-16.3	2.74608	2.02565e-20	-12.35	2.34263	2.23332e-10	-12.3	2.448	4.32773e-11
	-14.1	5.24211	2.23172e-55	-16.3	2.76489	1.10655e-20	-12.35	2.36653	1.3883e-10	-12.3	2.472	2.71076e-11
	-14.1	5.26316	8.85591e-56	-16.3	2.7837	6.02382e-21	-12.35	2.39044	8.60724e-11	-12.3	2.496	1.69264e-11
	-14.1	5.28421	3.50239e-56	-16.3	2.80251	3.26791e-21	-12.35	2.41434	5.32246e-11	-12.3	2.52	1.05355e-11
	-14.1	5.30526	1.38048e-56	-16.3	2.82132	1.76676e-21	-12.35	2.43825	3.28305e-11	-12.3	2.544	6.53652e-12
	-14.1	5.32632	5.42294e-57	-16.3	2.84013	9.51922e-22	-12.35	2.46215	2.02041e-11	-12.3	2.568	4.04223e-12
	-14.1	5.34737	2.12311e-57	-16.3	2.85893	5.11159e-22	-12.35	2.48606	1.24081e-11	-12.3	2.592	2.49156e-12
	-14.1	5.36842	8.28411e-58	-16.3	2.87774	2.73562e-22	-12.35	2.50996	7.6069e-12	-12.3	2.616	1.5307e-12
	-14.1	5.38947	3.22146e-58	-16.3	2.89655	1.45921e-22	-12.35	2.53387	4.65692e-12	-12.3	2.64	9.37288e-13
	-14.1	5.41053	1.24851e-58	-16.3	2.91536	7.75825e-23	-12.35	2.55777	2.84798e-12	-12.3	2.664	5.72021e-13
	-14.1	5.43158	4.82244e-59	-16.3	2.93417	4.11162e-23	-12.35	2.58167	1.74053e-12	-12.3	2.688	3.4794e-13
	-14.1	5.45263	1.8564e-59	-16.3	2.95298	2.17216e-23	-12.35	2.60558	1.06337e-12	-12.3	2.712	2.10932e-13
	-14.1	5.47368	7.12214e-60	-16.3	2.97179	1.144e-23	-12.35	2.62948	6.49639e-13	-12.3	2.736	1.27445e-13
	-14.1	5.49474	2.7232e-60	-16.3	2.9906	6.00686e-24	-12.35	2.65339	3.96955e-13	-12.3	2.76	7.67435e-14
	-14.1	5.51579	1.03772e-60	-16.3	3.0094	3.14476e-24	-12.35	2.67729	2.42633e-13	-12.3	2.784	4.60566e-14
	-14.1	5.53684	3.94104e-61	-16.3	3.02821	1.64165e-24	-12.35	2.7012	1.48358e-13	-12.3	2.808	2.75468e-14
	-14.1	5.5579	1.49166e-61	-16.3	3.04702	8.546e-25	-12.35	2.7251	9.07393e-14	-12.3	2.832	1.64202e-14
	-14.1	5.57895	5.62678e-62	-16.3	3.06583	4.43683e-25	-12.35	2.749	5.5505e-14	-12.3	2.856	9.75474e-15
	-14.1	5.6	2.11533e-62	-16.3	3.08464	2.29747e-25	-12.35	2.77291	3.39481e-14	-12.3	2.88	5.77544e-15
	-14.1	5.62105	7.92548e-63	-16.3	3.10345	1.18668e-25	-12.35	2.79681	2.07545e-14	-12.3	2.904	3.40796e-15
	-14.1	5.64211	2.95938e-63	-16.3	3.12226	6.11454e-26	-12.35	2.82072	1.26787e-14	-12.3	2.928	2.00427e-15
	-14.1	5.66316	1.10129e-63	-16.3	3.14107	3.14325e-26	-12.35	2.84462	7.73648e-15	-12.3	2.952	1.17487e-15
	-14.1	5.68421	4.08443e-64	-16.3	3.15988	1.61219e-26	-12.35	2.86853	4.71376e-15	-12.3	2.976	6.86473e-16
	-14.1	5.70526	1.50968e-64	-16.3	3.17868	8.25112e-27	-12.35	2.89243	2.86678e-15	-12.3	3	3.99838e-16
	-14.1	5.72632	5.56119e-65	-16.3	3.19749	4.21404e-27	-12.35	2.91634	1.73977e-15	-12.3	3.024	2.32176e-16
	-14.1	5.74737	2.04162e-65	-16.3	3.2163	2.14784e-27	-12.35	2.94024	1.05325e-15	-12.3	3.048	1.34422e-16
	-14.1	5.76842	7.46975e-66	-16.3	3.23511	1.09256e-27	-12.35	2.96414	6.35938e-16	-12.3	3.072	7.76079e-17
	-14.1	5.78947	2.72372e-66	-16.3	3.25392	5.54682e-28	-12.35	2.98805	3.82867e-16	-12.3	3.096	4.46883e-17
	-14.1	5.81053	9.89789e-67	-16.3	3.27273	2.81069e-28	-12.35	3.01195	2.29806e-16	-12.3	3.12	2.56694e-17
	-14.1	5.83158	3.58465e-67	-16.3	3.29154	1.42153e-28	-12.35	3.03586	1.37497e-16	-12.3	3.144	1.47117e-17
	-14.1	5.85263	1.29382e-67	-16.3	3.31035	7.17583e-29	-12.35	3.05976	8.19981e-17	-12.3	3.168	8.41468e-18
	-14.1	5.87368	4.65397e-68	-16.3	3.32915	3.61537e-29	-12.35	3.08367	4.87371e-17	-12.3	3.192	4.80446e-18
	-14.1	5.89474	1.66838e-68	-16.3	3.34796	1.81797e-29	-12.35	3.10757	2.88696e-17	-12.3	3.216	2.73904e-18
	-14.1	5.91579	5.9606e-69	-16.3	3.36677	9.1233e-30	-12.35	3.13147	1.70426e-17	-12.3	3.24	1.55959e-18
	-14.1	5.93684	2.1223e-69	-16.3	3.38558	4.56906e-30	-12.35	3.15538	1.00263e-17	-12.3	3.264	8.87141e-19
	-14.1	5.9579	7.53083e-70	-16.3	3.40439	2.28339e-30	-12.35	3.17928	5.87837e-18	-12.3	3.288	5.04252e-19
	-14.1	5.97895	2.66318e-70	-16.3	3.4232	1.13863e-30	-12.35	3.20319	3.43476e-18	-12.3	3.312	2.8646e-19
	-14.1	6	9.38596e-71	-16.3	3.44201	5.66501e-31	-12.35	3.22709	2.00018e-18	-12.3	3.336	1.62672e-19
	-14.05	0	5.3358	-16.3	3.46082	2.81187e-31	-12.35	3.251	1.1609e-18	-12.3	3.36	9.23511e-20
	-14.05	0.02105	10.8903	-16.3	3.47962	1.39229e-31	-12.35	3.2749	6.71563e-19	-12.3	3.384	5.24174e-20
	-14.05	0.04211	15.1402	-16.3	3.49843	6.87647e-32	-12.35	3.29881	3.87229e-19	-12.3	3.408	2.97446e-20
	-14.05	0.06316	18.0179	-16.3	3.51724	3.38741e-32	-12.35	3.32271	2.22566e-19	-12.3	3.432	1.68736e-20
	-14.05	0.08421	19.9767	-16.3	3.53605	1.66417e-32	-12.35	3.34661	1.2752e-19	-12.3	3.456	9.568e-21
	-14.05	0.10526	21.1828	-16.3	3.55486	8.15307e-33	-12.35	3.37052	7.28362e-20	-12.3	3.48	5.42209e-21
	-14.05	0.12632	21.7295	-16.3	3.57367	3.98294e-33	-12.35	3.39442	4.14748e-20	-12.3	3.504	3.07009e-21
	-14.05	0.14737	21.6912	-16.3	3.59248	1.94005e-33	-12.35	3.41833	2.35455e-20	-12.3	3.528	1.73647e-21
	-14.05	0.16842	21.1423	-16.3	3.61129	9.42153e-34	-12.35	3.44223	1.3327e-20	-12.3	3.552	9.80842e-22
	-14.05	0.18947	20.1637	-16.3	3.63009	4.56141e-34	-12.35	3.46614	7.52092e-21	-12.3	3.576	5.53137e-22
	-14.05	0.21053	18.8436	-16.3	3.6489	2.20151e-34	-12.35	3.49004	4.2319e-21	-12.3	3.6	3.11353e-22
	-14.05	0.23158	17.2748	-16.3	3.66771	1.05917e-34	-12.35	3.51394	2.37429e-21	-12.3	3.624	1.74885e-22
	-14.05	0.25263	15.5504	-16.3	3.68652	5.07933e-35	-12.35	3.53785	1.32823e-21	-12.3	3.648	9.79996e-23
	-14.05	0.27368	13.7586	-16.3	3.70533	2.4279e-35	-12.35	3.56175	7.4089e-22	-12.3	3.672	5.47745e-23
	-14.05	0.29474	11.9779	-16.3	3.72414	1.15669e-35	-12.35	3.58566	4.12079e-22	-12.3	3.696	3.05303e-23
	-14.05	0.31579	10.2727	-16.3	3.74295	5.49228e-36	-12.35	3.60956	2.28534e-22	-12.3	3.72	1.69671e-23
	-14.05	0.33684	8.69133	-16.3	3.76176	2.5991e-36	-12.35	3.63347	1.26375e-22	-12.3	3.744	9.40032e-24
	-14.05	0.3579	7.26447	-16.3	3.78056	1.22579e-36	-12.35	3.65737	6.96801e-23	-12.3	3.768	5.19137e-24
	-14.05	0.37895	6.0065	-16.3	3.79937	5.76128e-37	-12.35	3.68128	3.83077e-23	-12.3	3.792	2.85746e-24
	-14.05	0.4	4.91785	-16.3	3.81818	2.69852e-37	-12.35	3.70518	2.09983e-23	-12.3	3.816	1.56746e-24
	-14.05	0.42105	3.98889	-16.3	3.83699	1.25958e-37	-12.35	3.72908	1.14761e-23	-12.3	3.84	8.56839e-25
	-14.05	0.44211	3.20406	-16.3	3.8558	5.85889e-38	-12.35	3.75299	6.25334e-24	-12.3	3.864	4.66727e-25
	-14.05	0.46316	2.54573	-16.3	3.87461	2.71572e-38	-12.35	3.77689	3.39721e-24	-12.3	3.888	2.53318e-25
	-14.05	0.48421	1.99704	-16.3	3.89342	1.25439e-38	-12.35	3.8008	1.83999e-24	-12.3	3.912	1.36992e-25
	-14.05	0.50526	1.54331	-16.3	3.91223	5.77367e-39	-12.35	3.8247	9.93535e-25	-12.3	3.936	7.38131e-26
	-14.05	0.52632	1.17236	-16.3	3.93103	2.64814e-39	-12.35	3.84861	5.34828e-25	-12.3	3.96	3.96255e-26
	-14.05	0.54737	0.87406	-16.3	3.94984	1.2103e-39	-12.35	3.87251	2.87011e-25	-12.3	3.984	2.1194e-26
	-14.05	0.56842	0.63973	-16.3	3.96865	5.51204e-40	-12.35	3.89641	1.53542e-25	-12.3	4.008	1.12939e-26
	-14.05	0.58947	0.46164	-16.3	3.98746	2.50145e-40	-12.35	3.92032	8.18824e-26	-12.3	4.032	5.9961e-27
	-14.05	0.61053	0.33282	-16.3	4.00627	1.13118e-40	-12.35	3.94422	4.35292e-26	-12.3	4.056	3.17163e-27
	-14.05	0.63158	0.24678	-16.3	4.02508	5.09718e-41	-12.35	3.96813	2.30669e-26	-12.3	4.08	1.67144e-27
	-14.05	0.65263	0.19626	-16.3	4.04389	2.28869e-41	-12.35	3.99203	1.21845e-26	-12.3	4.104	8.77589e-28
	-14.05	0.67368	0.1715	-16.3	4.0627	1.02401e-41	-12.35	4.01594	6.4155e-27	-12.3	4.128	4.59083e-28
	-14.05	0.69474	0.16129	-16.3	4.08151	4.56538e-42	-12.35	4.03984	3.36706e-27	-12.3	4.152	2.39272e-28
	-14.05	0.71579	0.15675	-16.3	4.10031	2.02819e-42	-12.35	4.06375	1.76142e-27	-12.3	4.176	1.24251e-28
	-14.05	0.73684	0.15292	-16.3	4.11912	8.97842e-43	-12.35	4.08765	9.18467e-28	-12.3	4.2	6.42863e-29
	-14.05	0.7579	0.14773	-16.3	4.13793	3.96049e-43	-12.35	4.11155	4.7736e-28	-12.3	4.224	3.31401e-29
	-14.05	0.77895	0.14062	-16.3	4.15674	1.74084e-43	-12.35	4.13546	2.4729e-28	-12.3	4.248	1.7022e-29
	-14.05	0.8	0.13175	-16.3	4.17555	7.62478e-44	-12.35	4.15936	1.27686e-28	-12.3	4.272	8.7115e-30
	-14.05	0.82105	0.12157	-16.3	4.19436	3.3278e-44	-12.35	4.18327	6.57128e-29	-12.3	4.296	4.4423e-30
	-14.05	0.84211	0.11062	-16.3	4.21317	1.44727e-44	-12.35	4.20717	3.37075e-29	-12.3	4.32	2.25715e-30
	-14.05	0.86316	0.0994	-16.3	4.23198	6.27198e-45	-12.35	4.23108	1.72334e-29	-12.3	4.344	1.14277e-30
	-14.05	0.88421	0.08836	-16.3	4.25078	2.70847e-45	-12.35	4.25498	8.78169e-30	-12.3	4.368	5.76504e-31
	-14.05	0.90526	0.0778	-16.3	4.26959	1.16549e-45	-12.35	4.27888	4.46015e-30	-12.3	4.392	2.89802e-31
	-14.05	0.92632	0.06795	-16.3	4.2884	4.99757e-46	-12.35	4.30279	2.25778e-30	-12.3	4.416	1.45164e-31
	-14.05	0.94737	0.0589	-16.3	4.30721	2.13539e-46	-12.35	4.32669	1.13913e-30	-12.3	4.44	7.2457e-32
	-14.05	0.96842	0.0507	-16.3	4.32602	9.09207e-47	-12.35	4.3506	5.72828e-31	-12.3	4.464	3.60388e-32
	-14.05	0.98947	0.04335	-16.3	4.34483	3.85761e-47	-12.35	4.3745	2.871e-31	-12.3	4.488	1.78622e-32
	-14.05	1.01053	0.03682	-16.3	4.36364	1.63097e-47	-12.35	4.39841	1.43416e-31	-12.3	4.512	8.82217e-33
	-14.05	1.03158	0.03106	-16.3	4.38245	6.87137e-48	-12.35	4.42231	7.14035e-32	-12.3	4.536	4.34209e-33
	-14.05	1.05263	0.026	-16.3	4.40125	2.8848e-48	-12.35	4.44622	3.5432e-32	-12.3	4.56	2.12965e-33
	-14.05	1.07368	0.02161	-16.3	4.42006	1.20687e-48	-12.35	4.47012	1.75238e-32	-12.3	4.584	1.0409e-33
	-14.05	1.09474	0.01782	-16.3	4.43887	5.03133e-49	-12.35	4.49402	8.63799e-33	-12.3	4.608	5.06992e-34
	-14.05	1.11579	0.01458	-16.3	4.45768	2.09017e-49	-12.35	4.51793	4.24376e-33	-12.3	4.632	2.46088e-34
	-14.05	1.13684	0.01183	-16.3	4.47649	8.65279e-50	-12.35	4.54183	2.07799e-33	-12.3	4.656	1.19037e-34
	-14.05	1.1579	0.00951	-16.3	4.4953	3.56953e-50	-12.35	4.56574	1.01411e-33	-12.3	4.68	5.73819e-35
	-14.05	1.17895	0.00759	-16.3	4.51411	1.46739e-50	-12.35	4.58964	4.93267e-34	-12.3	4.704	2.7566e-35
	-14.05	1.2	0.006	-16.3	4.53292	6.01119e-51	-12.35	4.61355	2.39128e-34	-12.3	4.728	1.31972e-35
	-14.05	1.22105	0.00471	-16.3	4.55172	2.4539e-51	-12.35	4.63745	1.15539e-34	-12.3	4.752	6.29653e-36
	-14.05	1.24211	0.00366	-16.3	4.57053	9.98244e-52	-12.35	4.66136	5.56385e-35	-12.3	4.776	2.99388e-36
	-14.05	1.26316	0.00282	-16.3	4.58934	4.04669e-52	-12.35	4.68526	2.67038e-35	-12.3	4.8	1.41867e-36
	-14.05	1.28421	0.00216	-16.3	4.60815	1.63474e-52	-12.35	4.70916	1.27738e-35	-12.3	4.824	6.69956e-37
	-14.05	1.30526	0.00163	-16.3	4.62696	6.58085e-53	-12.35	4.73307	6.08998e-36	-12.3	4.848	3.15305e-37
	-14.05	1.32632	0.00123	-16.3	4.64577	2.63999e-53	-12.35	4.75697	2.89374e-36	-12.3	4.872	1.47889e-37
	-14.05	1.34737	0.00091411	-16.3	4.66458	1.05538e-53	-12.35	4.78088	1.37041e-36	-12.3	4.896	6.91292e-38
	-14.05	1.36842	0.00067521	-16.3	4.68339	4.20441e-54	-12.35	4.80478	6.46826e-37	-12.3	4.92	3.22041e-38
	-14.05	1.38947	0.000494622	-16.3	4.70219	1.66913e-54	-12.35	4.82869	3.04278e-37	-12.3	4.944	1.49515e-38
	-14.05	1.41053	0.000359376	-16.3	4.721	6.60334e-55	-12.35	4.85259	1.42659e-37	-12.3	4.968	6.91806e-39
	-14.05	1.43158	0.000259012	-16.3	4.73981	2.60332e-55	-12.35	4.87649	6.66613e-38	-12.3	4.992	3.19014e-39
	-14.05	1.45263	0.000185203	-16.3	4.75862	1.02278e-55	-12.35	4.9004	3.1045e-38	-12.3	5.016	1.46609e-39
	-14.05	1.47368	0.0001314	-16.3	4.77743	4.00432e-56	-12.35	4.9243	1.44096e-38	-12.3	5.04	6.71494e-40
	-14.05	1.49474	9.25195e-05	-16.3	4.79624	1.56231e-56	-12.35	4.94821	6.66587e-39	-12.3	5.064	3.06514e-40
	-14.05	1.51579	6.46606e-05	-16.3	4.81505	6.07435e-57	-12.35	4.97211	3.07328e-39	-12.3	5.088	1.3944e-40
	-14.05	1.53684	4.48635e-05	-16.3	4.83386	2.35355e-57	-12.35	4.99602	1.41218e-39	-12.3	5.112	6.32196e-41
	-14.05	1.5579	3.09084e-05	-16.3	4.85267	9.08747e-58	-12.35	5.01992	6.46722e-40	-12.3	5.136	2.85658e-41
	-14.05	1.57895	2.11484e-05	-16.3	4.87147	3.49668e-58	-12.35	5.04383	2.95179e-40	-12.3	5.16	1.28638e-41
	-14.05	1.6	1.43742e-05	-16.3	4.89028	1.3408e-58	-12.35	5.06773	1.34274e-40	-12.3	5.184	5.77331e-42
	-14.05	1.62105	9.70701e-06	-16.3	4.90909	5.12349e-59	-12.35	5.09163	6.08746e-41	-12.3	5.208	2.58231e-42
	-14.05	1.64211	6.51441e-06	-16.3	4.9279	1.95103e-59	-12.35	5.11554	2.75055e-41	-12.3	5.232	1.15112e-42
	-14.05	1.66316	4.34556e-06	-16.3	4.94671	7.40387e-60	-12.35	5.13944	1.23862e-41	-12.3	5.256	5.11404e-43
	-14.05	1.68421	2.88196e-06	-16.3	4.96552	2.79995e-60	-12.35	5.16335	5.55896e-42	-12.3	5.28	2.26432e-43
	-14.05	1.70526	1.90062e-06	-16.3	4.98433	1.05521e-60	-12.35	5.18725	2.48648e-42	-12.3	5.304	9.9917e-44
	-14.05	1.72632	1.24668e-06	-16.3	5.00314	3.96298e-61	-12.35	5.21116	1.10844e-42	-12.3	5.328	4.39411e-44
	-14.05	1.74737	8.13507e-07	-16.3	5.02194	1.48321e-61	-12.35	5.23506	4.9246e-43	-12.3	5.352	1.92589e-44
	-14.05	1.76842	5.28195e-07	-16.3	5.04075	5.532e-62	-12.35	5.25896	2.18055e-43	-12.3	5.376	8.41245e-45
	-14.05	1.78947	3.41302e-07	-16.3	5.05956	2.05617e-62	-12.35	5.28287	9.62259e-44	-12.3	5.4	3.6622e-45
	-14.05	1.81053	2.1952e-07	-16.3	5.07837	7.61613e-63	-12.35	5.30677	4.23205e-44	-12.3	5.424	1.58888e-45
	-14.05	1.83158	1.40563e-07	-16.3	5.09718	2.8113e-63	-12.35	5.33068	1.85499e-44	-12.3	5.448	6.87016e-46
	-14.05	1.85263	8.96197e-08	-16.3	5.11599	1.03414e-63	-12.35	5.35458	8.10331e-45	-12.3	5.472	2.96055e-46
	-14.05	1.87368	5.69024e-08	-16.3	5.1348	3.79096e-64	-12.35	5.37849	3.52789e-45	-12.3	5.496	1.27147e-46
	-14.05	1.89474	3.59841e-08	-16.3	5.15361	1.3849e-64	-12.35	5.40239	1.53072e-45	-12.3	5.52	5.4421e-47
	-14.05	1.91579	2.26671e-08	-16.3	5.17241	5.0418e-65	-12.35	5.4263	6.61923e-46	-12.3	5.544	2.32143e-47
	-14.05	1.93684	1.42242e-08	-16.3	5.19122	1.82916e-65	-12.35	5.4502	2.85264e-46	-12.3	5.568	9.86897e-48
	-14.05	1.9579	8.89299e-09	-16.3	5.21003	6.61329e-66	-12.35	5.4741	1.22522e-46	-12.3	5.592	4.18134e-48
	-14.05	1.97895	5.53968e-09	-16.3	5.22884	2.38277e-66	-12.35	5.49801	5.24459e-47	-12.3	5.616	1.76558e-48
	-14.05	2	3.43847e-09	-16.3	5.24765	8.55551e-67	-12.35	5.52191	2.23736e-47	-12.3	5.64	7.42992e-49
	-14.05	2.02105	2.1267e-09	-16.3	5.26646	3.06132e-67	-12.35	5.54582	9.5123e-48	-12.3	5.664	3.11608e-49
	-14.05	2.04211	1.31076e-09	-16.3	5.28527	1.09162e-67	-12.35	5.56972	4.03053e-48	-12.3	5.688	1.30244e-49
	-14.05	2.06316	8.05055e-10	-16.3	5.30408	3.87912e-68	-12.35	5.59363	1.70202e-48	-12.3	5.712	5.42544e-50
	-14.05	2.08421	4.92738e-10	-16.3	5.32288	1.37371e-68	-12.35	5.61753	7.16299e-49	-12.3	5.736	2.25236e-50
	-14.05	2.10526	3.00536e-10	-16.3	5.34169	4.8479e-69	-12.35	5.64143	3.00434e-49	-12.3	5.76	9.31894e-51
	-14.05	2.12632	1.82669e-10	-16.3	5.3605	1.70496e-69	-12.35	5.66534	1.25582e-49	-12.3	5.784	3.84256e-51
	-14.05	2.14737	1.10641e-10	-16.3	5.37931	5.97547e-70	-12.35	5.68924	5.23156e-50	-12.3	5.808	1.57907e-51
	-14.05	2.16842	6.67797e-11	-16.3	5.39812	2.08704e-70	-12.35	5.71315	2.172e-50	-12.3	5.832	6.46705e-52
	-14.05	2.18947	4.01648e-11	-16.3	5.41693	7.26419e-71	-12.35	5.73705	8.98696e-51	-12.3	5.856	2.63959e-52
	-14.05	2.21053	2.40719e-11	-16.3	5.43574	2.51967e-71	-12.35	5.76096	3.70586e-51	-12.3	5.88	1.07372e-52
	-14.05	2.23158	1.43759e-11	-16.3	5.45455	8.70962e-72	-12.35	5.78486	1.52296e-51	-12.3	5.904	4.35285e-53
	-14.05	2.25263	8.55492e-12	-16.3	5.47335	3.00023e-72	-12.35	5.80877	6.23755e-52	-12.3	5.928	1.75865e-53
	-14.05	2.27368	5.07279e-12	-16.3	5.49216	1.02993e-72	-12.35	5.83267	2.54602e-52	-12.3	5.952	7.08126e-54
	-14.05	2.29474	2.99729e-12	-16.3	5.51097	3.52339e-73	-12.35	5.85657	1.03569e-52	-12.3	5.976	2.84163e-54
	-14.05	2.31579	1.76466e-12	-16.3	5.52978	1.20119e-73	-12.35	5.88048	4.1988e-53	-12.3	6	1.13644e-54
	-14.05	2.33684	1.03526e-12	-16.3	5.54859	4.08096e-74	-12.35	5.90438	1.69645e-53	-12.25	0	27.6051
	-14.05	2.3579	6.05203e-13	-16.3	5.5674	1.38169e-74	-12.35	5.92829	6.83096e-54	-12.25	0.024	60.1237
	-14.05	2.37895	3.52553e-13	-16.3	5.58621	4.66185e-75	-12.35	5.95219	2.74122e-54	-12.25	0.048	83.4677
	-14.05	2.4	2.04659e-13	-16.3	5.60502	1.56749e-75	-12.35	5.9761	1.0963e-54	-12.25	0.072	99.1194
	-14.05	2.42105	1.18396e-13	-16.3	5.62382	5.2523e-76	-12.35	6	4.36956e-55	-12.25	0.096	109.612
	-14.05	2.44211	6.82592e-14	-16.3	5.64263	1.75385e-76	-12.3	0	11.1843	-12.25	0.12	115.922
	-14.05	2.46316	3.92214e-14	-16.3	5.66144	5.83625e-77	-12.3	0.0239	24.3544	-12.25	0.144	118.641
	-14.05	2.48421	2.24618e-14	-16.3	5.68025	1.93541e-77	-12.3	0.04781	33.9995	-12.25	0.168	118.248
	-14.05	2.50526	1.28218e-14	-16.3	5.69906	6.39603e-78	-12.3	0.07171	40.7438	-12.25	0.192	115.205
	-14.05	2.52632	7.29555e-15	-16.3	5.71787	2.10642e-78	-12.3	0.09562	45.6156	-12.25	0.216	109.977
	-14.05	2.54737	4.13809e-15	-16.3	5.73668	6.91319e-79	-12.3	0.11952	48.9809	-12.25	0.24	103.038
	-14.05	2.56842	2.3399e-15	-16.3	5.75549	2.26105e-79	-12.3	0.14343	51.0228	-12.25	0.264	94.8528
	-14.05	2.58947	1.31908e-15	-16.3	5.7743	7.3695e-80	-12.3	0.16733	51.8644	-12.25	0.288	85.867
	-14.05	2.61053	7.41377e-16	-16.3	5.7931	2.39367e-80	-12.3	0.19124	51.6149	-12.25	0.312	76.4908
	-14.05	2.63158	4.15453e-16	-16.3	5.81191	7.74795e-81	-12.3	0.21514	50.3889	-12.25	0.336	67.0855
	-14.05	2.65263	2.3213e-16	-16.3	5.83072	2.49924e-81	-12.3	0.23904	48.3148	-12.25	0.36	57.9536
	-14.05	2.67368	1.29323e-16	-16.3	5.84953	8.03388e-82	-12.3	0.26295	45.5358	-12.25	0.384	49.3324
	-14.05	2.69474	7.18393e-17	-16.3	5.86834	2.57359e-82	-12.3	0.28685	42.2073	-12.25	0.408	41.3924
	-14.05	2.71579	3.97914e-17	-16.3	5.88715	8.21583e-83	-12.3	0.31076	38.4905	-12.25	0.432	34.2398
	-14.05	2.73684	2.19764e-17	-16.3	5.90596	2.61373e-83	-12.3	0.33466	34.5458	-12.25	0.456	27.9224
	-14.05	2.7579	1.21019e-17	-16.3	5.92477	8.28639e-84	-12.3	0.35857	30.5238	-12.25	0.48	22.4396
	-14.05	2.77895	6.64472e-18	-16.3	5.94357	2.61798e-84	-12.3	0.38247	26.5587	-12.25	0.504	17.7541
	-14.05	2.8	3.63758e-18	-16.3	5.96238	8.24262e-85	-12.3	0.40638	22.7615	-12.25	0.528	13.8048
	-14.05	2.82105	1.98543e-18	-16.3	5.98119	2.58619e-85	-12.3	0.43028	19.2166	-12.25	0.552	10.5183
	-14.05	2.84211	1.08044e-18	-16.3	6	8.08632e-86	-12.3	0.45418	15.9805	-12.25	0.576	7.81877
	-14.05	2.86316	5.862e-19	-16.25	0	35.621	-12.3	0.47809	13.0833	-12.25	0.6	5.63499
	-14.05	2.88421	3.17108e-19	-16.25	0.01881	68.7137	-12.3	0.50199	10.5332	-12.25	0.624	3.90434
	-14.05	2.90526	1.71044e-19	-16.25	0.03762	95.4867	-12.3	0.5259	8.32183	-12.25	0.648	2.57658
	-14.05	2.92632	9.20005e-20	-16.25	0.05643	113.573	-12.3	0.5498	6.43058	-12.25	0.672	1.62036
	-14.05	2.94737	4.93539e-20	-16.25	0.07524	125.862	-12.3	0.57371	4.836	-12.25	0.696	1.03607
	-14.05	2.96842	2.64117e-20	-16.25	0.09404	133.453	-12.3	0.59761	3.51385	-12.25	0.72	0.82594
	-14.05	2.98947	1.4104e-20	-16.25	0.11285	136.981	-12.3	0.62151	2.4416	-12.25	0.744	0.84855
	-14.05	3.01053	7.51843e-21	-16.25	0.13166	136.956	-12.3	0.64542	1.60054	-12.25	0.768	0.90868
	-14.05	3.03158	4.00271e-21	-16.25	0.15047	133.861	-12.3	0.66932	0.98008	-12.25	0.792	0.92771
	-14.05	3.05263	2.12947e-21	-16.25	0.16928	128.192	-12.3	0.69323	0.59016	-12.25	0.816	0.89673
	-14.05	3.07368	1.13283e-21	-16.25	0.18809	120.462	-12.3	0.71713	0.45503	-12.25	0.84	0.82736
	-14.05	3.09474	6.03035e-22	-16.25	0.2069	111.191	-12.3	0.74104	0.48564	-12.25	0.864	0.73487
	-14.05	3.11579	3.21457e-22	-16.25	0.22571	100.887	-12.3	0.76494	0.53331	-12.25	0.888	0.63285
	-14.05	3.13684	1.71715e-22	-16.25	0.24451	90.0318	-12.3	0.78885	0.54515	-12.25	0.912	0.53167
	-14.05	3.1579	9.19733e-23	-16.25	0.26332	79.0586	-12.3	0.81275	0.51905	-12.25	0.936	0.4382
	-14.05	3.17895	4.94159e-23	-16.25	0.28213	68.34	-12.3	0.83665	0.46559	-12.25	0.96	0.35623
	-14.05	3.2	2.66387e-23	-16.25	0.30094	58.1763	-12.3	0.86056	0.39699	-12.25	0.984	0.28711
	-14.05	3.22105	1.44073e-23	-16.25	0.31975	48.7905	-12.3	0.88446	0.32381	-12.25	1.008	0.23044
	-14.05	3.24211	7.81524e-24	-16.25	0.33856	40.3288	-12.3	0.90837	0.25405	-12.25	1.032	0.18481
	-14.05	3.26316	4.24983e-24	-16.25	0.35737	32.8673	-12.3	0.93227	0.19312	-12.25	1.056	0.14834
	-14.05	3.28421	2.31514e-24	-16.25	0.37618	26.4216	-12.3	0.95618	0.1441	-12.25	1.08	0.11914
	-14.05	3.30526	1.26248e-24	-16.25	0.39498	20.9594	-12.3	0.98008	0.10811	-12.25	1.104	0.0956
	-14.05	3.32632	6.88606e-25	-16.25	0.41379	16.4144	-12.3	1.00398	0.08436	-12.25	1.128	0.07648
	-14.05	3.34737	3.75389e-25	-16.25	0.4326	12.6992	-12.3	1.02789	0.07013	-12.25	1.152	0.06085
	-14.05	3.36842	2.04385e-25	-16.25	0.45141	9.71516	-12.3	1.05179	0.06156	-12.25	1.176	0.04805
	-14.05	3.38947	1.11072e-25	-16.25	0.47022	7.36087	-12.3	1.0757	0.05536	-12.25	1.2	0.03762
	-14.05	3.41053	6.02167e-26	-16.25	0.48903	5.537	-12.3	1.0996	0.04967	-12.25	1.224	0.02917
	-14.05	3.43158	3.25534e-26	-16.25	0.50784	4.14925	-12.3	1.12351	0.04386	-12.25	1.248	0.02239
	-14.05	3.45263	1.75424e-26	-16.25	0.52665	3.11017	-12.3	1.14741	0.03793	-12.25	1.272	0.01701
	-14.05	3.47368	9.42058e-27	-16.25	0.54546	2.34087	-12.3	1.17132	0.0321	-12.25	1.296	0.0128
	-14.05	3.49474	5.04042e-27	-16.25	0.56426	1.77328	-12.3	1.19522	0.0266	-12.25	1.32	0.00954
	-14.05	3.51579	2.68651e-27	-16.25	0.58307	1.35257	-12.3	1.21912	0.02163	-12.25	1.344	0.00705
	-14.05	3.53684	1.42624e-27	-16.25	0.60188	1.03837	-12.3	1.24303	0.01728	-12.25	1.368	0.00517
	-14.05	3.5579	7.5413e-28	-16.25	0.62069	0.80377	-12.3	1.26693	0.01358	-12.25	1.392	0.00376
	-14.05	3.57895	3.97125e-28	-16.25	0.6395	0.63186	-12.3	1.29084	0.01053	-12.25	1.416	0.00272
	-14.05	3.6	2.08269e-28	-16.25	0.65831	0.51101	-12.3	1.31474	0.00805	-12.25	1.44	0.00195
	-14.05	3.62105	1.08777e-28	-16.25	0.67712	0.43038	-12.3	1.33865	0.00609	-12.25	1.464	0.00139
	-14.05	3.64211	5.65796e-29	-16.25	0.69593	0.37782	-12.3	1.36255	0.00455	-12.25	1.488	0.000990754
	-14.05	3.66316	2.93093e-29	-16.25	0.71473	0.34125	-12.3	1.38645	0.00337	-12.25	1.512	0.000701
	-14.05	3.68421	1.5121e-29	-16.25	0.73354	0.31147	-12.3	1.41036	0.00247	-12.25	1.536	0.00049387
	-14.05	3.70526	7.76964e-30	-16.25	0.75235	0.28326	-12.3	1.43426	0.0018	-12.25	1.56	0.000346507
	-14.05	3.72632	3.9763e-30	-16.25	0.77116	0.25466	-12.3	1.45817	0.0013	-12.25	1.584	0.000242115
	-14.05	3.74737	2.0269e-30	-16.25	0.78997	0.22565	-12.3	1.48207	0.000934605	-12.25	1.608	0.000168462
	-14.05	3.76842	1.02914e-30	-16.25	0.80878	0.19703	-12.3	1.50598	0.000666644	-12.25	1.632	0.000116701
	-14.05	3.78947	5.20506e-31	-16.25	0.82759	0.16977	-12.3	1.52988	0.0004727	-12.25	1.656	8.04705e-05
	-14.05	3.81053	2.62242e-31	-16.25	0.8464	0.14465	-12.3	1.55379	0.000333294	-12.25	1.68	5.5218e-05
	-14.05	3.83158	1.31619e-31	-16.25	0.8652	0.12213	-12.3	1.57769	0.000233724	-12.25	1.704	3.76961e-05
	-14.05	3.85263	6.58109e-32	-16.25	0.88401	0.10236	-12.3	1.60159	0.000163028	-12.25	1.728	2.55969e-05
	-14.05	3.87368	3.27833e-32	-16.25	0.90282	0.08526	-12.3	1.6255	0.000113115	-12.25	1.752	1.72854e-05
	-14.05	3.89474	1.62704e-32	-16.25	0.92163	0.07062	-12.3	1.6494	7.80675e-05	-12.25	1.776	1.16071e-05
	-14.05	3.91579	8.04552e-33	-16.25	0.94044	0.05817	-12.3	1.67331	5.35913e-05	-12.25	1.8	7.7501e-06
	-14.05	3.93684	3.96399e-33	-16.25	0.95925	0.04763	-12.3	1.69721	3.659e-05	-12.25	1.824	5.14575e-06
	-14.05	3.9579	1.94602e-33	-16.25	0.97806	0.03874	-12.3	1.72112	2.48454e-05	-12.25	1.848	3.39787e-06
	-14.05	3.97895	9.51953e-34	-16.25	0.99687	0.03127	-12.3	1.74502	1.67772e-05	-12.25	1.872	2.23191e-06
	-14.05	4	4.64031e-34	-16.25	1.01567	0.02505	-12.3	1.76892	1.1266e-05	-12.25	1.896	1.45879e-06
	-14.05	4.02105	2.254e-34	-16.25	1.03448	0.01989	-12.3	1.79283	7.52322e-06	-12.25	1.92	9.49139e-07
	-14.05	4.04211	1.09106e-34	-16.25	1.05329	0.01565	-12.3	1.81673	4.99624e-06	-12.25	1.944	6.15029e-07
	-14.05	4.06316	5.26313e-35	-16.25	1.0721	0.0122	-12.3	1.84064	3.30016e-06	-12.25	1.968	3.97127e-07
	-14.05	4.08421	2.53015e-35	-16.25	1.09091	0.00943	-12.3	1.86454	2.16846e-06	-12.25	1.992	2.55679e-07
	-14.05	4.10526	1.21217e-35	-16.25	1.10972	0.00722	-12.3	1.88845	1.41771e-06	-12.25	2.016	1.64237e-07
	-14.05	4.12632	5.78773e-36	-16.25	1.12853	0.00548	-12.3	1.91235	9.22497e-07	-12.25	2.04	1.05326e-07
	-14.05	4.14737	2.75413e-36	-16.25	1.14734	0.00412	-12.3	1.93626	5.97633e-07	-12.25	2.064	6.74765e-08
	-14.05	4.16842	1.30617e-36	-16.25	1.16614	0.00307	-12.3	1.96016	3.85623e-07	-12.25	2.088	4.32067e-08
	-14.05	4.18947	6.17394e-37	-16.25	1.18495	0.00227	-12.3	1.98406	2.47934e-07	-12.25	2.112	2.76639e-08
	-14.05	4.21053	2.90854e-37	-16.25	1.20376	0.00167	-12.3	2.00797	1.58909e-07	-12.25	2.136	1.77159e-08
	-14.05	4.23158	1.36566e-37	-16.25	1.22257	0.00121	-12.3	2.03187	1.01577e-07	-12.25	2.16	1.13488e-08
	-14.05	4.25263	6.39101e-38	-16.25	1.24138	0.000876011	-12.3	2.05578	6.47837e-08	-12.25	2.184	7.27225e-09
	-14.05	4.27368	2.98099e-38	-16.25	1.26019	0.000628728	-12.3	2.07968	4.12405e-08	-12.25	2.208	4.66061e-09
	-14.05	4.29474	1.38585e-38	-16.25	1.279	0.000448312	-12.3	2.10359	2.62123e-08	-12.25	2.232	2.98644e-09
	-14.05	4.31579	6.4216e-39	-16.25	1.29781	0.000317704	-12.3	2.12749	1.66382e-08	-12.25	2.256	1.91272e-09
	-14.05	4.33684	2.96579e-39	-16.25	1.31661	0.000223842	-12.3	2.15139	1.05482e-08	-12.25	2.28	1.22396e-09
	-14.05	4.3579	1.36524e-39	-16.25	1.33542	0.00015685	-12.3	2.1753	6.67931e-09	-12.25	2.304	7.8222e-10
	-14.05	4.37895	6.26402e-40	-16.25	1.35423	0.000109344	-12.3	2.1992	4.22406e-09	-12.25	2.328	4.99088e-10
	-14.05	4.4	2.86465e-40	-16.25	1.37304	7.58564e-05	-12.3	2.22311	2.66752e-09	-12.25	2.352	3.17805e-10
	-14.05	4.42105	1.30577e-40	-16.25	1.39185	5.23836e-05	-12.3	2.24701	1.6818e-09	-12.25	2.376	2.01908e-10
	-14.05	4.44211	5.93248e-41	-16.25	1.41066	3.60165e-05	-12.3	2.27092	1.05835e-09	-12.25	2.4	1.27953e-10
	-14.05	4.46316	2.68648e-41	-16.25	1.42947	2.46598e-05	-12.3	2.29482	6.64613e-10	-12.25	2.424	8.08646e-11
	-14.05	4.48421	1.21257e-41	-16.25	1.44828	1.68159e-05	-12.3	2.31873	4.16392e-10	-12.25	2.448	5.09581e-11
	-14.05	4.50526	5.45512e-42	-16.25	1.46709	1.1422e-05	-12.3	2.34263	2.6023e-10	-12.25	2.472	3.20158e-11
	-14.05	4.52632	2.44613e-42	-16.25	1.48589	7.72827e-06	-12.3	2.36653	1.62212e-10	-12.25	2.496	2.00526e-11
	-14.05	4.54737	1.09327e-42	-16.25	1.5047	5.20896e-06	-12.3	2.39044	1.00847e-10	-12.25	2.52	1.252e-11
	-14.05	4.56842	4.87027e-43	-16.25	1.52351	3.49743e-06	-12.3	2.41434	6.25327e-11	-12.25	2.544	7.79201e-12
	-14.05	4.58947	2.16247e-43	-16.25	1.54232	2.33918e-06	-12.3	2.43825	3.8678e-11	-12.25	2.568	4.83381e-12
	-14.05	4.61053	9.57021e-44	-16.25	1.56113	1.55841e-06	-12.3	2.46215	2.38676e-11	-12.25	2.592	2.98893e-12
	-14.05	4.63158	4.22148e-44	-16.25	1.57994	1.03413e-06	-12.3	2.48606	1.46976e-11	-12.25	2.616	1.84214e-12
	-14.05	4.65263	1.856e-44	-16.25	1.59875	6.83488e-07	-12.3	2.50996	9.03467e-12	-12.25	2.64	1.13162e-12
	-14.05	4.67368	8.13324e-45	-16.25	1.61756	4.49909e-07	-12.3	2.53387	5.54567e-12	-12.25	2.664	6.92864e-13
	-14.05	4.69474	3.55237e-45	-16.25	1.63636	2.94948e-07	-12.3	2.55777	3.40042e-12	-12.25	2.688	4.22822e-13
	-14.05	4.71579	1.54647e-45	-16.25	1.65517	1.92569e-07	-12.3	2.58167	2.0836e-12	-12.25	2.712	2.57173e-13
	-14.05	4.73684	6.71013e-46	-16.25	1.67398	1.25213e-07	-12.3	2.60558	1.27629e-12	-12.25	2.736	1.559e-13
	-14.05	4.7579	2.90193e-46	-16.25	1.69279	8.10876e-08	-12.3	2.62948	7.81762e-13	-12.25	2.76	9.41922e-14
	-14.05	4.77895	1.25086e-46	-16.25	1.7116	5.23025e-08	-12.3	2.65339	4.78953e-13	-12.25	2.784	5.67186e-14
	-14.05	4.8	5.374e-47	-16.25	1.73041	3.36041e-08	-12.3	2.67729	2.93541e-13	-12.25	2.808	3.40389e-14
	-14.05	4.82105	2.30117e-47	-16.25	1.74922	2.15087e-08	-12.3	2.7012	1.7998e-13	-12.25	2.832	2.03592e-14
	-14.05	4.84211	9.82114e-48	-16.25	1.76803	1.37166e-08	-12.3	2.7251	1.10391e-13	-12.25	2.856	1.21363e-14
	-14.05	4.86316	4.1777e-48	-16.25	1.78683	8.71682e-09	-12.3	2.749	6.77225e-14	-12.25	2.88	7.21021e-15
	-14.05	4.88421	1.77123e-48	-16.25	1.80564	5.52116e-09	-12.3	2.77291	4.15448e-14	-12.25	2.904	4.26931e-15
	-14.05	4.90526	7.48465e-49	-16.25	1.82445	3.48615e-09	-12.3	2.79681	2.54774e-14	-12.25	2.928	2.51957e-15
	-14.05	4.92632	3.15231e-49	-16.25	1.84326	2.1948e-09	-12.3	2.82072	1.56135e-14	-12.25	2.952	1.48207e-15
	-14.05	4.94737	1.32325e-49	-16.25	1.86207	1.37805e-09	-12.3	2.84462	9.55855e-15	-12.25	2.976	8.68986e-16
	-14.05	4.96842	5.53626e-50	-16.25	1.88088	8.63066e-10	-12.3	2.86853	5.84351e-15	-12.25	3	5.07908e-16
	-14.05	4.98947	2.30859e-50	-16.25	1.89969	5.39281e-10	-12.3	2.89243	3.5661e-15	-12.25	3.024	2.95956e-16
	-14.05	5.01053	9.59472e-51	-16.25	1.9185	3.36243e-10	-12.3	2.91634	2.17175e-15	-12.25	3.048	1.71945e-16
	-14.05	5.03158	3.97442e-51	-16.25	1.9373	2.09228e-10	-12.3	2.94024	1.31947e-15	-12.25	3.072	9.96153e-17
	-14.05	5.05263	1.64086e-51	-16.25	1.95611	1.29948e-10	-12.3	2.96414	7.99562e-16	-12.25	3.096	5.75585e-17
	-14.05	5.07368	6.75183e-52	-16.25	1.97492	8.05629e-11	-12.3	2.98805	4.83144e-16	-12.25	3.12	3.31756e-17
	-14.05	5.09474	2.76902e-52	-16.25	1.99373	4.98585e-11	-12.3	3.01195	2.91069e-16	-12.25	3.144	1.90785e-17
	-14.05	5.11579	1.13183e-52	-16.25	2.01254	3.08026e-11	-12.3	3.03586	1.74804e-16	-12.25	3.168	1.09493e-17
	-14.05	5.13684	4.61096e-53	-16.25	2.03135	1.89965e-11	-12.3	3.05976	1.0464e-16	-12.25	3.192	6.27261e-18
	-14.05	5.1579	1.8722e-53	-16.25	2.05016	1.16943e-11	-12.3	3.08367	6.24309e-17	-12.25	3.216	3.58797e-18
	-14.05	5.17895	7.57641e-54	-16.25	2.06897	7.18557e-12	-12.3	3.10757	3.71224e-17	-12.25	3.24	2.04975e-18
	-14.05	5.2	3.0558e-54	-16.25	2.08777	4.40649e-12	-12.3	3.13147	2.19986e-17	-12.25	3.264	1.16981e-18
	-14.05	5.22105	1.22839e-54	-16.25	2.10658	2.69666e-12	-12.3	3.15538	1.29919e-17	-12.25	3.288	6.67121e-19
	-14.05	5.24211	4.92148e-55	-16.25	2.12539	1.64669e-12	-12.3	3.17928	7.64659e-18	-12.25	3.312	3.80239e-19
	-14.05	5.26316	1.96519e-55	-16.25	2.1442	1.00323e-12	-12.3	3.20319	4.48531e-18	-12.25	3.336	2.16646e-19
	-14.05	5.28421	7.82097e-56	-16.25	2.16301	6.09733e-13	-12.3	3.22709	2.62215e-18	-12.25	3.36	1.23407e-19
	-14.05	5.30526	3.10216e-56	-16.25	2.18182	3.69645e-13	-12.3	3.251	1.52785e-18	-12.25	3.384	7.02837e-20
	-14.05	5.32632	1.22635e-56	-16.25	2.20063	2.23507e-13	-12.3	3.2749	8.87313e-19	-12.25	3.408	4.00217e-20
	-14.05	5.34737	4.83181e-57	-16.25	2.21944	1.34777e-13	-12.3	3.29881	5.13651e-19	-12.25	3.432	2.27844e-20
	-14.05	5.36842	1.89737e-57	-16.25	2.23825	8.10438e-14	-12.3	3.32271	2.96398e-19	-12.25	3.456	1.29666e-20
	-14.05	5.38947	7.42571e-58	-16.25	2.25705	4.85927e-14	-12.3	3.34661	1.70498e-19	-12.25	3.48	7.37546e-21
	-14.05	5.41053	2.89647e-58	-16.25	2.27586	2.90495e-14	-12.3	3.37052	9.7773e-20	-12.25	3.504	4.1921e-21
	-14.05	5.43158	1.12601e-58	-16.25	2.29467	1.7314e-14	-12.3	3.39442	5.58979e-20	-12.25	3.528	2.38038e-21
	-14.05	5.45263	4.36276e-59	-16.25	2.31348	1.02878e-14	-12.3	3.41833	3.18615e-20	-12.25	3.552	1.34996e-21
	-14.05	5.47368	1.6847e-59	-16.25	2.33229	6.09389e-15	-12.3	3.44223	1.81071e-20	-12.25	3.576	7.64429e-22
	-14.05	5.49474	6.48373e-60	-16.25	2.3511	3.59829e-15	-12.3	3.46614	1.02602e-20	-12.25	3.6	4.32093e-22
	-14.05	5.51579	2.48697e-60	-16.25	2.36991	2.11793e-15	-12.3	3.49004	5.7969e-21	-12.25	3.624	2.43742e-22
	-14.05	5.53684	9.50727e-61	-16.25	2.38872	1.24259e-15	-12.3	3.51394	3.26575e-21	-12.25	3.648	1.3718e-22
	-14.05	5.5579	3.62228e-61	-16.25	2.40752	7.26658e-16	-12.3	3.53785	1.83451e-21	-12.25	3.672	7.70124e-23
	-14.05	5.57895	1.37546e-61	-16.25	2.42633	4.23556e-16	-12.3	3.56175	1.02758e-21	-12.25	3.696	4.31178e-23
	-14.05	5.6	5.20542e-62	-16.25	2.44514	2.4607e-16	-12.3	3.58566	5.73941e-22	-12.25	3.72	2.40714e-23
	-14.05	5.62105	1.96337e-62	-16.25	2.46395	1.42483e-16	-12.3	3.60956	3.19651e-22	-12.25	3.744	1.33976e-23
	-14.05	5.64211	7.38049e-63	-16.25	2.48276	8.22279e-17	-12.3	3.63347	1.77517e-22	-12.25	3.768	7.43323e-24
	-14.05	5.66316	2.76508e-63	-16.25	2.50157	4.72951e-17	-12.3	3.65737	9.83e-23	-12.25	3.792	4.11059e-24
	-14.05	5.68421	1.03245e-63	-16.25	2.52038	2.71111e-17	-12.3	3.68128	5.42763e-23	-12.25	3.816	2.26551e-24
	-14.05	5.70526	3.84207e-64	-16.25	2.53919	1.54884e-17	-12.3	3.70518	2.98816e-23	-12.25	3.84	1.24431e-24
	-14.05	5.72632	1.42495e-64	-16.25	2.55799	8.81831e-18	-12.3	3.72908	1.64031e-23	-12.25	3.864	6.8103e-25
	-14.05	5.74737	5.26709e-65	-16.25	2.5768	5.00356e-18	-12.3	3.75299	8.9777e-24	-12.25	3.888	3.71413e-25
	-14.05	5.76842	1.94034e-65	-16.25	2.59561	2.82932e-18	-12.3	3.77689	4.89907e-24	-12.25	3.912	2.01829e-25
	-14.05	5.78947	7.12392e-66	-16.25	2.61442	1.59437e-18	-12.3	3.8008	2.66539e-24	-12.25	3.936	1.09278e-25
	-14.05	5.81053	2.60673e-66	-16.25	2.63323	8.95352e-19	-12.3	3.8247	1.44576e-24	-12.25	3.96	5.8952e-26
	-14.05	5.83158	9.50621e-67	-16.25	2.65204	5.01067e-19	-12.3	3.84861	7.81824e-25	-12.25	3.984	3.16862e-26
	-14.05	5.85263	3.45504e-67	-16.25	2.67085	2.79441e-19	-12.3	3.87251	4.21492e-25	-12.25	4.008	1.69686e-26
	-14.05	5.87368	1.2515e-67	-16.25	2.68966	1.55302e-19	-12.3	3.89641	2.26532e-25	-12.25	4.032	9.0536e-27
	-14.05	5.89474	4.51798e-68	-16.25	2.70846	8.60105e-20	-12.3	3.92032	1.21371e-25	-12.25	4.056	4.81281e-27
	-14.05	5.91579	1.62551e-68	-16.25	2.72727	4.74698e-20	-12.3	3.94422	6.48253e-26	-12.25	4.08	2.54905e-27
	-14.05	5.93684	5.82863e-69	-16.25	2.74608	2.61081e-20	-12.3	3.96813	3.45147e-26	-12.25	4.104	1.34513e-27
	-14.05	5.9579	2.08293e-69	-16.25	2.76489	1.43096e-20	-12.3	3.99203	1.83184e-26	-12.25	4.128	7.07222e-28
	-14.05	5.97895	7.41851e-70	-16.25	2.7837	7.81593e-21	-12.3	4.01594	9.69147e-27	-12.25	4.152	3.70476e-28
	-14.05	6	2.63323e-70	-16.25	2.80251	4.2544e-21	-12.3	4.03984	5.11096e-27	-12.25	4.176	1.93366e-28
	-14	0	5.33581	-16.25	2.82132	2.30787e-21	-12.3	4.06375	2.6867e-27	-12.25	4.2	1.00559e-28
	-14	0.02105	10.8906	-16.25	2.84013	1.24769e-21	-12.3	4.08765	1.40779e-27	-12.25	4.224	5.21058e-29
	-14	0.04211	15.1418	-16.25	2.85893	6.7226e-22	-12.3	4.11155	7.35274e-28	-12.25	4.248	2.69019e-29
	-14	0.06316	18.0222	-16.25	2.87774	3.6101e-22	-12.3	4.13546	3.82783e-28	-12.25	4.272	1.38394e-29
	-14	0.08421	19.9851	-16.25	2.89655	1.93227e-22	-12.3	4.15936	1.9863e-28	-12.25	4.296	7.09404e-30
	-14	0.10526	21.1967	-16.25	2.91536	1.03087e-22	-12.3	4.18327	1.02735e-28	-12.25	4.32	3.62341e-30
	-14	0.12632	21.75	-16.25	2.93417	5.48209e-23	-12.3	4.20717	5.29635e-29	-12.25	4.344	1.84415e-30
	-14	0.14737	21.7189	-16.25	2.95298	2.90617e-23	-12.3	4.23108	2.72152e-29	-12.25	4.368	9.35258e-31
	-14	0.16842	21.1776	-16.25	2.97179	1.53587e-23	-12.3	4.25498	1.39388e-29	-12.25	4.392	4.72641e-31
	-14	0.18947	20.2062	-16.25	2.9906	8.0924e-24	-12.3	4.27888	7.11561e-30	-12.25	4.416	2.38013e-31
	-14	0.21053	18.8926	-16.25	3.0094	4.25129e-24	-12.3	4.30279	3.62054e-30	-12.25	4.44	1.19439e-31
	-14	0.23158	17.3292	-16.25	3.02821	2.22699e-24	-12.3	4.32669	1.83614e-30	-12.25	4.464	5.97266e-32
	-14	0.25263	15.6087	-16.25	3.04702	1.16334e-24	-12.3	4.3506	9.28134e-31	-12.25	4.488	2.97628e-32
	-14	0.27368	13.8192	-16.25	3.06583	6.0607e-25	-12.3	4.3745	4.67611e-31	-12.25	4.512	1.47798e-32
	-14	0.29474	12.039	-16.25	3.08464	3.14926e-25	-12.3	4.39841	2.34816e-31	-12.25	4.536	7.31405e-33
	-14	0.31579	10.3329	-16.25	3.10345	1.63231e-25	-12.3	4.42231	1.17527e-31	-12.25	4.56	3.60697e-33
	-14	0.33684	8.74926	-16.25	3.12226	8.44e-26	-12.3	4.44622	5.86294e-32	-12.25	4.584	1.77267e-33
	-14	0.3579	7.31906	-16.25	3.14107	4.35383e-26	-12.3	4.47012	2.91514e-32	-12.25	4.608	8.68199e-34
	-14	0.37895	6.05695	-16.25	3.15988	2.24092e-26	-12.3	4.49402	1.44468e-32	-12.25	4.632	4.23758e-34
	-14	0.4	4.96367	-16.25	3.17868	1.15091e-26	-12.3	4.51793	7.13587e-33	-12.25	4.656	2.06123e-34
	-14	0.42105	4.0298	-16.25	3.19749	5.89867e-27	-12.3	4.54183	3.51308e-33	-12.25	4.68	9.99197e-35
	-14	0.44211	3.23998	-16.25	3.2163	3.01709e-27	-12.3	4.56574	1.72383e-33	-12.25	4.704	4.82717e-35
	-14	0.46316	2.57675	-16.25	3.23511	1.54018e-27	-12.3	4.58964	8.4307e-34	-12.25	4.728	2.3241e-35
	-14	0.48421	2.02333	-16.25	3.25392	7.84727e-28	-12.3	4.61355	4.10957e-34	-12.25	4.752	1.11516e-35
	-14	0.50526	1.56516	-16.25	3.27273	3.99067e-28	-12.3	4.63745	1.99661e-34	-12.25	4.776	5.33269e-36
	-14	0.52632	1.19011	-16.25	3.29154	2.02563e-28	-12.3	4.66136	9.66831e-35	-12.25	4.8	2.54145e-36
	-14	0.54737	0.88813	-16.25	3.31035	1.02627e-28	-12.3	4.68526	4.66628e-35	-12.25	4.824	1.20711e-36
	-14	0.56842	0.65057	-16.25	3.32915	5.18967e-29	-12.3	4.70916	2.24467e-35	-12.25	4.848	5.71401e-37
	-14	0.58947	0.46976	-16.25	3.34796	2.61932e-29	-12.3	4.73307	1.0762e-35	-12.25	4.872	2.69568e-37
	-14	0.61053	0.33877	-16.25	3.36677	1.31943e-29	-12.3	4.75697	5.14276e-36	-12.25	4.896	1.26744e-37
	-14	0.63158	0.25116	-16.25	3.38558	6.63298e-30	-12.3	4.78088	2.44939e-36	-12.25	4.92	5.93915e-38
	-14	0.65263	0.1997	-16.25	3.40439	3.3276e-30	-12.3	4.80478	1.16273e-36	-12.25	4.944	2.77368e-38
	-14	0.67368	0.17459	-16.25	3.4232	1.66579e-30	-12.3	4.82869	5.5012e-37	-12.25	4.968	1.291e-38
	-14	0.69474	0.16439	-16.25	3.44201	8.32037e-31	-12.3	4.85259	2.59414e-37	-12.25	4.992	5.9887e-39
	-14	0.71579	0.15999	-16.25	3.46082	4.14631e-31	-12.3	4.87649	1.21924e-37	-12.25	5.016	2.76872e-39
	-14	0.73684	0.15632	-16.25	3.47962	2.0613e-31	-12.3	4.9004	5.71134e-38	-12.25	5.04	1.27574e-39
	-14	0.7579	0.15123	-16.25	3.49843	1.02221e-31	-12.3	4.9243	2.66651e-38	-12.25	5.064	5.85854e-40
	-14	0.77895	0.14414	-16.25	3.51724	5.05619e-32	-12.3	4.94821	1.2408e-38	-12.25	5.088	2.68136e-40
	-14	0.8	0.13521	-16.25	3.53605	2.49432e-32	-12.3	4.97211	5.75464e-39	-12.25	5.112	1.2231e-40
	-14	0.82105	0.12491	-16.25	3.55486	1.22714e-32	-12.3	4.99602	2.66003e-39	-12.25	5.136	5.56046e-41
	-14	0.84211	0.11379	-16.25	3.57367	6.02018e-33	-12.3	5.01992	1.22548e-39	-12.25	5.16	2.51942e-41
	-14	0.86316	0.10237	-16.25	3.59248	2.94489e-33	-12.3	5.04383	5.62704e-40	-12.25	5.184	1.13771e-41
	-14	0.88421	0.0911	-16.25	3.61129	1.43629e-33	-12.3	5.06773	2.57516e-40	-12.25	5.208	5.12042e-42
	-14	0.90526	0.08031	-16.25	3.63009	6.98397e-34	-12.3	5.09163	1.17457e-40	-12.25	5.232	2.29679e-42
	-14	0.92632	0.07022	-16.25	3.6489	3.38548e-34	-12.3	5.11554	5.33954e-41	-12.25	5.256	1.02678e-42
	-14	0.94737	0.06094	-16.25	3.66771	1.63596e-34	-12.3	5.13944	2.41923e-41	-12.25	5.28	4.57486e-43
	-14	0.96842	0.05253	-16.25	3.68652	7.88023e-35	-12.3	5.16335	1.09245e-41	-12.25	5.304	2.03151e-43
	-14	0.98947	0.04498	-16.25	3.70533	3.78354e-35	-12.3	5.18725	4.91667e-42	-12.25	5.328	8.99086e-44
	-14	1.01053	0.03825	-16.25	3.72414	1.81065e-35	-12.3	5.21116	2.2054e-42	-12.25	5.352	3.96575e-44
	-14	1.03158	0.03231	-16.25	3.74295	8.63636e-36	-12.3	5.23506	9.85943e-43	-12.25	5.376	1.74337e-44
	-14	1.05263	0.02709	-16.25	3.76176	4.10557e-36	-12.3	5.25896	4.393e-43	-12.25	5.4	7.63831e-45
	-14	1.07368	0.02255	-16.25	3.78056	1.94513e-36	-12.3	5.28287	1.95082e-43	-12.25	5.424	3.33538e-45
	-14	1.09474	0.01862	-16.25	3.79937	9.18436e-37	-12.3	5.30677	8.63406e-44	-12.25	5.448	1.45155e-45
	-14	1.11579	0.01526	-16.25	3.81818	4.32177e-37	-12.3	5.33068	3.80854e-44	-12.25	5.472	6.29597e-46
	-14	1.13684	0.0124	-16.25	3.83699	2.02665e-37	-12.3	5.35458	1.67434e-44	-12.25	5.496	2.72165e-46
	-14	1.1579	0.00999	-16.25	3.8558	9.47098e-38	-12.3	5.37849	7.33624e-45	-12.25	5.52	1.17258e-46
	-14	1.17895	0.00799	-16.25	3.87461	4.41065e-38	-12.3	5.40239	3.20365e-45	-12.25	5.544	5.0349e-47
	-14	1.2	0.00633	-16.25	3.89342	2.0469e-38	-12.3	5.4263	1.3943e-45	-12.25	5.568	2.15466e-47
	-14	1.22105	0.00497	-16.25	3.91223	9.46613e-39	-12.3	5.4502	6.04798e-46	-12.25	5.592	9.18984e-48
	-14	1.24211	0.00387	-16.25	3.93103	4.36242e-39	-12.3	5.4741	2.6146e-46	-12.25	5.616	3.90639e-48
	-14	1.26316	0.00299	-16.25	3.94984	2.00335e-39	-12.3	5.49801	1.12652e-46	-12.25	5.64	1.65494e-48
	-14	1.28421	0.00229	-16.25	3.96865	9.1677e-40	-12.3	5.52191	4.83741e-47	-12.25	5.664	6.9876e-49
	-14	1.30526	0.00174	-16.25	3.98746	4.18056e-40	-12.3	5.54582	2.07026e-47	-12.25	5.688	2.94044e-49
	-14	1.32632	0.00131	-16.25	4.00627	1.89967e-40	-12.3	5.56972	8.83032e-48	-12.25	5.712	1.2332e-49
	-14	1.34737	0.000976358	-16.25	4.02508	8.60183e-41	-12.3	5.59363	3.75376e-48	-12.25	5.736	5.1546e-50
	-14	1.36842	0.00072263	-16.25	4.04389	3.88125e-41	-12.3	5.61753	1.59035e-48	-12.25	5.76	2.1473e-50
	-14	1.38947	0.000530427	-16.25	4.0627	1.74509e-41	-12.3	5.64143	6.7152e-49	-12.25	5.784	8.91517e-51
	-14	1.41053	0.000386177	-16.25	4.08151	7.81869e-42	-12.3	5.66534	2.82593e-49	-12.25	5.808	3.68896e-51
	-14	1.43158	0.000278902	-16.25	4.10031	3.49073e-42	-12.3	5.68924	1.18522e-49	-12.25	5.832	1.5213e-51
	-14	1.45263	0.000199839	-16.25	4.11912	1.55298e-42	-12.3	5.71315	4.95423e-50	-12.25	5.856	6.25266e-52
	-14	1.47368	0.000142081	-16.25	4.13793	6.88468e-43	-12.3	5.73705	2.0639e-50	-12.25	5.88	2.56124e-52
	-14	1.49474	0.000100252	-16.25	4.15674	3.04137e-43	-12.3	5.76096	8.56912e-51	-12.25	5.904	1.04562e-52
	-14	1.51579	7.02138e-05	-16.25	4.17555	1.33883e-43	-12.3	5.78486	3.54585e-51	-12.25	5.928	4.25437e-53
	-14	1.53684	4.8821e-05	-16.25	4.19436	5.87288e-44	-12.3	5.80877	1.46231e-51	-12.25	5.952	1.72518e-53
	-14	1.5579	3.37075e-05	-16.25	4.21317	2.56713e-44	-12.3	5.83267	6.01029e-52	-12.25	5.976	6.97218e-54
	-14	1.57895	2.31137e-05	-16.25	4.23198	1.11819e-44	-12.3	5.85657	2.46199e-52	-12.25	6	2.80828e-54
	-14	1.6	1.57443e-05	-16.25	4.25078	4.85354e-45	-12.3	5.88048	1.00511e-52	-12.2	0	27.6051
	-14	1.62105	1.06557e-05	-16.25	4.26959	2.0993e-45	-12.3	5.90438	4.08952e-53	-12.2	0.024	60.1254
	-14	1.64211	7.16687e-06	-16.25	4.2884	9.04827e-46	-12.3	5.92829	1.65832e-53	-12.2	0.048	83.4771
	-14	1.66316	4.79142e-06	-16.25	4.30721	3.88627e-46	-12.3	5.95219	6.70191e-54	-12.2	0.072	99.1444
	-14	1.68421	3.18476e-06	-16.25	4.32602	1.66333e-46	-12.3	5.9761	2.69938e-54	-12.2	0.096	109.661
	-14	1.70526	2.10503e-06	-16.25	4.34483	7.09417e-47	-12.3	6	1.08359e-54	-12.2	0.12	116.004
	-14	1.72632	1.38389e-06	-16.25	4.36364	3.01512e-47	-12.25	0	11.1843	-12.2	0.144	118.761
	-14	1.74737	9.0509e-07	-16.25	4.38245	1.277e-47	-12.25	0.0239	24.3551	-12.2	0.168	118.41
	-14	1.76842	5.89002e-07	-16.25	4.40125	5.3896e-48	-12.25	0.04781	34.0032	-12.2	0.192	115.411
	-14	1.78947	3.81469e-07	-16.25	4.42006	2.26677e-48	-12.25	0.07171	40.7538	-12.2	0.216	110.227
	-14	1.81053	2.45922e-07	-16.25	4.43887	9.5004e-49	-12.25	0.09562	45.6354	-12.2	0.24	103.327
	-14	1.83158	1.57836e-07	-16.25	4.45768	3.96791e-49	-12.25	0.11952	49.0143	-12.2	0.264	95.1746
	-14	1.85263	1.00868e-07	-16.25	4.47649	1.65147e-49	-12.25	0.14343	51.073	-12.2	0.288	86.2139
	-14	1.87368	6.41956e-08	-16.25	4.4953	6.8496e-50	-12.25	0.16733	51.934	-12.2	0.312	76.8537
	-14	1.89474	4.06928e-08	-16.25	4.51411	2.83106e-50	-12.25	0.19124	51.7055	-12.2	0.336	67.4549
	-14	1.91579	2.56946e-08	-16.25	4.53292	1.16607e-50	-12.25	0.21514	50.5011	-12.2	0.36	58.3201
	-14	1.93684	1.61631e-08	-16.25	4.55172	4.78618e-51	-12.25	0.23904	48.4479	-12.2	0.384	49.6876
	-14	1.9579	1.01298e-08	-16.25	4.57053	1.9577e-51	-12.25	0.26295	45.6879	-12.2	0.408	41.7291
	-14	1.97895	6.32567e-09	-16.25	4.58934	7.97989e-52	-12.25	0.28685	42.3754	-12.2	0.432	34.5522
	-14	2	3.93608e-09	-16.25	4.60815	3.24146e-52	-12.25	0.31076	38.6709	-12.2	0.456	28.2063
	-14	2.02105	2.44059e-09	-16.25	4.62696	1.31214e-52	-12.25	0.33466	34.7339	-12.2	0.48	22.6923
	-14	2.04211	1.50803e-09	-16.25	4.64577	5.29316e-53	-12.25	0.35857	30.715	-12.2	0.504	17.9746
	-14	2.06316	9.28587e-10	-16.25	4.66458	2.12788e-53	-12.25	0.38247	26.7483	-12.2	0.528	13.9931
	-14	2.08421	5.69815e-10	-16.25	4.68339	8.52462e-54	-12.25	0.40638	22.9452	-12.2	0.552	10.6755
	-14	2.10526	3.48455e-10	-16.25	4.70219	3.40331e-54	-12.25	0.43028	19.3907	-12.2	0.576	7.94684
	-14	2.12632	2.12353e-10	-16.25	4.721	1.35403e-54	-12.25	0.45418	16.1419	-12.2	0.6	5.73644
	-14	2.14737	1.28963e-10	-16.25	4.73981	5.3685e-55	-12.25	0.47809	13.2298	-12.2	0.624	3.98228
	-14	2.16842	7.80475e-11	-16.25	4.75862	2.12119e-55	-12.25	0.50199	10.6633	-12.2	0.648	2.63464
	-14	2.18947	4.70691e-11	-16.25	4.77743	8.35228e-56	-12.25	0.5259	8.43474	-12.2	0.672	1.66271
	-14	2.21053	2.82871e-11	-16.25	4.79624	3.27743e-56	-12.25	0.5498	6.52619	-12.2	0.696	1.06723
	-14	2.23158	1.69399e-11	-16.25	4.81505	1.28163e-56	-12.25	0.57371	4.91477	-12.2	0.72	0.85031
	-14	2.25263	1.01088e-11	-16.25	4.83386	4.99455e-57	-12.25	0.59761	3.57675	-12.2	0.744	0.87066
	-14	2.27368	6.011e-12	-16.25	4.85267	1.93969e-57	-12.25	0.62151	2.49008	-12.2	0.768	0.93119
	-14	2.29474	3.56167e-12	-16.25	4.87147	7.50709e-58	-12.25	0.64542	1.63649	-12.2	0.792	0.95089
	-14	2.31579	2.10292e-12	-16.25	4.89028	2.89545e-58	-12.25	0.66932	1.00589	-12.2	0.816	0.91987
	-14	2.33684	1.23724e-12	-16.25	4.90909	1.11292e-58	-12.25	0.69323	0.60866	-12.2	0.84	0.84958
	-14	2.3579	7.25363e-13	-16.25	4.9279	4.26302e-59	-12.25	0.71713	0.46902	-12.2	0.864	0.75544
	-14	2.37895	4.23776e-13	-16.25	4.94671	1.62733e-59	-12.25	0.74104	0.49828	-12.2	0.888	0.6513
	-14	2.4	2.46723e-13	-16.25	4.96552	6.19073e-60	-12.25	0.76494	0.54645	-12.2	0.912	0.54778
	-14	2.42105	1.43149e-13	-16.25	4.98433	2.347e-60	-12.25	0.78885	0.55879	-12.2	0.936	0.45196
	-14	2.44211	8.27731e-14	-16.25	5.00314	8.86727e-61	-12.25	0.81275	0.53255	-12.2	0.96	0.3678
	-14	2.46316	4.77018e-14	-16.25	5.02194	3.33867e-61	-12.25	0.83665	0.47826	-12.2	0.984	0.29674
	-14	2.48421	2.73997e-14	-16.25	5.04075	1.25275e-61	-12.25	0.86056	0.40828	-12.2	1.008	0.23843
	-14	2.50526	1.56872e-14	-16.25	5.05956	4.6845e-62	-12.25	0.88446	0.3334	-12.2	1.032	0.19143
	-14	2.52632	8.95281e-15	-16.25	5.07837	1.7457e-62	-12.25	0.90837	0.26184	-12.2	1.056	0.15383
	-14	2.54737	5.09342e-15	-16.25	5.09718	6.48311e-63	-12.25	0.93227	0.19917	-12.2	1.08	0.12372
	-14	2.56842	2.88882e-15	-16.25	5.11599	2.39941e-63	-12.25	0.95618	0.14862	-12.2	1.104	0.09943
	-14	2.58947	1.63348e-15	-16.25	5.1348	8.84982e-64	-12.25	0.98008	0.11144	-12.2	1.128	0.07967
	-14	2.61053	9.20898e-16	-16.25	5.15361	3.25291e-64	-12.25	1.00398	0.08689	-12.2	1.152	0.06349
	-14	2.63158	5.17642e-16	-16.25	5.17241	1.19157e-64	-12.25	1.02789	0.07223	-12.2	1.176	0.05024
	-14	2.65263	2.90123e-16	-16.25	5.19122	4.34984e-65	-12.25	1.05179	0.0635	-12.2	1.2	0.0394
	-14	2.67368	1.62136e-16	-16.25	5.21003	1.58247e-65	-12.25	1.0757	0.05724	-12.2	1.224	0.0306
	-14	2.69474	9.03496e-17	-16.25	5.22884	5.7373e-66	-12.25	1.0996	0.05149	-12.2	1.248	0.02354
	-14	2.71579	5.02023e-17	-16.25	5.24765	2.07295e-66	-12.25	1.12351	0.04559	-12.2	1.272	0.01792
	-14	2.73684	2.78144e-17	-16.25	5.26646	7.46411e-67	-12.25	1.14741	0.03952	-12.2	1.296	0.01351
	-14	2.7579	1.53658e-17	-16.25	5.28527	2.6784e-67	-12.25	1.17132	0.03352	-12.2	1.32	0.01009
	-14	2.77895	8.46399e-18	-16.25	5.30408	9.57818e-68	-12.25	1.19522	0.02784	-12.2	1.344	0.00747
	-14	2.8	4.64854e-18	-16.25	5.32288	3.41349e-68	-12.25	1.21912	0.02268	-12.2	1.368	0.00548
	-14	2.82105	2.54548e-18	-16.25	5.34169	1.21234e-68	-12.25	1.24303	0.01815	-12.2	1.392	0.004
	-14	2.84211	1.38973e-18	-16.25	5.3605	4.29099e-69	-12.25	1.26693	0.0143	-12.2	1.416	0.00289
	-14	2.86316	7.56475e-19	-16.25	5.37931	1.51356e-69	-12.25	1.29084	0.01111	-12.2	1.44	0.00208
	-14	2.88421	4.10556e-19	-16.25	5.39812	5.32049e-70	-12.25	1.31474	0.00851	-12.2	1.464	0.00149
	-14	2.90526	2.2217e-19	-16.25	5.41693	1.86386e-70	-12.25	1.33865	0.00645	-12.2	1.488	0.00106
	-14	2.92632	1.19886e-19	-16.25	5.43574	6.50701e-71	-12.25	1.36255	0.00483	-12.2	1.512	0.000752262
	-14	2.94737	6.45191e-20	-16.25	5.45455	2.26391e-71	-12.25	1.38645	0.00358	-12.2	1.536	0.000531023
	-14	2.96842	3.46361e-20	-16.25	5.47335	7.84957e-72	-12.25	1.41036	0.00264	-12.2	1.56	0.000373319
	-14	2.98947	1.85529e-20	-16.25	5.49216	2.71232e-72	-12.25	1.43426	0.00192	-12.2	1.584	0.000261383
	-14	3.01053	9.91965e-21	-16.25	5.51097	9.33995e-73	-12.25	1.45817	0.00139	-12.2	1.608	0.000182249
	-14	3.03158	5.29643e-21	-16.25	5.52978	3.20521e-73	-12.25	1.48207	0.001	-12.2	1.632	0.000126522
	-14	3.05263	2.82562e-21	-16.25	5.54859	1.09617e-73	-12.25	1.50598	0.000715606	-12.2	1.656	8.74339e-05
	-14	3.07368	1.5072e-21	-16.25	5.5674	3.736e-74	-12.25	1.52988	0.000508432	-12.2	1.68	6.01301e-05
	-14	3.09474	8.04383e-22	-16.25	5.58621	1.26895e-74	-12.25	1.55379	0.000359216	-12.2	1.704	4.11427e-05
	-14	3.11579	4.2985e-22	-16.25	5.60502	4.29526e-75	-12.25	1.57769	0.000252421	-12.2	1.728	2.80016e-05
	-14	3.13684	2.3017e-22	-16.25	5.62382	1.44891e-75	-12.25	1.60159	0.000176439	-12.2	1.752	1.89533e-05
	-14	3.1579	1.23577e-22	-16.25	5.64263	4.87084e-76	-12.25	1.6255	0.000122681	-12.2	1.776	1.27569e-05
	-14	3.17895	6.6556e-23	-16.25	5.66144	1.63182e-76	-12.25	1.6494	8.4854e-05	-12.2	1.8	8.5379e-06
	-14	3.2	3.59679e-23	-16.25	5.68025	5.44817e-77	-12.25	1.67331	5.83787e-05	-12.2	1.824	5.68218e-06
	-14	3.22105	1.9504e-23	-16.25	5.69906	1.81274e-77	-12.25	1.69721	3.9948e-05	-12.2	1.848	3.76091e-06
	-14	3.24211	1.06097e-23	-16.25	5.71787	6.01073e-78	-12.25	1.72112	2.71871e-05	-12.2	1.872	2.47616e-06
	-14	3.26316	5.78686e-24	-16.25	5.73668	1.98622e-78	-12.25	1.74502	1.84006e-05	-12.2	1.896	1.62219e-06
	-14	3.28421	3.16267e-24	-16.25	5.75549	6.54085e-79	-12.25	1.76892	1.23848e-05	-12.2	1.92	1.05787e-06
	-14	3.30526	1.73062e-24	-16.25	5.7743	2.14659e-79	-12.25	1.79283	8.28967e-06	-12.2	1.944	6.87037e-07
	-14	3.32632	9.47409e-25	-16.25	5.7931	7.02052e-80	-12.25	1.81673	5.51816e-06	-12.2	1.968	4.44612e-07
	-14	3.34737	5.18461e-25	-16.25	5.81191	2.28822e-80	-12.25	1.84064	3.65348e-06	-12.2	1.992	2.86881e-07
	-14	3.36842	2.83413e-25	-16.25	5.83072	7.43247e-81	-12.25	1.86454	2.40626e-06	-12.2	2.016	1.8468e-07
	-14	3.38947	1.54657e-25	-16.25	5.84953	2.40589e-81	-12.25	1.88845	1.57687e-06	-12.2	2.04	1.1869e-07
	-14	3.41053	8.42016e-26	-16.25	5.86834	7.76111e-82	-12.25	1.91235	1.02847e-06	-12.2	2.064	7.62008e-08
	-14	3.43158	4.57168e-26	-16.25	5.88715	2.49505e-82	-12.25	1.93626	6.67834e-07	-12.2	2.088	4.88975e-08
	-14	3.45263	2.47443e-26	-16.25	5.90596	7.99357e-83	-12.25	1.96016	4.31917e-07	-12.2	2.112	3.13753e-08
	-14	3.47368	1.33472e-26	-16.25	5.92477	2.55217e-83	-12.25	1.98406	2.78336e-07	-12.2	2.136	2.01368e-08
	-14	3.49474	7.17338e-27	-16.25	5.94357	8.12051e-84	-12.25	2.00797	1.78802e-07	-12.2	2.16	1.29288e-08
	-14	3.51579	3.84065e-27	-16.25	5.96238	2.57492e-84	-12.25	2.03187	1.14553e-07	-12.2	2.184	8.30387e-09
	-14	3.53684	2.04823e-27	-16.25	5.98119	8.13674e-85	-12.25	2.05578	7.32258e-08	-12.2	2.208	5.3345e-09
	-14	3.5579	1.08795e-27	-16.25	6	2.56238e-85	-12.25	2.07968	4.67209e-08	-12.2	2.232	3.42673e-09
	-14	3.57895	5.75539e-28	-16.2	0	35.621	-12.25	2.10359	2.97639e-08	-12.2	2.256	2.20032e-09
	-14	3.6	3.03223e-28	-16.2	0.01881	68.7152	-12.25	2.12749	1.89365e-08	-12.2	2.28	1.41171e-09
	-14	3.62105	1.59099e-28	-16.2	0.03762	95.4951	-12.25	2.15139	1.20337e-08	-12.2	2.304	9.04657e-10
	-14	3.64211	8.3136e-29	-16.2	0.05643	113.595	-12.25	2.1753	7.63827e-09	-12.2	2.328	5.7881e-10
	-14	3.66316	4.3265e-29	-16.2	0.07524	125.907	-12.25	2.1992	4.84241e-09	-12.2	2.352	3.69615e-10
	-14	3.68421	2.24243e-29	-16.2	0.09404	133.526	-12.25	2.22311	3.06571e-09	-12.2	2.376	2.35502e-10
	-14	3.70526	1.15757e-29	-16.2	0.11285	137.089	-12.25	2.24701	1.93782e-09	-12.2	2.4	1.49678e-10
	-14	3.72632	5.95168e-30	-16.2	0.13166	137.103	-12.25	2.27092	1.22266e-09	-12.2	2.424	9.48758e-11
	-14	3.74737	3.04796e-30	-16.2	0.15047	134.049	-12.25	2.29482	7.6984e-10	-12.2	2.448	5.99671e-11
	-14	3.76842	1.5548e-30	-16.2	0.16928	128.42	-12.25	2.31873	4.83623e-10	-12.2	2.472	3.77902e-11
	-14	3.78947	7.90041e-31	-16.2	0.18809	120.727	-12.25	2.34263	3.03072e-10	-12.2	2.496	2.37418e-11
	-14	3.81053	3.99904e-31	-16.2	0.2069	111.486	-12.25	2.36653	1.89437e-10	-12.2	2.52	1.48692e-11
	-14	3.83158	2.01655e-31	-16.2	0.22571	101.206	-12.25	2.39044	1.18097e-10	-12.2	2.544	9.28286e-12
	-14	3.85263	1.01304e-31	-16.2	0.24451	90.3661	-12.25	2.41434	7.34306e-11	-12.2	2.568	5.77674e-12
	-14	3.87368	5.07021e-32	-16.2	0.26332	79.3993	-12.25	2.43825	4.55431e-11	-12.2	2.592	3.58328e-12
	-14	3.89474	2.52827e-32	-16.2	0.28213	68.6785	-12.25	2.46215	2.81805e-11	-12.2	2.616	2.21548e-12
	-14	3.91579	1.25613e-32	-16.2	0.30094	58.5045	-12.25	2.48606	1.74003e-11	-12.2	2.64	1.36533e-12
	-14	3.93684	6.21837e-33	-16.2	0.31975	49.1014	-12.25	2.50996	1.07246e-11	-12.2	2.664	8.38665e-13
	-14	3.9579	3.06734e-33	-16.2	0.33856	40.6173	-12.25	2.53387	6.6004e-12	-12.2	2.688	5.13467e-13
	-14	3.97895	1.50767e-33	-16.2	0.35737	33.1296	-12.25	2.55777	4.05776e-12	-12.2	2.712	3.13332e-13
	-14	4	7.38448e-34	-16.2	0.37618	26.6553	-12.25	2.58167	2.49285e-12	-12.2	2.736	1.90573e-13
	-14	4.02105	3.60428e-34	-16.2	0.39498	21.1639	-12.25	2.60558	1.53094e-12	-12.2	2.76	1.15524e-13
	-14	4.04211	1.75312e-34	-16.2	0.41379	16.5904	-12.25	2.62948	9.40185e-13	-12.2	2.784	6.97976e-14
	-14	4.06316	8.4979e-35	-16.2	0.4326	12.848	-12.25	2.65339	5.77527e-13	-12.2	2.808	4.20296e-14
	-14	4.08421	4.10514e-35	-16.2	0.45141	9.83907	-12.25	2.67729	3.549e-13	-12.2	2.832	2.52241e-14
	-14	4.10526	1.97637e-35	-16.2	0.47022	7.46264	-12.25	2.7012	2.18195e-13	-12.2	2.856	1.50876e-14
	-14	4.12632	9.48296e-36	-16.2	0.48903	5.61956	-12.25	2.7251	1.34205e-13	-12.2	2.88	8.99444e-15
	-14	4.14737	4.53483e-36	-16.2	0.50784	4.21557	-12.25	2.749	8.25694e-14	-12.2	2.904	5.34417e-15
	-14	4.16842	2.16135e-36	-16.2	0.52665	3.16303	-12.25	2.77291	5.08035e-14	-12.2	2.928	3.16483e-15
	-14	4.18947	1.0267e-36	-16.2	0.54546	2.38278	-12.25	2.79681	3.1251e-14	-12.2	2.952	1.86809e-15
	-14	4.21053	4.86099e-37	-16.2	0.56426	1.80636	-12.25	2.82072	1.92124e-14	-12.2	2.976	1.09913e-15
	-14	4.23158	2.29388e-37	-16.2	0.58307	1.37856	-12.25	2.84462	1.18001e-14	-12.2	3	6.44659e-16
	-14	4.25263	1.07891e-37	-16.2	0.60188	1.05871	-12.25	2.86853	7.23796e-15	-12.2	3.024	3.76946e-16
	-14	4.27368	5.05792e-38	-16.2	0.62069	0.81964	-12.25	2.89243	4.4322e-15	-12.2	3.048	2.19757e-16
	-14	4.29474	2.36339e-38	-16.2	0.6395	0.6443	-12.25	2.91634	2.70863e-15	-12.2	3.072	1.27756e-16
	-14	4.31579	1.10072e-38	-16.2	0.65831	0.521	-12.25	2.94024	1.65151e-15	-12.2	3.096	7.40723e-17
	-14	4.33684	5.10978e-39	-16.2	0.67712	0.43882	-12.25	2.96414	1.00438e-15	-12.2	3.12	4.284e-17
	-14	4.3579	2.36434e-39	-16.2	0.69593	0.38541	-12.25	2.98805	6.09125e-16	-12.2	3.144	2.472e-17
	-14	4.37895	1.09044e-39	-16.2	0.71473	0.34841	-12.25	3.01195	3.68323e-16	-12.2	3.168	1.42349e-17
	-14	4.4	5.01278e-40	-16.2	0.73354	0.31838	-12.25	3.03586	2.22025e-16	-12.2	3.192	8.18219e-18
	-14	4.42105	2.2969e-40	-16.2	0.75235	0.28991	-12.25	3.05976	1.33407e-16	-12.2	3.216	4.69583e-18
	-14	4.44211	1.04904e-40	-16.2	0.77116	0.26097	-12.25	3.08367	7.98954e-17	-12.2	3.24	2.69152e-18
	-14	4.46316	4.77563e-41	-16.2	0.78997	0.23152	-12.25	3.10757	4.76881e-17	-12.2	3.264	1.54114e-18
	-14	4.48421	2.16698e-41	-16.2	0.80878	0.2024	-12.25	3.13147	2.8368e-17	-12.2	3.288	8.81767e-19
	-14	4.50526	9.80091e-42	-16.2	0.82759	0.1746	-12.25	3.15538	1.68179e-17	-12.2	3.312	5.04235e-19
	-14	4.52632	4.41839e-42	-16.2	0.8464	0.14893	-12.25	3.17928	9.93671e-18	-12.2	3.336	2.88244e-19
	-14	4.54737	1.9854e-42	-16.2	0.8652	0.12589	-12.25	3.20319	5.85124e-18	-12.2	3.36	1.6474e-19
	-14	4.56842	8.89237e-43	-16.2	0.88401	0.10563	-12.25	3.22709	3.434e-18	-12.2	3.384	9.41414e-20
	-14	4.58947	3.96983e-43	-16.2	0.90282	0.08808	-12.25	3.251	2.0087e-18	-12.2	3.408	5.37918e-20
	-14	4.61053	1.76648e-43	-16.2	0.92163	0.07305	-12.25	3.2749	1.17114e-18	-12.2	3.432	3.07315e-20
	-14	4.63158	7.83485e-44	-16.2	0.94044	0.06025	-12.25	3.29881	6.80621e-19	-12.2	3.456	1.75523e-20
	-14	4.65263	3.46365e-44	-16.2	0.95925	0.0494	-12.25	3.32271	3.94297e-19	-12.2	3.48	1.00207e-20
	-14	4.67368	1.52623e-44	-16.2	0.97806	0.04023	-12.25	3.34661	2.27711e-19	-12.2	3.504	5.71721e-21
	-14	4.69474	6.70323e-45	-16.2	0.99687	0.03253	-12.25	3.37052	1.31102e-19	-12.2	3.528	3.25901e-21
	-14	4.71579	2.93446e-45	-16.2	1.01567	0.02609	-12.25	3.39442	7.52523e-20	-12.2	3.552	1.85562e-21
	-14	4.73684	1.28042e-45	-16.2	1.03448	0.02075	-12.25	3.41833	4.30658e-20	-12.2	3.576	1.05505e-21
	-14	4.7579	5.56868e-46	-16.2	1.05329	0.01635	-12.25	3.44223	2.45733e-20	-12.2	3.6	5.98852e-22
	-14	4.77895	2.41396e-46	-16.2	1.0721	0.01277	-12.25	3.46614	1.39807e-20	-12.2	3.624	3.39246e-22
	-14	4.8	1.043e-46	-16.2	1.09091	0.00988	-12.25	3.49004	7.93124e-21	-12.2	3.648	1.91757e-22
	-14	4.82105	4.49169e-47	-16.2	1.10972	0.00758	-12.25	3.51394	4.48651e-21	-12.2	3.672	1.08126e-22
	-14	4.84211	1.92802e-47	-16.2	1.12853	0.00576	-12.25	3.53785	2.5307e-21	-12.2	3.696	6.08081e-23
	-14	4.86316	8.2487e-48	-16.2	1.14734	0.00434	-12.25	3.56175	1.42344e-21	-12.2	3.72	3.41009e-23
	-14	4.88421	3.51748e-48	-16.2	1.16614	0.00324	-12.25	3.58566	7.98379e-22	-12.2	3.744	1.90666e-23
	-14	4.90526	1.49503e-48	-16.2	1.18495	0.0024	-12.25	3.60956	4.46528e-22	-12.2	3.768	1.06274e-23
	-14	4.92632	6.3334e-49	-16.2	1.20376	0.00176	-12.25	3.63347	2.49033e-22	-12.2	3.792	5.90438e-24
	-14	4.94737	2.6742e-49	-16.2	1.22257	0.00129	-12.25	3.65737	1.38493e-22	-12.2	3.816	3.26944e-24
	-14	4.96842	1.12543e-49	-16.2	1.24138	0.000930282	-12.25	3.68128	7.67993e-23	-12.2	3.84	1.80422e-24
	-14	4.98947	4.72078e-50	-16.2	1.26019	0.000668791	-12.25	3.70518	4.24656e-23	-12.2	3.864	9.92191e-25
	-14	5.01053	1.97367e-50	-16.2	1.279	0.000477677	-12.25	3.72908	2.34132e-23	-12.2	3.888	5.43709e-25
	-14	5.03158	8.22436e-51	-16.2	1.29781	0.000339082	-12.25	3.75299	1.28711e-23	-12.2	3.912	2.96883e-25
	-14	5.05263	3.41582e-51	-16.2	1.31661	0.000239308	-12.25	3.77689	7.05495e-24	-12.2	3.936	1.61525e-25
	-14	5.07368	1.41401e-51	-16.2	1.33542	0.000167973	-12.25	3.8008	3.85555e-24	-12.2	3.96	8.75629e-26
	-14	5.09474	5.83411e-52	-16.2	1.35423	0.000117298	-12.25	3.8247	2.10078e-24	-12.2	3.984	4.72953e-26
	-14	5.11579	2.39917e-52	-16.2	1.37304	8.15149e-05	-12.25	3.84861	1.14121e-24	-12.2	4.008	2.54524e-26
	-14	5.13684	9.83353e-53	-16.2	1.39185	5.63892e-05	-12.25	3.87251	6.18067e-25	-12.2	4.032	1.36475e-26
	-14	5.1579	4.01717e-53	-16.2	1.41066	3.88386e-05	-12.25	3.89641	3.33716e-25	-12.2	4.056	7.29098e-27
	-14	5.17895	1.63566e-53	-16.2	1.42947	2.66393e-05	-12.25	3.92032	1.79631e-25	-12.2	4.08	3.88089e-27
	-14	5.2	6.63784e-54	-16.2	1.44828	1.81986e-05	-12.25	3.94422	9.63914e-26	-12.2	4.104	2.05822e-27
	-14	5.22105	2.68486e-54	-16.2	1.46709	1.23837e-05	-12.25	3.96813	5.15634e-26	-12.2	4.128	1.0876e-27
	-14	5.24211	1.08237e-54	-16.2	1.48589	8.39446e-06	-12.25	3.99203	2.74968e-26	-12.2	4.152	5.72622e-28
	-14	5.26316	4.34899e-55	-16.2	1.5047	5.6686e-06	-12.25	4.01594	1.46169e-26	-12.2	4.176	3.00395e-28
	-14	5.28421	1.74165e-55	-16.2	1.52351	3.81329e-06	-12.25	4.03984	7.7455e-27	-12.2	4.2	1.57017e-28
	-14	5.30526	6.95167e-56	-16.2	1.54232	2.55537e-06	-12.25	4.06375	4.09132e-27	-12.2	4.224	8.17781e-29
	-14	5.32632	2.76552e-56	-16.2	1.56113	1.70576e-06	-12.25	4.08765	2.15422e-27	-12.2	4.248	4.24393e-29
	-14	5.34737	1.09653e-56	-16.2	1.57994	1.13416e-06	-12.25	4.11155	1.13064e-27	-12.2	4.272	2.19455e-29
	-14	5.36842	4.33332e-57	-16.2	1.59875	7.51106e-07	-12.25	4.13546	5.9151e-28	-12.2	4.296	1.13077e-29
	-14	5.38947	1.70678e-57	-16.2	1.61756	4.95423e-07	-12.25	4.15936	3.08461e-28	-12.2	4.32	5.80579e-30
	-14	5.41053	6.70021e-58	-16.2	1.63636	3.25451e-07	-12.25	4.18327	1.60337e-28	-12.2	4.344	2.97038e-30
	-14	5.43158	2.62153e-58	-16.2	1.65517	2.12924e-07	-12.25	4.20717	8.30736e-29	-12.2	4.368	1.51437e-30
	-14	5.45263	1.02229e-58	-16.2	1.67398	1.38737e-07	-12.25	4.23108	4.29025e-29	-12.2	4.392	7.69351e-31
	-14	5.47368	3.97327e-59	-16.2	1.69279	9.0034e-08	-12.25	4.25498	2.20847e-29	-12.2	4.416	3.89491e-31
	-14	5.49474	1.53913e-59	-16.2	1.7116	5.81954e-08	-12.25	4.27888	1.13315e-29	-12.2	4.44	1.96496e-31
	-14	5.51579	5.94229e-60	-16.2	1.73041	3.74693e-08	-12.25	4.30279	5.7952e-30	-12.2	4.464	9.87874e-32
	-14	5.53684	2.28657e-60	-16.2	1.74922	2.40335e-08	-12.25	4.32669	2.95416e-30	-12.2	4.488	4.94929e-32
	-14	5.5579	8.76936e-61	-16.2	1.76803	1.53593e-08	-12.25	4.3506	1.501e-30	-12.2	4.512	2.47106e-32
	-14	5.57895	3.35198e-61	-16.2	1.78683	9.78151e-09	-12.25	4.3745	7.60172e-31	-12.2	4.536	1.2295e-32
	-14	5.6	1.27699e-61	-16.2	1.80564	6.20872e-09	-12.25	4.39841	3.83727e-31	-12.2	4.56	6.09648e-33
	-14	5.62105	4.84864e-62	-16.2	1.82445	3.92865e-09	-12.25	4.42231	1.9307e-31	-12.2	4.584	3.0126e-33
	-14	5.64211	1.83486e-62	-16.2	1.84326	2.47866e-09	-12.25	4.44622	9.68242e-32	-12.2	4.608	1.48361e-33
	-14	5.66316	6.92049e-63	-16.2	1.86207	1.55961e-09	-12.25	4.47012	4.83986e-32	-12.2	4.632	7.28146e-34
	-14	5.68421	2.60147e-63	-16.2	1.88088	9.78869e-10	-12.25	4.49402	2.41135e-32	-12.2	4.656	3.56154e-34
	-14	5.70526	9.74647e-64	-16.2	1.89969	6.12956e-10	-12.25	4.51793	1.19747e-32	-12.2	4.68	1.73614e-34
	-14	5.72632	3.63936e-64	-16.2	1.9185	3.83006e-10	-12.25	4.54183	5.92715e-33	-12.2	4.704	8.43447e-35
	-14	5.74737	1.35441e-64	-16.2	1.9373	2.38847e-10	-12.25	4.56574	2.92418e-33	-12.2	4.728	4.08379e-35
	-14	5.76842	5.02365e-65	-16.2	1.95611	1.48669e-10	-12.25	4.58964	1.43793e-33	-12.2	4.752	1.97062e-35
	-14	5.78947	1.8571e-65	-16.2	1.97492	9.23743e-11	-12.25	4.61355	7.0477e-34	-12.2	4.776	9.47713e-36
	-14	5.81053	6.84225e-66	-16.2	1.99373	5.72968e-11	-12.25	4.63745	3.44296e-34	-12.2	4.8	4.54245e-36
	-14	5.83158	2.51251e-66	-16.2	2.01254	3.54787e-11	-12.25	4.66136	1.67645e-34	-12.2	4.824	2.16992e-36
	-14	5.85263	9.19518e-67	-16.2	2.03135	2.19308e-11	-12.25	4.68526	8.13623e-35	-12.2	4.848	1.03309e-36
	-14	5.87368	3.35396e-67	-16.2	2.05016	1.35324e-11	-12.25	4.70916	3.93577e-35	-12.2	4.872	4.90207e-37
	-14	5.89474	1.21927e-67	-16.2	2.06897	8.33476e-12	-12.25	4.73307	1.89762e-35	-12.2	4.896	2.31828e-37
	-14	5.91579	4.41757e-68	-16.2	2.08777	5.12359e-12	-12.25	4.75697	9.11926e-36	-12.2	4.92	1.09269e-37
	-14	5.93684	1.59519e-68	-16.2	2.10658	3.1432e-12	-12.25	4.78088	4.368e-36	-12.2	4.944	5.13306e-38
	-14	5.9579	5.74094e-69	-16.2	2.12539	1.92415e-12	-12.25	4.80478	2.08534e-36	-12.2	4.968	2.40328e-38
	-14	5.97895	2.05919e-69	-16.2	2.1442	1.17523e-12	-12.25	4.82869	9.92295e-37	-12.2	4.992	1.12146e-38
	-14	6	7.36124e-70	-16.2	2.16301	7.16103e-13	-12.25	4.85259	4.70625e-37	-12.2	5.016	5.2157e-39
	-13.95	0	5.33582	-16.2	2.18182	4.35259e-13	-12.25	4.87649	2.22474e-37	-12.2	5.04	2.41765e-39
	-13.95	0.02105	10.8909	-16.2	2.20063	2.63873e-13	-12.25	4.9004	1.04821e-37	-12.2	5.064	1.11693e-39
	-13.95	0.04211	15.1433	-16.2	2.21944	1.59541e-13	-12.25	4.9243	4.92255e-38	-12.2	5.088	5.14294e-40
	-13.95	0.06316	18.0264	-16.2	2.23825	9.61932e-14	-12.25	4.94821	2.30407e-38	-12.2	5.112	2.3602e-40
	-13.95	0.08421	19.9934	-16.2	2.25705	5.78329e-14	-12.25	4.97211	1.0749e-38	-12.2	5.136	1.07955e-40
	-13.95	0.10526	21.2106	-16.2	2.27586	3.46685e-14	-12.25	4.99602	4.99814e-39	-12.2	5.16	4.92137e-41
	-13.95	0.12632	21.7704	-16.2	2.29467	2.07203e-14	-12.25	5.01992	2.31639e-39	-12.2	5.184	2.23607e-41
	-13.95	0.14737	21.7467	-16.2	2.31348	1.23463e-14	-12.25	5.04383	1.06999e-39	-12.2	5.208	1.0126e-41
	-13.95	0.16842	21.2128	-16.2	2.33229	7.33387e-15	-12.25	5.06773	4.9262e-40	-12.2	5.232	4.57029e-42
	-13.95	0.18947	20.2488	-16.2	2.3511	4.3428e-15	-12.25	5.09163	2.26051e-40	-12.2	5.256	2.05591e-42
	-13.95	0.21053	18.9418	-16.2	2.36991	2.56349e-15	-12.25	5.11554	1.03386e-40	-12.2	5.28	9.21763e-43
	-13.95	0.23158	17.3837	-16.2	2.38872	1.50836e-15	-12.25	5.13944	4.71282e-41	-12.2	5.304	4.11896e-43
	-13.95	0.25263	15.6671	-16.2	2.40752	8.84655e-16	-12.25	5.16335	2.14121e-41	-12.2	5.328	1.83447e-43
	-13.95	0.27368	13.8799	-16.2	2.42633	5.17168e-16	-12.25	5.18725	9.69613e-42	-12.2	5.352	8.14303e-44
	-13.95	0.29474	12.1004	-16.2	2.44514	3.01346e-16	-12.25	5.21116	4.37619e-42	-12.2	5.376	3.6026e-44
	-13.95	0.31579	10.3934	-16.2	2.46395	1.75012e-16	-12.25	5.23506	1.96858e-42	-12.2	5.4	1.58854e-44
	-13.95	0.33684	8.80748	-16.2	2.48276	1.01305e-16	-12.25	5.25896	8.82607e-43	-12.2	5.424	6.98127e-45
	-13.95	0.3579	7.37396	-16.2	2.50157	5.84446e-17	-12.25	5.28287	3.94402e-43	-12.2	5.448	3.0579e-45
	-13.95	0.37895	6.10774	-16.2	2.52038	3.36049e-17	-12.25	5.30677	1.75658e-43	-12.2	5.472	1.33495e-45
	-13.95	0.4	5.00983	-16.2	2.53919	1.92574e-17	-12.25	5.33068	7.79745e-44	-12.2	5.496	5.80844e-46
	-13.95	0.42105	4.07105	-16.2	2.55799	1.09982e-17	-12.25	5.35458	3.44979e-44	-12.2	5.52	2.51887e-46
	-13.95	0.44211	3.27624	-16.2	2.5768	6.25996e-18	-12.25	5.37849	1.5212e-44	-12.2	5.544	1.08869e-46
	-13.95	0.46316	2.60808	-16.2	2.59561	3.55091e-18	-12.25	5.40239	6.68554e-45	-12.2	5.568	4.6898e-47
	-13.95	0.48421	2.04993	-16.2	2.61442	2.00733e-18	-12.25	5.4263	2.92846e-45	-12.2	5.592	2.01352e-47
	-13.95	0.50526	1.58728	-16.2	2.63323	1.13086e-18	-12.25	5.4502	1.27848e-45	-12.2	5.616	8.61607e-48
	-13.95	0.52632	1.2081	-16.2	2.65204	6.34897e-19	-12.25	5.4741	5.56294e-46	-12.2	5.64	3.67463e-48
	-13.95	0.54737	0.90239	-16.2	2.67085	3.55222e-19	-12.25	5.49801	2.41249e-46	-12.2	5.664	1.56195e-48
	-13.95	0.56842	0.66157	-16.2	2.68966	1.98059e-19	-12.25	5.52191	1.04274e-46	-12.2	5.688	6.6172e-49
	-13.95	0.58947	0.478	-16.2	2.70846	1.1005e-19	-12.25	5.54582	4.49202e-47	-12.2	5.712	2.79403e-49
	-13.95	0.61053	0.34481	-16.2	2.72727	6.0937e-20	-12.25	5.56972	1.92866e-47	-12.2	5.736	1.17581e-49
	-13.95	0.63158	0.2556	-16.2	2.74608	3.36259e-20	-12.25	5.59363	8.25317e-48	-12.2	5.76	4.93167e-50
	-13.95	0.65263	0.2032	-16.2	2.76489	1.84913e-20	-12.25	5.61753	3.51994e-48	-12.2	5.784	2.06158e-50
	-13.95	0.67368	0.17771	-16.2	2.7837	1.01337e-20	-12.25	5.64143	1.49624e-48	-12.2	5.808	8.58928e-51
	-13.95	0.69474	0.16752	-16.2	2.80251	5.53455e-21	-12.25	5.66534	6.3389e-49	-12.2	5.832	3.56667e-51
	-13.95	0.71579	0.1633	-16.2	2.82132	3.01242e-21	-12.25	5.68924	2.67656e-49	-12.2	5.856	1.47611e-51
	-13.95	0.73684	0.15979	-16.2	2.84013	1.6341e-21	-12.25	5.71315	1.12639e-49	-12.2	5.88	6.08868e-52
	-13.95	0.7579	0.1548	-16.2	2.85893	8.83454e-22	-12.25	5.73705	4.72441e-50	-12.2	5.904	2.50309e-52
	-13.95	0.77895	0.14774	-16.2	2.87774	4.7604e-22	-12.25	5.76096	1.97495e-50	-12.2	5.928	1.02561e-52
	-13.95	0.8	0.13876	-16.2	2.89655	2.55667e-22	-12.25	5.78486	8.22833e-51	-12.2	5.952	4.18826e-53
	-13.95	0.82105	0.12834	-16.2	2.91536	1.36866e-22	-12.25	5.80877	3.41677e-51	-12.2	5.976	1.70465e-53
	-13.95	0.84211	0.11704	-16.2	2.93417	7.30347e-23	-12.25	5.83267	1.41406e-51	-12.2	6	6.9149e-54
	-13.95	0.86316	0.10541	-16.2	2.95298	3.88506e-23	-12.25	5.85657	5.83263e-52	-12.15	0	27.6052
	-13.95	0.88421	0.09392	-16.2	2.97179	2.06028e-23	-12.25	5.88048	2.39779e-52	-12.15	0.024	60.1271
	-13.95	0.90526	0.08289	-16.2	2.9906	1.0893e-23	-12.25	5.90438	9.82433e-53	-12.15	0.048	83.4864
	-13.95	0.92632	0.07256	-16.2	3.0094	5.74235e-24	-12.25	5.92829	4.01183e-53	-12.15	0.072	99.1693
	-13.95	0.94737	0.06305	-16.2	3.02821	3.01848e-24	-12.25	5.95219	1.63278e-53	-12.15	0.096	109.71
	-13.95	0.96842	0.05442	-16.2	3.04702	1.58226e-24	-12.25	5.9761	6.62311e-54	-12.15	0.12	116.085
	-13.95	0.98947	0.04665	-16.2	3.06583	8.27178e-25	-12.25	6	2.67758e-54	-12.15	0.144	118.88
	-13.95	1.01053	0.03973	-16.2	3.08464	4.31309e-25	-12.2	0	11.1843	-12.15	0.168	118.572
	-13.95	1.03158	0.03361	-16.2	3.10345	2.2433e-25	-12.2	0.0239	24.3558	-12.15	0.192	115.618
	-13.95	1.05263	0.02822	-16.2	3.12226	1.16395e-25	-12.2	0.04781	34.0069	-12.15	0.216	110.477
	-13.95	1.07368	0.02353	-16.2	3.14107	6.02523e-26	-12.2	0.07171	40.7637	-12.15	0.24	103.616
	-13.95	1.09474	0.01946	-16.2	3.15988	3.112e-26	-12.2	0.09562	45.6553	-12.15	0.264	95.4968
	-13.95	1.11579	0.01597	-16.2	3.17868	1.60388e-26	-12.2	0.11952	49.0476	-12.15	0.288	86.5615
	-13.95	1.13684	0.013	-16.2	3.19749	8.24904e-27	-12.2	0.14343	51.1231	-12.15	0.312	77.2176
	-13.95	1.1579	0.0105	-16.2	3.2163	4.23412e-27	-12.2	0.16733	52.0035	-12.15	0.336	67.8255
	-13.95	1.17895	0.0084	-16.2	3.23511	2.1691e-27	-12.2	0.19124	51.7961	-12.15	0.36	58.6882
	-13.95	1.2	0.00667	-16.2	3.25392	1.1091e-27	-12.2	0.21514	50.6133	-12.15	0.384	50.0447
	-13.95	1.22105	0.00525	-16.2	3.27273	5.66042e-28	-12.2	0.23904	48.581	-12.15	0.408	42.0678
	-13.95	1.24211	0.0041	-16.2	3.29154	2.88354e-28	-12.2	0.26295	45.8402	-12.15	0.432	34.8667
	-13.95	1.26316	0.00317	-16.2	3.31035	1.46623e-28	-12.2	0.28685	42.5438	-12.15	0.456	28.4924
	-13.95	1.28421	0.00243	-16.2	3.32915	7.44172e-29	-12.2	0.31076	38.8516	-12.15	0.48	22.9474
	-13.95	1.30526	0.00185	-16.2	3.34796	3.76988e-29	-12.2	0.33466	34.9226	-12.15	0.504	18.1974
	-13.95	1.32632	0.00139	-16.2	3.36677	1.90611e-29	-12.2	0.35857	30.9069	-12.15	0.528	14.1836
	-13.95	1.34737	0.00104	-16.2	3.38558	9.61862e-30	-12.2	0.38247	26.9388	-12.15	0.552	10.8348
	-13.95	1.36842	0.000773246	-16.2	3.40439	4.84389e-30	-12.2	0.40638	23.13	-12.15	0.576	8.07675
	-13.95	1.38947	0.000568724	-16.2	3.4232	2.43423e-30	-12.2	0.43028	19.566	-12.15	0.6	5.83951
	-13.95	1.41053	0.000414902	-16.2	3.44201	1.22062e-30	-12.2	0.45418	16.3046	-12.15	0.624	4.06161
	-13.95	1.43158	0.000300263	-16.2	3.46082	6.10686e-31	-12.2	0.47809	13.3776	-12.15	0.648	2.69387
	-13.95	1.45263	0.00021559	-16.2	3.47962	3.04812e-31	-12.2	0.50199	10.7947	-12.15	0.672	1.70602
	-13.95	1.47368	0.000153601	-16.2	3.49843	1.5177e-31	-12.2	0.5259	8.54894	-12.15	0.696	1.0992
	-13.95	1.49474	0.000108609	-16.2	3.51724	7.53779e-32	-12.2	0.5498	6.62302	-12.15	0.72	0.87534
	-13.95	1.51579	7.62282e-05	-16.2	3.53605	3.73393e-32	-12.2	0.57371	4.99467	-12.15	0.744	0.89335
	-13.95	1.53684	5.31163e-05	-16.2	3.55486	1.84466e-32	-12.2	0.59761	3.64066	-12.15	0.768	0.95426
	-13.95	1.5579	3.67521e-05	-16.2	3.57367	9.0878e-33	-12.2	0.62151	2.53942	-12.15	0.792	0.97464
	-13.95	1.57895	2.52561e-05	-16.2	3.59248	4.46439e-33	-12.2	0.64542	1.67316	-12.15	0.816	0.94358
	-13.95	1.6	1.72412e-05	-16.2	3.61129	2.18673e-33	-12.2	0.66932	1.0323	-12.15	0.84	0.87236
	-13.95	1.62105	1.16943e-05	-16.2	3.63009	1.06789e-33	-12.2	0.69323	0.62766	-12.15	0.864	0.77655
	-13.95	1.64211	7.8828e-06	-16.2	3.6489	5.19918e-34	-12.2	0.71713	0.4834	-12.15	0.888	0.67025
	-13.95	1.66316	5.28175e-06	-16.2	3.66771	2.52343e-34	-12.2	0.74104	0.51127	-12.15	0.912	0.56435
	-13.95	1.68421	3.5185e-06	-16.2	3.68652	1.22088e-34	-12.2	0.76494	0.55992	-12.15	0.936	0.46613
	-13.95	1.70526	2.33084e-06	-16.2	3.70533	5.88795e-35	-12.2	0.78885	0.57276	-12.15	0.96	0.37973
	-13.95	1.72632	1.53579e-06	-16.2	3.72414	2.83036e-35	-12.2	0.81275	0.54638	-12.15	0.984	0.30667
	-13.95	1.74737	1.00671e-06	-16.2	3.74295	1.35611e-35	-12.2	0.83665	0.49125	-12.15	1.008	0.24666
	-13.95	1.76842	6.56628e-07	-16.2	3.76176	6.47593e-36	-12.2	0.86056	0.41988	-12.15	1.032	0.19826
	-13.95	1.78947	4.26242e-07	-16.2	3.78056	3.08217e-36	-12.2	0.88446	0.34327	-12.15	1.056	0.15952
	-13.95	1.81053	2.7542e-07	-16.2	3.79937	1.46199e-36	-12.2	0.90837	0.26985	-12.15	1.08	0.12847
	-13.95	1.83158	1.77178e-07	-16.2	3.81818	6.91126e-37	-12.2	0.93227	0.20539	-12.15	1.104	0.1034
	-13.95	1.85263	1.13494e-07	-16.2	3.83699	3.25601e-37	-12.2	0.95618	0.15328	-12.15	1.128	0.08298
	-13.95	1.87368	7.24011e-08	-16.2	3.8558	1.5287e-37	-12.2	0.98008	0.11486	-12.15	1.152	0.06625
	-13.95	1.89474	4.6003e-08	-16.2	3.87461	7.15254e-38	-12.2	1.00398	0.08948	-12.15	1.176	0.05251
	-13.95	1.91579	2.91171e-08	-16.2	3.89342	3.335e-38	-12.2	1.02789	0.07439	-12.15	1.2	0.04126
	-13.95	1.93684	1.83601e-08	-16.2	3.91223	1.54961e-38	-12.2	1.05179	0.0655	-12.15	1.224	0.03211
	-13.95	1.9579	1.15347e-08	-16.2	3.93103	7.17525e-39	-12.2	1.0757	0.05917	-12.15	1.248	0.02474
	-13.95	1.97895	7.22066e-09	-16.2	3.94984	3.31083e-39	-12.2	1.0996	0.05337	-12.15	1.272	0.01887
	-13.95	2	4.50411e-09	-16.2	3.96865	1.52237e-39	-12.2	1.12351	0.04737	-12.15	1.296	0.01425
	-13.95	2.02105	2.79978e-09	-16.2	3.98746	6.97563e-40	-12.2	1.14741	0.04116	-12.15	1.32	0.01066
	-13.95	2.04211	1.73435e-09	-16.2	4.00627	3.18512e-40	-12.2	1.17132	0.03499	-12.15	1.344	0.00791
	-13.95	2.06316	1.07067e-09	-16.2	4.02508	1.44926e-40	-12.2	1.19522	0.02913	-12.15	1.368	0.00582
	-13.95	2.08421	6.58693e-10	-16.2	4.04389	6.57116e-41	-12.2	1.21912	0.02378	-12.15	1.392	0.00425
	-13.95	2.10526	4.03854e-10	-16.2	4.0627	2.96903e-41	-12.2	1.24303	0.01907	-12.15	1.416	0.00308
	-13.95	2.12632	2.4676e-10	-16.2	4.08151	1.33679e-41	-12.2	1.26693	0.01506	-12.15	1.44	0.00222
	-13.95	2.14737	1.50256e-10	-16.2	4.10031	5.99778e-42	-12.2	1.29084	0.01171	-12.15	1.464	0.00159
	-13.95	2.16842	9.11778e-11	-16.2	4.11912	2.6816e-42	-12.2	1.31474	0.009	-12.15	1.488	0.00114
	-13.95	2.18947	5.51365e-11	-16.2	4.13793	1.19474e-42	-12.2	1.33865	0.00683	-12.15	1.512	0.000807107
	-13.95	2.21053	3.32258e-11	-16.2	4.15674	5.30433e-43	-12.2	1.36255	0.00512	-12.15	1.536	0.00057085
	-13.95	2.23158	1.99523e-11	-16.2	4.17555	2.34675e-43	-12.2	1.38645	0.00381	-12.15	1.56	0.000402117
	-13.95	2.25263	1.19394e-11	-16.2	4.19436	1.03462e-43	-12.2	1.41036	0.00281	-12.15	1.584	0.00028212
	-13.95	2.27368	7.11942e-12	-16.2	4.21317	4.54544e-44	-12.2	1.43426	0.00205	-12.15	1.608	0.000197118
	-13.95	2.29474	4.23033e-12	-16.2	4.23198	1.98999e-44	-12.2	1.45817	0.00149	-12.15	1.632	0.000137136
	-13.95	2.31579	2.5048e-12	-16.2	4.25078	8.68179e-45	-12.2	1.48207	0.00107	-12.15	1.656	9.49757e-05
	-13.95	2.33684	1.4779e-12	-16.2	4.26959	3.77442e-45	-12.2	1.50598	0.00076801	-12.15	1.68	6.54621e-05
	-13.95	2.3579	8.68949e-13	-16.2	4.2884	1.63522e-45	-12.2	1.52988	0.000546752	-12.15	1.704	4.48924e-05
	-13.95	2.37895	5.09132e-13	-16.2	4.30721	7.05969e-46	-12.2	1.55379	0.00038707	-12.15	1.728	3.06237e-05
	-13.95	2.4	2.97279e-13	-16.2	4.32602	3.03726e-46	-12.2	1.57769	0.000272554	-12.15	1.752	2.07762e-05
	-13.95	2.42105	1.72986e-13	-16.2	4.34483	1.30217e-46	-12.2	1.60159	0.000190909	-12.15	1.776	1.40167e-05
	-13.95	2.44211	1.0032e-13	-16.2	4.36364	5.56341e-47	-12.2	1.6255	0.000133025	-12.15	1.8	9.40305e-06
	-13.95	2.46316	5.79848e-14	-16.2	4.38245	2.36867e-47	-12.2	1.6494	9.22077e-05	-12.15	1.824	6.27269e-06
	-13.95	2.48421	3.3405e-14	-16.2	4.40125	1.00499e-47	-12.2	1.67331	6.35776e-05	-12.15	1.848	4.16151e-06
	-13.95	2.50526	1.91825e-14	-16.2	4.42006	4.24921e-48	-12.2	1.69721	4.36028e-05	-12.15	1.872	2.7463e-06
	-13.95	2.52632	1.09803e-14	-16.2	4.43887	1.7904e-48	-12.2	1.72112	2.97416e-05	-12.15	1.896	1.80333e-06
	-13.95	2.54737	6.26571e-15	-16.2	4.45768	7.5177e-49	-12.2	1.74502	2.01757e-05	-12.15	1.92	1.17869e-06
	-13.95	2.56842	3.56444e-15	-16.2	4.47649	3.1457e-49	-12.2	1.76892	1.3611e-05	-12.15	1.944	7.67234e-07
	-13.95	2.58947	2.02163e-15	-16.2	4.4953	1.31174e-49	-12.2	1.79283	9.13158e-06	-12.15	1.968	4.97616e-07
	-13.95	2.61053	1.1432e-15	-16.2	4.51411	5.45097e-50	-12.2	1.81673	6.09282e-06	-12.15	1.992	3.21785e-07
	-13.95	2.63158	6.44575e-16	-16.2	4.53292	2.25735e-50	-12.2	1.84064	4.04342e-06	-12.15	2.016	2.07597e-07
	-13.95	2.65263	3.62381e-16	-16.2	4.55172	9.31594e-51	-12.2	1.86454	2.66933e-06	-12.15	2.04	1.33704e-07
	-13.95	2.67368	2.03147e-16	-16.2	4.57053	3.83137e-51	-12.2	1.88845	1.75337e-06	-12.15	2.064	8.60223e-08
	-13.95	2.69474	1.13557e-16	-16.2	4.58934	1.57031e-51	-12.2	1.91235	1.14625e-06	-12.15	2.088	5.53174e-08
	-13.95	2.71579	6.3296e-17	-16.2	4.60815	6.41383e-52	-12.2	1.93626	7.46044e-07	-12.15	2.112	3.55708e-08
	-13.95	2.73684	3.51801e-17	-16.2	4.62696	2.61069e-52	-12.2	1.96016	4.83611e-07	-12.15	2.136	2.28794e-08
	-13.95	2.7579	1.9497e-17	-16.2	4.64577	1.059e-52	-12.2	1.98406	3.12363e-07	-12.15	2.16	1.47225e-08
	-13.95	2.77895	1.07741e-17	-16.2	4.66458	4.281e-53	-12.2	2.00797	2.01118e-07	-12.15	2.184	9.4777e-09
	-13.95	2.8	5.93639e-18	-16.2	4.68339	1.72464e-53	-12.2	2.03187	1.29142e-07	-12.15	2.208	6.10307e-09
	-13.95	2.82105	3.26125e-18	-16.2	4.70219	6.92407e-54	-12.2	2.05578	8.27384e-08	-12.15	2.232	3.93008e-09
	-13.95	2.84211	1.78631e-18	-16.2	4.721	2.77033e-54	-12.2	2.07968	5.29101e-08	-12.15	2.256	2.52994e-09
	-13.95	2.86316	9.75524e-19	-16.2	4.73981	1.10461e-54	-12.2	2.10359	3.37838e-08	-12.15	2.28	1.62745e-09
	-13.95	2.88421	5.31167e-19	-16.2	4.75862	4.38934e-55	-12.2	2.12749	2.15438e-08	-12.15	2.304	1.04572e-09
	-13.95	2.90526	2.88373e-19	-16.2	4.77743	1.73819e-55	-12.2	2.15139	1.37227e-08	-12.15	2.328	6.7091e-10
	-13.95	2.92632	1.56114e-19	-16.2	4.79624	6.85973e-56	-12.2	2.1753	8.73124e-09	-12.15	2.352	4.29638e-10
	-13.95	2.94737	8.42847e-20	-16.2	4.81505	2.69792e-56	-12.2	2.1992	5.54886e-09	-12.15	2.376	2.74532e-10
	-13.95	2.96842	4.53895e-20	-16.2	4.83386	1.05745e-56	-12.2	2.22311	3.52175e-09	-12.15	2.4	1.74994e-10
	-13.95	2.98947	2.43881e-20	-16.2	4.85267	4.13054e-57	-12.2	2.24701	2.23178e-09	-12.15	2.424	1.11251e-10
	-13.95	3.01053	1.30788e-20	-16.2	4.87147	1.60793e-57	-12.2	2.27092	1.4118e-09	-12.15	2.448	7.05276e-11
	-13.95	3.03158	7.00354e-21	-16.2	4.89028	6.2379e-58	-12.2	2.29482	8.91298e-10	-12.15	2.472	4.45796e-11
	-13.95	3.05263	3.74683e-21	-16.2	4.90909	2.41171e-58	-12.2	2.31873	5.61433e-10	-12.15	2.496	2.80927e-11
	-13.95	3.07368	2.00394e-21	-16.2	4.9279	9.29235e-59	-12.2	2.34263	3.52791e-10	-12.15	2.52	1.76483e-11
	-13.95	3.09474	1.07224e-21	-16.2	4.94671	3.56813e-59	-12.2	2.36653	2.21118e-10	-12.15	2.544	1.1052e-11
	-13.95	3.11579	5.74406e-22	-16.2	4.96552	1.36544e-59	-12.2	2.39044	1.38227e-10	-12.15	2.568	6.89921e-12
	-13.95	3.13684	3.0831e-22	-16.2	4.98433	5.20737e-60	-12.2	2.41434	8.61831e-11	-12.15	2.592	4.29303e-12
	-13.95	3.1579	1.65919e-22	-16.2	5.00314	1.97916e-60	-12.2	2.43825	5.35987e-11	-12.15	2.616	2.66273e-12
	-13.95	3.17895	8.95726e-23	-16.2	5.02194	7.49651e-61	-12.2	2.46215	3.32551e-11	-12.15	2.64	1.64621e-12
	-13.95	3.2	4.85247e-23	-16.2	5.04075	2.82979e-61	-12.2	2.48606	2.05891e-11	-12.15	2.664	1.01446e-12
	-13.95	3.22105	2.63807e-23	-16.2	5.05956	1.06455e-61	-12.2	2.50996	1.27238e-11	-12.15	2.688	6.23114e-13
	-13.95	3.24211	1.43899e-23	-16.2	5.07837	3.99112e-62	-12.2	2.53387	7.85141e-12	-12.15	2.712	3.81486e-13
	-13.95	3.26316	7.87187e-24	-16.2	5.09718	1.49122e-62	-12.2	2.55777	4.83945e-12	-12.15	2.736	2.3279e-13
	-13.95	3.28421	4.31587e-24	-16.2	5.11599	5.55269e-63	-12.2	2.58167	2.98078e-12	-12.15	2.76	1.41586e-13
	-13.95	3.30526	2.3697e-24	-16.2	5.1348	2.06056e-63	-12.2	2.60558	1.83532e-12	-12.15	2.784	8.58293e-14
	-13.95	3.32632	1.30196e-24	-16.2	5.15361	7.62049e-64	-12.2	2.62948	1.13003e-12	-12.15	2.808	5.18574e-14
	-13.95	3.34737	7.15202e-25	-16.2	5.17241	2.80866e-64	-12.2	2.65339	6.95954e-13	-12.15	2.832	3.12278e-14
	-13.95	3.36842	3.92514e-25	-16.2	5.19122	1.03165e-64	-12.2	2.67729	4.28808e-13	-12.15	2.856	1.87424e-14
	-13.95	3.38947	2.15073e-25	-16.2	5.21003	3.77647e-65	-12.2	2.7012	2.64347e-13	-12.15	2.88	1.12115e-14
	-13.95	3.41053	1.17589e-25	-16.2	5.22884	1.37771e-65	-12.2	2.7251	1.63043e-13	-12.15	2.904	6.68438e-15
	-13.95	3.43158	6.41199e-26	-16.2	5.24765	5.00894e-66	-12.2	2.749	1.00598e-13	-12.15	2.928	3.97217e-15
	-13.95	3.45263	3.48571e-26	-16.2	5.26646	1.8149e-66	-12.2	2.77291	6.2079e-14	-12.15	2.952	2.35276e-15
	-13.95	3.47368	1.88856e-26	-16.2	5.28527	6.55358e-67	-12.2	2.79681	3.83033e-14	-12.15	2.976	1.3891e-15
	-13.95	3.49474	1.01954e-26	-16.2	5.30408	2.35843e-67	-12.2	2.82072	2.36219e-14	-12.15	3	8.17556e-16
	-13.95	3.51579	5.48329e-27	-16.2	5.32288	8.45834e-68	-12.2	2.84462	1.45554e-14	-12.15	3.024	4.79701e-16
	-13.95	3.53684	2.93752e-27	-16.2	5.34169	3.02319e-68	-12.2	2.86853	8.95766e-15	-12.15	3.048	2.80631e-16
	-13.95	3.5579	1.56742e-27	-16.2	5.3605	1.07688e-68	-12.2	2.89243	5.50393e-15	-12.15	3.072	1.63707e-16
	-13.95	3.57895	8.32978e-28	-16.2	5.37931	3.82281e-69	-12.2	2.91634	3.37529e-15	-12.15	3.096	9.5243e-17
	-13.95	3.6	4.40866e-28	-16.2	5.39812	1.35244e-69	-12.2	2.94024	2.06526e-15	-12.15	3.12	5.52723e-17
	-13.95	3.62105	2.32382e-28	-16.2	5.41693	4.76842e-70	-12.2	2.96414	1.26052e-15	-12.15	3.144	3.20021e-17
	-13.95	3.64211	1.21989e-28	-16.2	5.43574	1.67551e-70	-12.2	2.98805	7.67255e-16	-12.15	3.168	1.84902e-17
	-13.95	3.66316	6.37772e-29	-16.2	5.45455	5.8673e-71	-12.2	3.01195	4.65649e-16	-12.15	3.192	1.06637e-17
	-13.95	3.68421	3.32086e-29	-16.2	5.47335	2.04761e-71	-12.2	3.03586	2.81738e-16	-12.15	3.216	6.14029e-18
	-13.95	3.70526	1.72221e-29	-16.2	5.49216	7.12157e-72	-12.2	3.05976	1.69921e-16	-12.15	3.24	3.53104e-18
	-13.95	3.72632	8.89581e-30	-16.2	5.51097	2.46843e-72	-12.2	3.08367	1.02147e-16	-12.15	3.264	2.02846e-18
	-13.95	3.74737	4.57686e-30	-16.2	5.52978	8.52679e-73	-12.2	3.10757	6.12014e-17	-12.15	3.288	1.16438e-18
	-13.95	3.76842	2.34557e-30	-16.2	5.54859	2.9354e-73	-12.2	3.13147	3.65456e-17	-12.15	3.312	6.68025e-19
	-13.95	3.78947	1.19742e-30	-16.2	5.5674	1.00709e-73	-12.2	3.15538	2.17491e-17	-12.15	3.336	3.83128e-19
	-13.95	3.81053	6.08943e-31	-16.2	5.58621	3.44338e-74	-12.2	3.17928	1.28997e-17	-12.15	3.36	2.19694e-19
	-13.95	3.83158	3.08503e-31	-16.2	5.60502	1.17333e-74	-12.2	3.20319	7.62538e-18	-12.15	3.384	1.25967e-19
	-13.95	3.85263	1.55708e-31	-16.2	5.62382	3.9845e-75	-12.2	3.22709	4.49257e-18	-12.15	3.408	7.22222e-20
	-13.95	3.87368	7.82981e-32	-16.2	5.64263	1.34848e-75	-12.2	3.251	2.63813e-18	-12.15	3.432	4.14046e-20
	-13.95	3.89474	3.92278e-32	-16.2	5.66144	4.54813e-76	-12.2	3.2749	1.54413e-18	-12.15	3.456	2.37327e-20
	-13.95	3.91579	1.9582e-32	-16.2	5.68025	1.52876e-76	-12.2	3.29881	9.00908e-19	-12.15	3.48	1.35987e-20
	-13.95	3.93684	9.7399e-33	-16.2	5.69906	5.12108e-77	-12.2	3.32271	5.23967e-19	-12.15	3.504	7.78773e-21
	-13.95	3.9579	4.82729e-33	-16.2	5.71787	1.70963e-77	-12.2	3.34661	3.03792e-19	-12.15	3.528	4.45639e-21
	-13.95	3.97895	2.38406e-33	-16.2	5.73668	5.68798e-78	-12.2	3.37052	1.75599e-19	-12.15	3.552	2.54741e-21
	-13.95	4	1.1733e-33	-16.2	5.75549	1.88596e-78	-12.2	3.39442	1.01195e-19	-12.15	3.576	1.45425e-21
	-13.95	4.02105	5.75428e-34	-16.2	5.7743	6.23193e-79	-12.2	3.41833	5.81439e-20	-12.15	3.6	8.28859e-22
	-13.95	4.04211	2.8124e-34	-16.2	5.7931	2.05225e-79	-12.2	3.44223	3.33103e-20	-12.15	3.624	4.71529e-22
	-13.95	4.06316	1.36986e-34	-16.2	5.81191	6.73526e-80	-12.2	3.46614	1.90282e-20	-12.15	3.648	2.67677e-22
	-13.95	4.08421	6.64965e-35	-16.2	5.83072	2.2029e-80	-12.2	3.49004	1.08386e-20	-12.15	3.672	1.51596e-22
	-13.95	4.10526	3.21704e-35	-16.2	5.84953	7.18045e-81	-12.2	3.51394	6.15622e-21	-12.15	3.696	8.56335e-23
	-13.95	4.12632	1.55115e-35	-16.2	5.86834	2.33252e-81	-12.2	3.53785	3.48683e-21	-12.15	3.72	4.82391e-23
	-13.95	4.14737	7.45425e-36	-16.2	5.88715	7.55117e-82	-12.2	3.56175	1.96937e-21	-12.15	3.744	2.70945e-23
	-13.95	4.16842	3.57035e-36	-16.2	5.90596	2.43624e-82	-12.2	3.58566	1.10919e-21	-12.15	3.768	1.51715e-23
	-13.95	4.18947	1.70444e-36	-16.2	5.92477	7.83324e-83	-12.2	3.60956	6.22971e-22	-12.15	3.792	8.46819e-24
	-13.95	4.21053	8.11001e-37	-16.2	5.94357	2.51003e-83	-12.2	3.63347	3.48909e-22	-12.15	3.816	4.71108e-24
	-13.95	4.23158	3.84623e-37	-16.2	5.96238	8.01552e-84	-12.2	3.65737	1.94865e-22	-12.15	3.84	2.61206e-24
	-13.95	4.25263	1.81815e-37	-16.2	5.98119	2.55094e-84	-12.2	3.68128	1.08524e-22	-12.15	3.864	1.44327e-24
	-13.95	4.27368	8.56655e-38	-16.2	6	8.09066e-85	-12.2	3.70518	6.02677e-23	-12.15	3.888	7.94682e-25
	-13.95	4.29474	4.02318e-38	-16.15	0	35.6211	-12.2	3.72908	3.33734e-23	-12.15	3.912	4.36012e-25
	-13.95	4.31579	1.88331e-38	-16.15	0.01881	68.7168	-12.2	3.75299	1.84273e-23	-12.15	3.936	2.3837e-25
	-13.95	4.33684	8.78749e-39	-16.15	0.03762	95.5035	-12.2	3.77689	1.01453e-23	-12.15	3.96	1.29849e-25
	-13.95	4.3579	4.08697e-39	-16.15	0.05643	113.617	-12.2	3.8008	5.56918e-24	-12.15	3.984	7.04784e-26
	-13.95	4.37895	1.89467e-39	-16.15	0.07524	125.951	-12.2	3.8247	3.04815e-24	-12.15	4.008	3.81151e-26
	-13.95	4.4	8.75512e-40	-16.15	0.09404	133.599	-12.2	3.84861	1.66337e-24	-12.15	4.032	2.05381e-26
	-13.95	4.42105	4.03262e-40	-16.15	0.11285	137.198	-12.2	3.87251	9.04976e-25	-12.15	4.056	1.10266e-26
	-13.95	4.44211	1.85144e-40	-16.15	0.13166	137.25	-12.2	3.89641	4.90876e-25	-12.15	4.08	5.89858e-27
	-13.95	4.46316	8.47285e-41	-16.15	0.15047	134.236	-12.2	3.92032	2.6545e-25	-12.15	4.104	3.14396e-27
	-13.95	4.48421	3.86498e-41	-16.15	0.16928	128.648	-12.2	3.94422	1.43107e-25	-12.15	4.128	1.66968e-27
	-13.95	4.50526	1.75737e-41	-16.15	0.18809	120.991	-12.2	3.96813	7.69131e-26	-12.15	4.152	8.83524e-28
	-13.95	4.52632	7.96482e-42	-16.15	0.2069	111.782	-12.2	3.99203	4.12088e-26	-12.15	4.176	4.65843e-28
	-13.95	4.54737	3.59821e-42	-16.15	0.22571	101.526	-12.2	4.01594	2.20102e-26	-12.15	4.2	2.44738e-28
	-13.95	4.56842	1.62029e-42	-16.15	0.24451	90.701	-12.2	4.03984	1.17191e-26	-12.15	4.224	1.28117e-28
	-13.95	4.58947	7.27267e-43	-16.15	0.26332	79.7409	-12.2	4.06375	6.22006e-27	-12.15	4.248	6.68288e-29
	-13.95	4.61053	3.2538e-43	-16.15	0.28213	69.018	-12.2	4.08765	3.29095e-27	-12.15	4.272	3.47357e-29
	-13.95	4.63158	1.45105e-43	-16.15	0.30094	58.8339	-12.2	4.11155	1.73568e-27	-12.15	4.296	1.79908e-29
	-13.95	4.65263	6.45008e-44	-16.15	0.31975	49.4139	-12.2	4.13546	9.12501e-28	-12.15	4.32	9.28523e-30
	-13.95	4.67368	2.85786e-44	-16.15	0.33856	40.9074	-12.2	4.15936	4.782e-28	-12.15	4.344	4.77538e-30
	-13.95	4.69474	1.26214e-44	-16.15	0.35737	33.3934	-12.2	4.18327	2.49802e-28	-12.15	4.368	2.44738e-30
	-13.95	4.71579	5.55606e-45	-16.15	0.37618	26.8908	-12.2	4.20717	1.30073e-28	-12.15	4.392	1.24991e-30
	-13.95	4.73684	2.43789e-45	-16.15	0.39498	21.3702	-12.2	4.23108	6.7512e-29	-12.15	4.416	6.36132e-31
	-13.95	4.7579	1.06623e-45	-16.15	0.41379	16.7679	-12.2	4.25498	3.49283e-29	-12.15	4.44	3.22634e-31
	-13.95	4.77895	4.64807e-46	-16.15	0.4326	12.9983	-12.2	4.27888	1.80124e-29	-12.15	4.464	1.63069e-31
	-13.95	4.8	2.01968e-46	-16.15	0.45141	9.96437	-12.2	4.30279	9.25902e-30	-12.15	4.488	8.21372e-32
	-13.95	4.82105	8.74738e-47	-16.15	0.47022	7.56564	-12.2	4.32669	4.7441e-30	-12.15	4.512	4.12303e-32
	-13.95	4.84211	3.77623e-47	-16.15	0.48903	5.70322	-12.2	4.3506	2.42291e-30	-12.15	4.536	2.06256e-32
	-13.95	4.86316	1.62488e-47	-16.15	0.50784	4.28283	-12.2	4.3745	1.23343e-30	-12.15	4.56	1.02829e-32
	-13.95	4.88421	6.96897e-48	-16.15	0.52665	3.21671	-12.2	4.39841	6.25872e-31	-12.15	4.584	5.10914e-33
	-13.95	4.90526	2.97918e-48	-16.15	0.54546	2.42536	-12.2	4.42231	3.16554e-31	-12.15	4.608	2.52992e-33
	-13.95	4.92632	1.26943e-48	-16.15	0.56426	1.84	-12.2	4.44622	1.59588e-31	-12.15	4.632	1.24851e-33
	-13.95	4.94737	5.39135e-49	-16.15	0.58307	1.40502	-12.2	4.47012	8.01947e-32	-12.15	4.656	6.14065e-34
	-13.95	4.96842	2.28227e-49	-16.15	0.60188	1.07942	-12.2	4.49402	4.0168e-32	-12.15	4.68	3.01004e-34
	-13.95	4.98947	9.62976e-50	-16.15	0.62069	0.8358	-12.2	4.51793	2.00541e-32	-12.15	4.704	1.47051e-34
	-13.95	5.01053	4.04988e-50	-16.15	0.6395	0.65697	-12.2	4.54183	9.97967e-33	-12.15	4.728	7.15993e-35
	-13.95	5.03158	1.69764e-50	-16.15	0.65831	0.53117	-12.2	4.56574	4.95014e-33	-12.15	4.752	3.47451e-35
	-13.95	5.05263	7.09292e-51	-16.15	0.67712	0.44741	-12.2	4.58964	2.44741e-33	-12.15	4.776	1.68045e-35
	-13.95	5.07368	2.9538e-51	-16.15	0.69593	0.39312	-12.2	4.61355	1.2061e-33	-12.15	4.8	8.10041e-36
	-13.95	5.09474	1.22606e-51	-16.15	0.71473	0.3557	-12.2	4.63745	5.92442e-34	-12.15	4.824	3.89171e-36
	-13.95	5.11579	5.07245e-52	-16.15	0.73354	0.32541	-12.2	4.66136	2.90065e-34	-12.15	4.848	1.86349e-36
	-13.95	5.13684	2.09169e-52	-16.15	0.75235	0.29669	-12.2	4.68526	1.41557e-34	-12.15	4.872	8.89345e-37
	-13.95	5.1579	8.59704e-53	-16.15	0.77116	0.26741	-12.2	4.70916	6.88578e-35	-12.15	4.896	4.23029e-37
	-13.95	5.17895	3.52187e-53	-16.15	0.78997	0.23753	-12.2	4.73307	3.33856e-35	-12.15	4.92	2.00552e-37
	-13.95	5.2	1.43804e-53	-16.15	0.80878	0.2079	-12.2	4.75697	1.61343e-35	-12.15	4.944	9.47643e-38
	-13.95	5.22105	5.85245e-54	-16.15	0.82759	0.17955	-12.2	4.78088	7.77184e-36	-12.15	4.968	4.46296e-38
	-13.95	5.24211	2.37397e-54	-16.15	0.8464	0.15333	-12.2	4.80478	3.73148e-36	-12.15	4.992	2.0949e-38
	-13.95	5.26316	9.59807e-55	-16.15	0.8652	0.12975	-12.2	4.82869	1.78575e-36	-12.15	5.016	9.80088e-39
	-13.95	5.28421	3.86778e-55	-16.15	0.88401	0.10899	-12.2	4.85259	8.5181e-37	-12.15	5.04	4.57015e-39
	-13.95	5.30526	1.55349e-55	-16.15	0.90282	0.091	-12.2	4.87649	4.04992e-37	-12.15	5.064	2.12403e-39
	-13.95	5.32632	6.21903e-56	-16.15	0.92163	0.07556	-12.2	4.9004	1.91924e-37	-12.15	5.088	9.83906e-40
	-13.95	5.34737	2.48145e-56	-16.15	0.94044	0.0624	-12.2	4.9243	9.06553e-38	-12.15	5.112	4.54268e-40
	-13.95	5.36842	9.86857e-57	-16.15	0.95925	0.05123	-12.2	4.94821	4.26812e-38	-12.15	5.136	2.09043e-40
	-13.95	5.38947	3.91174e-57	-16.15	0.97806	0.04178	-12.2	4.97211	2.00289e-38	-12.15	5.16	9.58796e-41
	-13.95	5.41053	1.54544e-57	-16.15	0.99687	0.03383	-12.2	4.99602	9.36822e-39	-12.15	5.184	4.3831e-41
	-13.95	5.43158	6.08554e-58	-16.15	1.01567	0.02717	-12.2	5.01992	4.3675e-39	-12.15	5.208	1.99711e-41
	-13.95	5.45263	2.38842e-58	-16.15	1.03448	0.02164	-12.2	5.04383	2.02949e-39	-12.15	5.232	9.06964e-42
	-13.95	5.47368	9.34304e-59	-16.15	1.05329	0.01709	-12.2	5.06773	9.39972e-40	-12.15	5.256	4.10528e-42
	-13.95	5.49474	3.64274e-59	-16.15	1.0721	0.01336	-12.2	5.09163	4.33929e-40	-12.15	5.28	1.85209e-42
	-13.95	5.51579	1.41557e-59	-16.15	1.09091	0.01036	-12.2	5.11554	1.99662e-40	-12.15	5.304	8.32814e-43
	-13.95	5.53684	5.48275e-60	-16.15	1.10972	0.00796	-12.2	5.13944	9.15688e-41	-12.15	5.328	3.73249e-43
	-13.95	5.5579	2.11655e-60	-16.15	1.12853	0.00605	-12.2	5.16335	4.18574e-41	-12.15	5.352	1.66731e-43
	-13.95	5.57895	8.14363e-61	-16.15	1.14734	0.00457	-12.2	5.18725	1.90708e-41	-12.15	5.376	7.42332e-44
	-13.95	5.6	3.12299e-61	-16.15	1.16614	0.00342	-12.2	5.21116	8.66036e-42	-12.15	5.4	3.29417e-44
	-13.95	5.62105	1.19367e-61	-16.15	1.18495	0.00253	-12.2	5.23506	3.9199e-42	-12.15	5.424	1.457e-44
	-13.95	5.64211	4.54732e-62	-16.15	1.20376	0.00187	-12.2	5.25896	1.76841e-42	-12.15	5.448	6.42299e-45
	-13.95	5.66316	1.72659e-62	-16.15	1.22257	0.00136	-12.2	5.28287	7.95173e-43	-12.15	5.472	2.82215e-45
	-13.95	5.68421	6.53402e-63	-16.15	1.24138	0.00098778	-12.2	5.30677	3.56376e-43	-12.15	5.496	1.23591e-45
	-13.95	5.70526	2.46451e-63	-16.15	1.26019	0.000711307	-12.2	5.33068	1.59193e-43	-12.15	5.52	5.39461e-46
	-13.95	5.72632	9.2649e-64	-16.15	1.279	0.000508892	-12.2	5.35458	7.08773e-44	-12.15	5.544	2.34691e-46
	-13.95	5.74737	3.47142e-64	-16.15	1.29781	0.000361846	-12.2	5.37849	3.14526e-44	-12.15	5.568	1.01764e-46
	-13.95	5.76842	1.29638e-64	-16.15	1.31661	0.000255804	-12.2	5.40239	1.39115e-44	-12.15	5.592	4.39804e-47
	-13.95	5.78947	4.82518e-65	-16.15	1.33542	0.000179856	-12.2	5.4263	6.13275e-45	-12.15	5.616	1.89446e-47
	-13.95	5.81053	1.79e-65	-16.15	1.35423	0.00012581	-12.2	5.4502	2.69465e-45	-12.15	5.64	8.13348e-48
	-13.95	5.83158	6.6183e-66	-16.15	1.37304	8.75808e-05	-12.2	5.4741	1.18009e-45	-12.15	5.664	3.4804e-48
	-13.95	5.85263	2.43891e-66	-16.15	1.39185	6.06905e-05	-12.2	5.49801	5.15099e-46	-12.15	5.688	1.48438e-48
	-13.95	5.87368	8.95779e-67	-16.15	1.41066	4.18745e-05	-12.2	5.52191	2.24094e-46	-12.15	5.712	6.30992e-49
	-13.95	5.89474	3.27915e-67	-16.15	1.42947	2.87725e-05	-12.2	5.54582	9.71704e-47	-12.15	5.736	2.6734e-49
[truncated: 304,563+ more rows]

## Sheet: Figure 2a
	Time	OA degradation	error bar	OA degradation	error bar	OA degradation	error bar	OA degradation	error bar	OA degradation	error bar
Figure 2a	min	Ct/C0		Ct/C0		Ct/C0		Ct/C0		Ct/C0
		Co3O4		ZnCo2O4		MgCo2O4		CoAl2O4		CoGa2O4
	0	1	0	1	0	1	0	1	0	1	0
	5	0.80789	0.02473	0.91841	0.01941	0.88306	0.03281	0.85747	0.02396	0.76721	0.03718
	10	0.6334	0.02174	0.82423	0.02901	0.73329	0.03881	0.66949	0.0219	0.52514	0.02957
	15	0.50162	0.02699	0.77124	0.03249	0.63923	0.04402	0.55031	0.02063	0.31313	0.03339
	20	0.39733	0.03136	0.75049	0.03757	0.57149	0.05551	0.41816	0.0243	0.19715	0.03654
	25	0.28716	0.02857	0.71926	0.04766	0.55265	0.05311	0.34339	0.01931	0.11502	0.03511
	30	0.21684	0.03509	0.70123	0.03879	0.52805	0.04878	0.25757	0.01528	0.07633	0.032
	45	0.09143	0.0187	0.65982	0.05152	0.49213	0.03598	0.11024	0.01274	0.00959	0.02504
	60	0.0286	0.0043	0.61061	0.059	0.45714	0.03226	0.04056	0.00959	0	0.01121

## Sheet: Figure 2b
		Normalized k	error bar	Reaction rate	error bar		Normalized k				Reaction rate
Figure 2b		knom,g min-1m-2		k, min-1			knom,g min-1m-2				k, min-1
	Co3O4	3.9	0.25333	0.0585	0.00404		3.86	3.66	4.17		0.0589	0.0622	0.0542
	ZnCo2O4	0.455	0.214	0.0091	0.000961749		0.488	0.409	0.4677		0.00834	0.010183	0.008772
	MgCo2O4	0.064	0.00338	0.0144	0.00103		0.0675	0.0637	0.060774		0.01556	0.01358	0.01405
	CoAl2O4	0.046	0.000692641	0.0522	0.00276		0.0467	0.0455	0.04568		0.0514	0.0553	0.04992
	CoGa2O4	6.4	0.218	0.0962	0.00586		6.271	6.277	6.6517		0.1024	0.0953	0.09082

## Sheet: Figure 2c
		OUE	error bar	Rm value	error bar
Figure 2c		%		mol OA/mol O3
	Co3O4	16.7484	1.0345	0.61	0.0274		15.664	17.725	16.855		0.605	0.586	0.64
	ZnCo2O4	6.30327	0.3554	0.91	0.0414		6.663	5.952	6.294		0.956	0.875	0.899
	CoGa2O4	19.1987	0.656	0.38	0.0212		18.553	19.8626	19.182		0.374	0.363	0.404

## Sheet: Figure 2d
		TOF	error bar	•OH production rate
Figure 2d		s-1,x10-2		x10-3
	Co3O4	4.25	0.32	4.91858	0.3		4.568	4.254	3.928		5.01613	4.58195	5.15767
	ZnCo2O4	0.824	0.2	1.99373	0.2		0.868	0.606	0.999		1.99631	1.79245	2.19243
	CoGa2O4	15.3	0.54	5.95545	0.24		14.904	15.081	15.915		5.83528	6.2318	5.79928

## Sheet: Figure 2e
		Acitivity efficiency	Normalized AE
Figure 2e		AE, L min-1 g-1	L min-1 m-2
	Alumina	0.454	0.00167
	δ-MnO2	1.25	0.14205
	MgO(111)	0.845	0.00735
	MgFe2O4	1.2	0.00923
	CoOx/MZIW	0.155	0.000358522
	MnOx/γ-Al2O3/TiO2	0.0917	0.000346299
	Ni/TiO2	0.0741	0.000394569
	MWCNTs/Fe3O4	0.668	0.00793
	CeO2-OCNTs	1.23	0.03494
	MnOx/SAC	0.1158	0.00125
	MWCNTs	0.028	0.000233333
	rGO	0.96667	0.00208
	CNTs	0.83	0.00272
	Co3O4	0.585	1.95
	ZnCo2O4	0.091	0.2275
	CoGa2O4	0.962	3.20667

## Sheet: Figure 3a
		Reaction rate	error bar	Reaction rate	error bar	Reaction rate	error bar	Reaction rate	error bar		Reaction rate	Reaction rate	Reaction rate		Reaction rate	Reaction rate	Reaction rate		Reaction rate	Reaction rate	Reaction rate		Reaction rate	Reaction rate	Reaction rate
		k, min-1		k, min-1		k, min-1		k, min-1			k, min-1	k, min-1	k, min-1		k, min-1	k, min-1	k, min-1		k, min-1	k, min-1	k, min-1		k, min-1	k, min-1	k, min-1
Figure 3a		control		with MeOH		with AA		with DMSO			control				with MeOH				with AA				with DMSO
	Co3O4	0.0574	0.00404	0.00908	0.00136	0.00948	0.00158	0.00598	0.000972398		0.0589	0.0622	0.0542		0.0077	0.0104	0.0092		0.011	0.0078	0.0096		0.0059	0.007	0.005
	ZnCo2O4	0.0091	0.000481749	0.0032	0.000159667	0.0055	0.000119548	0.0007	0.000178713		0.00834	0.010183	0.008772		0.0031	0.0034	0.0031		0.0056	0.0054	0.0054		0.0008	0.0005	0.0008
	CoGa2O4	0.0916	0.00586	0.00462	0.00199	0.00514	0.000179223	0.00666	0.000838271		0.1024	0.0953	0.09082		0.0027	0.0045	0.0067		0.005	0.0053	0.0051		0.0076	0.0064	0.006

## Sheet: Figure 3b
	Magnetic feild	Relative intensity	Magnetic feild	Relative intensity	Magnetic feild	Relative intensity	Magnetic feild	Relative intensity
	G	arb.u.	G	arb.u.	G	arb.u.	G	arb.u.
Figure 3b		H2O/O3		Co3O4/H2O/O3		ZnCo2O4/H2O/O3		CoGao2O4/H2O/O3
	3458	-0.00653	3458	-7.32381e-05	3458	0.00577	3458	0.01705
	3458.1	-0.00493	3458.2	-0.000286895	3458.2	0.00574	3458.2	0.01527
	3458.2	-0.00321	3458.4	-0.000570515	3458.4	0.00586	3458.4	0.01309
	3458.3	-0.00152	3458.6	-0.000848349	3458.6	0.00609	3458.6	0.01069
	3458.4	-4.18032e-05	3458.8	-0.00102	3458.8	0.0063	3458.8	0.00839
	3458.5	0.0011	3459	-0.00104	3459	0.00637	3459	0.00657
	3458.6	0.00182	3459.2	-0.000976989	3459.2	0.00617	3459.2	0.00542
	3458.7	0.00208	3459.4	-0.000927086	3459.4	0.00575	3459.4	0.00491
	3458.8	0.00195	3459.6	-0.000839392	3459.6	0.00526	3459.6	0.00481
	3458.9	0.00165	3459.8	-0.000513481	3459.8	0.00494	3459.8	0.00486
	3459	0.00142	3460	0.000220615	3460	0.00497	3460	0.00487
	3459.1	0.00137	3460.2	0.00131	3460.2	0.00535	3460.2	0.00473
	3459.2	0.00143	3460.4	0.00247	3460.4	0.00589	3460.4	0.00438
	3459.3	0.00144	3460.6	0.00337	3460.6	0.00634	3460.6	0.00375
	3459.4	0.00137	3460.8	0.00376	3460.8	0.00656	3460.8	0.00276
	3459.5	0.0013	3461	0.00363	3461	0.00661	3461	0.00144
	3459.6	0.0014	3461.2	0.00311	3461.2	0.00661	3461.2	7.65201e-05
	3459.7	0.00175	3461.4	0.00238	3461.4	0.00671	3461.4	-0.000967442
	3459.8	0.00225	3461.6	0.00165	3461.6	0.00689	3461.6	-0.00143
	3459.9	0.0027	3461.8	0.00104	3461.8	0.00703	3461.8	-0.00137
	3460	0.00289	3462	0.000548796	3462	0.00694	3462	-0.00107
	3460.1	0.00277	3462.2	0.000148818	3462.2	0.00657	3462.2	-0.00080741
	3460.2	0.00253	3462.4	-0.000203126	3462.4	0.00602	3462.4	-0.000731092
	3460.3	0.00246	3462.6	-0.000478696	3462.6	0.00553	3462.6	-0.00085351
	3460.4	0.00278	3462.8	-0.000593655	3462.8	0.00533	3462.8	-0.00113
	3460.5	0.00344	3463	-0.000499086	3463	0.00542	3463	-0.00143
	3460.6	0.00421	3463.2	-0.000251046	3463.2	0.00569	3463.2	-0.00148
	3460.7	0.00478	3463.4	3.61179e-05	3463.4	0.00599	3463.4	-0.000965406
	3460.8	0.00502	3463.6	0.000302491	3463.6	0.00624	3463.6	0.000242873
	3460.9	0.00502	3463.8	0.00058409	3463.8	0.00639	3463.8	0.00194
	3461	0.00505	3464	0.000940459	3464	0.00636	3464	0.00366
	3461.1	0.00534	3464.2	0.00136	3464.2	0.00607	3464.2	0.00497
	3461.2	0.00585	3464.4	0.00174	3464.4	0.00562	3464.4	0.00568
	3461.3	0.00636	3464.6	0.00192	3464.6	0.00522	3464.6	0.00589
	3461.4	0.00661	3464.8	0.00181	3464.8	0.00514	3464.8	0.00581
	3461.5	0.00645	3465	0.0014	3465	0.0054	3465	0.0056
	3461.6	0.00587	3465.2	0.00080987	3465.2	0.0058	3465.2	0.00536
	3461.7	0.00504	3465.4	0.000213461	3465.4	0.00608	3465.4	0.00517
	3461.8	0.00427	3465.6	-0.000251664	3465.6	0.00618	3465.6	0.00511
	3461.9	0.00391	3465.8	-0.000535372	3465.8	0.00624	3465.8	0.00516
	3462	0.00406	3466	-0.00064359	3466	0.00637	3466	0.00524
	3462.1	0.00451	3466.2	-0.000572455	3466.2	0.00651	3466.2	0.00522
	3462.2	0.00487	3466.4	-0.000281743	3466.4	0.0065	3466.4	0.00498
	3462.3	0.0049	3466.6	0.000274181	3466.6	0.00624	3466.6	0.00442
	3462.4	0.00463	3466.8	0.0011	3466.8	0.00583	3466.8	0.00356
	3462.5	0.00418	3467	0.00212	3467	0.00553	3467	0.00251
	3462.6	0.00348	3467.2	0.00317	3467.2	0.00561	3467.2	0.00146
	3462.7	0.00228	3467.4	0.00404	3467.4	0.00616	3467.4	0.00054517
	3462.8	0.000363526	3467.6	0.00451	3467.6	0.00702	3467.6	-0.000122087
	3462.9	-0.00219	3467.8	0.0045	3467.8	0.00785	3467.8	-0.000472385
	3463	-0.00492	3468	0.00408	3468	0.00834	3468	-0.000441382
	3463.1	-0.00722	3468.2	0.00341	3468.2	0.00833	3468.2	1.16631e-05
	3463.2	-0.00857	3468.4	0.00263	3468.4	0.00791	3468.4	0.00086366
	3463.3	-0.00882	3468.6	0.00184	3468.6	0.00726	3468.6	0.00198
	3463.4	-0.0082	3468.8	0.00109	3468.8	0.00657	3468.8	0.0031
	3463.5	-0.00716	3469	0.000475733	3469	0.00605	3469	0.00391
	3463.6	-0.00616	3469.2	7.68663e-05	3469.2	0.00581	3469.2	0.00419
	3463.7	-0.00551	3469.4	-0.000107936	3469.4	0.00586	3469.4	0.00401
	3463.8	-0.00511	3469.6	-0.000159905	3469.6	0.00603	3469.6	0.00367
	3463.9	-0.00459	3469.8	-0.000160526	3469.8	0.00614	3469.8	0.00347
	3464	-0.00355	3470	-0.000116209	3470	0.00605	3470	0.00351
	3464.1	-0.00203	3470.2	2.11971e-05	3470.2	0.00579	3470.2	0.00374
	3464.2	-0.000532388	3470.4	0.000279948	3470.4	0.00548	3470.4	0.00409
	3464.3	0.000367298	3470.6	0.000641725	3470.6	0.00518	3470.6	0.00461
	3464.4	0.000514601	3470.8	0.00107	3470.8	0.00486	3470.8	0.00545
	3464.5	0.000286897	3471	0.00154	3471	0.00438	3471	0.00654
	3464.6	0.000245686	3471.2	0.00202	3471.2	0.00368	3471.2	0.00757
	3464.7	0.00069468	3471.4	0.00247	3471.4	0.00283	3471.4	0.00811
	3464.8	0.00152	3471.6	0.00293	3471.6	0.00206	3471.6	0.00792
	3464.9	0.00235	3471.8	0.00354	3471.8	0.00159	3471.8	0.00705
	3465	0.00285	3472	0.00441	3472	0.00151	3472	0.00572
	3465.1	0.00285	3472.2	0.00547	3472.2	0.00181	3472.2	0.00418
	3465.2	0.00237	3472.4	0.00645	3472.4	0.00243	3472.4	0.00262
	3465.3	0.0016	3472.6	0.00692	3472.6	0.00338	3472.6	0.00118
	3465.4	0.000832926	3472.8	0.00657	3472.8	0.00459	3472.8	-6.88249e-05
	3465.5	0.000312304	3473	0.00535	3473	0.0059	3473	-0.00109
	3465.6	0.000144585	3473.2	0.00347	3473.2	0.00701	3473.2	-0.00191
	3465.7	0.000269388	3473.4	0.00134	3473.4	0.00764	3473.4	-0.00253
	3465.8	0.000610981	3473.6	-0.000544279	3473.6	0.00771	3473.6	-0.00292
	3465.9	0.00126	3473.8	-0.00172	3473.8	0.00735	3473.8	-0.00304
	3466	0.00245	3474	-0.00193	3474	0.00678	3474	-0.00294
	3466.1	0.00432	3474.2	-0.00121	3474.2	0.00625	3474.2	-0.0027
	3466.2	0.00659	3474.4	8.8091e-05	3474.4	0.00592	3474.4	-0.00241
	3466.3	0.00862	3474.6	0.00149	3474.6	0.00583	3474.6	-0.00209
	3466.4	0.00982	3474.8	0.00264	3474.8	0.00593	3474.8	-0.0017
	3466.5	0.01002	3475	0.00343	3475	0.00615	3475	-0.00126
	3466.6	0.00952	3475.2	0.00392	3475.2	0.00636	3475.2	-0.000778719
	3466.7	0.00879	3475.4	0.00426	3475.4	0.00645	3475.4	-0.000307815
	3466.8	0.00818	3475.6	0.00455	3475.6	0.00626	3475.6	0.000125987
	3466.9	0.0078	3475.8	0.0048	3475.8	0.00572	3475.8	0.00049895
	3467	0.00765	3476	0.00506	3476	0.00487	3476	0.000792247
	3467.1	0.00758	3476.2	0.00535	3476.2	0.00393	3476.2	0.000992242
	3467.2	0.00741	3476.4	0.00575	3476.4	0.00318	3476.4	0.00108
	3467.3	0.007	3476.6	0.00629	3476.6	0.00279	3476.6	0.00106
	3467.4	0.00626	3476.8	0.00692	3476.8	0.00274	3476.8	0.00101
	3467.5	0.00522	3477	0.00749	3477	0.00289	3477	0.00116
	3467.6	0.00398	3477.2	0.00784	3477.2	0.00314	3477.2	0.0018
	3467.7	0.00267	3477.4	0.00793	3477.4	0.00349	3477.4	0.0031
	3467.8	0.00142	3477.6	0.00787	3477.6	0.00401	3477.6	0.00491
	3467.9	0.000341803	3477.8	0.00783	3477.8	0.00473	3477.8	0.00687
	3468	-0.000594372	3478	0.00787	3478	0.00556	3478	0.00859
	3468.1	-0.00153	3478.2	0.00795	3478.2	0.00636	3478.2	0.0099
	3468.2	-0.00258	3478.4	0.00806	3478.4	0.00701	3478.4	0.01091
	3468.3	-0.00365	3478.6	0.0083	3478.6	0.0075	3478.6	0.01188
	3468.4	-0.00449	3478.8	0.00885	3478.8	0.00789	3478.8	0.01309
	3468.5	-0.00478	3479	0.0098	3479	0.00835	3479	0.01466
	3468.6	-0.00438	3479.2	0.01109	3479.2	0.00905	3479.2	0.01653
	3468.7	-0.00331	3479.4	0.01259	3479.4	0.01013	3479.4	0.01846
	3468.8	-0.00169	3479.6	0.01417	3479.6	0.01164	3479.6	0.02021
	3468.9	0.00031399	3479.8	0.01578	3479.8	0.01354	3479.8	0.02157
	3469	0.00248	3480	0.01747	3480	0.01574	3480	0.02239
	3469.1	0.00444	3480.2	0.0194	3480.2	0.01817	3480.2	0.0225
	3469.2	0.00576	3480.4	0.02186	3480.4	0.02077	3480.4	0.0217
	3469.3	0.00611	3480.6	0.02504	3480.6	0.02346	3480.6	0.01982
	3469.4	0.00554	3480.8	0.02882	3480.8	0.0261	3480.8	0.01693
	3469.5	0.00449	3481	0.03265	3481	0.02837	3481	0.01338
	3469.6	0.00364	3481.2	0.03564	3481.2	0.0298	3481.2	0.00974
	3469.7	0.00345	3481.4	0.03684	3481.4	0.02978	3481.4	0.00656
	3469.8	0.00395	3481.6	0.03562	3481.6	0.02784	3481.6	0.00413
	3469.9	0.0047	3481.8	0.03177	3481.8	0.02388	3481.8	0.00243
	3470	0.00514	3482	0.02553	3482	0.01825	3482	0.00127
	3470.1	0.00483	3482.2	0.01757	3482.2	0.01165	3482.2	0.000479141
	3470.2	0.00369	3482.4	0.00885	3482.4	0.00491	3482.4	0.000124612
	3470.3	0.00193	3482.6	0.000489598	3482.6	-0.00113	3482.6	0.000535699
	3470.4	-8.28726e-05	3482.8	-0.00641	3482.8	-0.00576	3482.8	0.0022
	3470.5	-0.00186	3483	-0.01097	3483	-0.00852	3483	0.00566
	3470.6	-0.00298	3483.2	-0.01272	3483.2	-0.00929	3483.2	0.01151
	3470.7	-0.00318	3483.4	-0.01174	3483.4	-0.00828	3483.4	0.02034
	3470.8	-0.00251	3483.6	-0.00855	3483.6	-0.0059	3483.6	0.03278
	3470.9	-0.00126	3483.8	-0.00376	3483.8	-0.00254	3483.8	0.0495
	3471	0.000215719	3484	0.00236	3484	0.00155	3484	0.071
	3471.1	0.00175	3484.2	0.01004	3484.2	0.00626	3484.2	0.09706
	3471.2	0.00333	3484.4	0.01992	3484.4	0.01167	3484.4	0.12604
	3471.3	0.00489	3484.6	0.03281	3484.6	0.01806	3484.6	0.15454
	3471.4	0.00622	3484.8	0.04937	3484.8	0.02583	3484.8	0.17763
	3471.5	0.0069	3485	0.0698	3485	0.03529	3485	0.18997
	3471.6	0.00646	3485.2	0.09329	3485.2	0.04641	3485.2	0.1871
	3471.7	0.00469	3485.4	0.11762	3485.4	0.05846	3485.4	0.16665
	3471.8	0.00186	3485.6	0.13923	3485.6	0.06994	3485.6	0.12899
	3471.9	-0.00126	3485.8	0.15377	3485.8	0.0787	3485.8	0.0774
	3472	-0.00368	3486	0.15709	3486	0.08228	3486	0.0176
	3472.1	-0.00475	3486.2	0.14622	3486.2	0.07857	3486.2	-0.04314
	3472.2	-0.00441	3486.4	0.12023	3486.4	0.06656	3486.4	-0.09729
	3472.3	-0.00319	3486.6	0.08071	3486.6	0.0468	3486.6	-0.13856
	3472.4	-0.0017	3486.8	0.03182	3486.8	0.02149	3486.8	-0.16319
	3472.5	-0.00035829	3487	-0.02038	3487	-0.00606	3487	-0.17049
	3472.6	0.000717223	3487.2	-0.06914	3487.2	-0.03212	3487.2	-0.1627
	3472.7	0.00155	3487.4	-0.10849	3487.4	-0.05341	3487.4	-0.14395
	3472.8	0.00222	3487.6	-0.13447	3487.6	-0.06768	3487.6	-0.11908
	3472.9	0.00288	3487.8	-0.14577	3487.8	-0.07407	3487.8	-0.09248
	3473	0.0037	3488	-0.14355	3488	-0.07317	3488	-0.06748
	3473.1	0.00477	3488.2	-0.13084	3488.2	-0.06661	3488.2	-0.04616
	3473.2	0.00592	3488.4	-0.11161	3488.4	-0.05664	3488.4	-0.02941
	3473.3	0.00689	3488.6	-0.08984	3488.6	-0.04544	3488.6	-0.01728
	3473.4	0.00745	3488.8	-0.06875	3488.8	-0.03468	3488.8	-0.00923
	3473.5	0.00749	3489	-0.05042	3489	-0.02537	3489	-0.00436
	3473.6	0.00702	3489.2	-0.03584	3489.2	-0.01786	3489.2	-0.0017
	3473.7	0.00615	3489.4	-0.0251	3489.4	-0.01211	3489.4	-0.000443331
	3473.8	0.00513	3489.6	-0.01773	3489.6	-0.0079	3489.6	-4.87796e-05
	3473.9	0.00434	3489.8	-0.01298	3489.8	-0.00497	3489.8	-0.000228827
	3474	0.00404	3490	-0.0101	3490	-0.00312	3490	-0.000831161
	3474.1	0.00423	3490.2	-0.00851	3490.2	-0.00214	3490.2	-0.00171
	3474.2	0.00459	3490.4	-0.00784	3490.4	-0.00178	3490.4	-0.00267
	3474.3	0.00466	3490.6	-0.00774	3490.6	-0.00173	3490.6	-0.00338
	3474.4	0.00413	3490.8	-0.00783	3490.8	-0.00173	3490.8	-0.00355
	3474.5	0.00299	3491	-0.00764	3491	-0.00164	3491	-0.003
	3474.6	0.00159	3491.2	-0.00683	3491.2	-0.00146	3491.2	-0.00183
	3474.7	0.000371568	3491.4	-0.00529	3491.4	-0.00127	3491.4	-0.000397838
	3474.8	-0.000363357	3491.6	-0.00323	3491.6	-0.00118	3491.6	0.000872149
	3474.9	-0.000654396	3491.8	-0.0011	3491.8	-0.00122	3491.8	0.00163
	3475	-0.000777726	3492	0.000581404	3492	-0.00127	3492	0.00172
	3475.1	-0.00101	3492.2	0.00154	3492.2	-0.00119	3492.2	0.00126
	3475.2	-0.00143	3492.4	0.00185	3492.4	-0.000848345	3492.4	0.000560662
	3475.3	-0.00191	3492.6	0.00191	3492.6	-0.000229954	3492.6	-7.3565e-05
	3475.4	-0.00223	3492.8	0.00212	3492.8	0.000618547	3492.8	-0.000462788
	3475.5	-0.00226	3493	0.00269	3493	0.00163	3493	-0.000612413
	3475.6	-0.00199	3493.2	0.0035	3493.2	0.00272	3493.2	-0.00061603
	3475.7	-0.00146	3493.4	0.00425	3493.4	0.00375	3493.4	-0.000545207
	3475.8	-0.0007804	3493.6	0.00465	3493.6	0.00452	3493.6	-0.000427916
	3475.9	-0.00015679	3493.8	0.00463	3493.8	0.00489	3493.8	-0.000296656
	3476	0.000120933	3494	0.00434	3494	0.00483	3494	-0.000200154
	3476.1	-0.000165294	3494.2	0.00404	3494.2	0.00452	3494.2	-0.00012998
	3476.2	-0.00096384	3494.4	0.00398	3494.4	0.00423	3494.4	6.04545e-05
	3476.3	-0.00191	3494.6	0.00426	3494.6	0.00414	3494.6	0.000640292
	3476.4	-0.0025	3494.8	0.00491	3494.8	0.00431	3494.8	0.00189
	3476.5	-0.00242	3495	0.00591	3495	0.00472	3495	0.00401
	3476.6	-0.00174	3495.2	0.00718	3495.2	0.00543	3495.2	0.00704
	3476.7	-0.000918923	3495.4	0.00859	3495.4	0.00658	3495.4	0.01085
	3476.8	-0.000506519	3495.6	0.01	3495.6	0.0084	3495.6	0.01505
	3476.9	-0.000806229	3495.8	0.01152	3495.8	0.01094	3495.8	0.01905
	3477	-0.00165	3496	0.01346	3496	0.01405	3496	0.02215
	3477.1	-0.00248	3496.2	0.01613	3496.2	0.01735	3496.2	0.02378
	3477.2	-0.00273	3496.4	0.01951	3496.4	0.02035	3496.4	0.02376
	3477.3	-0.0021	3496.6	0.02302	3496.6	0.02259	3496.6	0.02225
	3477.4	-0.000727564	3496.8	0.02573	3496.8	0.02371	3496.8	0.01981
	3477.5	0.00101	3497	0.0266	3497	0.02352	3497	0.01713
	3477.6	0.0028	3497.2	0.02493	3497.2	0.02199	3497.2	0.01503
	3477.7	0.00451	3497.4	0.02055	3497.4	0.01918	3497.4	0.01432
	3477.8	0.00609	3497.6	0.01401	3497.6	0.01523	3497.6	0.01592
	3477.9	0.00742	3497.8	0.00647	3497.8	0.01039	3497.8	0.02096
	3478	0.00827	3498	-0.00054769	3498	0.00509	3498	0.03094
	3478.1	0.00846	3498.2	-0.00558	3498.2	7.96796e-05	3498.2	0.04767
	3478.2	0.00815	3498.4	-0.0074	3498.4	-0.00373	3498.4	0.07299
	3478.3	0.00776	3498.6	-0.005	3498.6	-0.00538	3498.6	0.10816
	3478.4	0.00766	3498.8	0.00253	3498.8	-0.00398	3498.8	0.15309
	3478.5	0.00794	3499	0.01628	3499	0.00122	3499	0.20558
	3478.6	0.00832	3499.2	0.03741	3499.2	0.01083	3499.2	0.26072
	3478.7	0.00848	3499.4	0.06682	3499.4	0.02523	3499.4	0.31098
	3478.8	0.00839	3499.6	0.10456	3499.6	0.04437	3499.6	0.34706
	3478.9	0.00823	3499.8	0.14907	3499.8	0.06755	3499.8	0.3597
	3479	0.0082	3500	0.19678	3500	0.09317	3500	0.34186
	3479.1	0.00826	3500.2	0.24206	3500.2	0.11857	3500.2	0.29078
	3479.2	0.0082	3500.4	0.27772	3500.4	0.14016	3500.4	0.20918
	3479.3	0.00789	3500.6	0.29615	3500.6	0.1538	3500.6	0.10522
	3479.4	0.00741	3500.8	0.29082	3500.8	0.15566	3500.8	-0.00882
	3479.5	0.00689	3501	0.25799	3501	0.14313	3501	-0.11878
	3479.6	0.00636	3501.2	0.19816	3501.2	0.11577	3501.2	-0.2114
	3479.7	0.00576	3501.4	0.11656	3501.4	0.07577	3501.4	-0.27689
	3479.8	0.00512	3501.6	0.02256	3501.6	0.02775	3501.6	-0.31061
	3479.9	0.00455	3501.8	-0.07203	3501.8	-0.02208	3501.8	-0.31339
	3480	0.00402	3502	-0.15535	3502	-0.06723	3502	-0.2905
	3480.1	0.00334	3502.2	-0.21778	3502.2	-0.10223	3502.2	-0.24987
	3480.2	0.00238	3502.4	-0.25374	3502.4	-0.12358	3502.4	-0.20016
	3480.3	0.00131	3502.6	-0.26247	3502.6	-0.13025	3502.6	-0.14924
	3480.4	0.000525258	3502.8	-0.24753	3502.8	-0.12361	3502.8	-0.10307
	3480.5	0.000314694	3503	-0.21536	3503	-0.10692	3503	-0.06532
	3480.6	0.000629307	3503.2	-0.17352	3503.2	-0.08438	3503.2	-0.03737
	3480.7	0.00113	3503.4	-0.12916	3503.4	-0.06021	3503.4	-0.01885
	3480.8	0.00141	3503.6	-0.08801	3503.6	-0.0378	3503.6	-0.0083
	3480.9	0.00115	3503.8	-0.05384	3503.8	-0.01934	3503.8	-0.00386
	3481	0.000299103	3504	-0.02853	3504	-0.00579	3504	-0.00364
	3481.1	-0.000859727	3504.2	-0.01229	3504.2	0.00282	3504.2	-0.00598
	3481.2	-0.00178	3504.4	-0.00413	3504.4	0.00694	3504.4	-0.00941
	3481.3	-0.00201	3504.6	-0.00237	3504.6	0.00724	3504.6	-0.01271
	3481.4	-0.00154	3504.8	-0.00507	3504.8	0.00455	3504.8	-0.01492
	3481.5	-0.000798463	3505	-0.01036	3505	-8.9575e-05	3505	-0.01544
	3481.6	-0.000245688	3505.2	-0.01662	3505.2	-0.00555	3505.2	-0.01418
	3481.7	3.16595e-05	3505.4	-0.0225	3505.4	-0.01071	3505.4	-0.01158
	3481.8	0.000357068	3505.6	-0.0269	3505.6	-0.01471	3505.6	-0.00837
	3481.9	0.00113	3505.8	-0.02908	3505.8	-0.01704	3505.8	-0.00519
	3482	0.00245	3506	-0.02876	3506	-0.01757	3506	-0.00234
	3482.1	0.00398	3506.2	-0.02619	3506.2	-0.01646	3506.2	0.000230757
	3482.2	0.00515	3506.4	-0.02198	3506.4	-0.01411	3506.4	0.00275
	3482.3	0.0055	3506.6	-0.01692	3506.6	-0.01102	3506.6	0.00535
	3482.4	0.00494	3506.8	-0.01173	3506.8	-0.00767	3506.8	0.00793
	3482.5	0.00378	3507	-0.00688	3507	-0.0044	3507	0.01024
	3482.6	0.00244	3507.2	-0.00264	3507.2	-0.0014	3507.2	0.01198
	3482.7	0.00129	3507.4	0.000819228	3507.4	0.00125	3507.4	0.013
	3482.8	0.000561771	3507.6	0.00334	3507.6	0.00351	3507.6	0.01333
	3482.9	0.000453848	3507.8	0.00485	3507.8	0.00538	3507.8	0.01312
	3483	0.00103	3508	0.0054	3508	0.0069	3508	0.01258
	3483.1	0.00211	3508.2	0.00516	3508.2	0.00812	3508.2	0.01185
	3483.2	0.00323	3508.4	0.00439	3508.4	0.00898	3508.4	0.01104
	3483.3	0.0039	3508.6	0.00342	3508.6	0.00933	3508.6	0.01021
	3483.4	0.00379	3508.8	0.00258	3508.8	0.00904	3508.8	0.00958
	3483.5	0.00295	3509	0.0021	3509	0.00812	3509	0.00943
	3483.6	0.00165	3509.2	0.00193	3509.2	0.00683	3509.2	0.00993
	3483.7	0.000334124	3509.4	0.00181	3509.4	0.00548	3509.4	0.01092
	3483.8	-0.000610093	3509.6	0.00146	3509.6	0.00433	3509.6	0.01199
	3483.9	-0.000959397	3509.8	0.000826409	3509.8	0.00351	3509.8	0.01275
	3484	-0.000710524	3510	0.000172954	3510	0.00298	3510	0.01305
	3484.1	-5.90013e-05	3510.2	-7.95047e-05	3510.2	0.0027	3510.2	0.01303
	3484.2	0.000681759	3510.4	0.000402989	3510.4	0.00266	3510.4	0.01301
	3484.3	0.00121	3510.6	0.00178	3510.6	0.00292	3510.6	0.01332
	3484.4	0.00132	3510.8	0.00414	3510.8	0.00352	3510.8	0.01427
	3484.5	0.00099216	3511	0.00755	3511	0.00454	3511	0.0159
	3484.6	0.000236697	3511.2	0.01198	3511.2	0.00607	3511.2	0.01788
	3484.7	-0.000854428	3511.4	0.01722	3511.4	0.00819	3511.4	0.01951
	3484.8	-0.00204	3511.6	0.02275	3511.6	0.01087	3511.6	0.01998
	3484.9	-0.00286	3511.8	0.02787	3511.8	0.01376	3511.8	0.0187
	3485	-0.00282	3512	0.03178	3512	0.0163	3512	0.01562
	3485.1	-0.00168	3512.2	0.03372	3512.2	0.01784	3512.2	0.01135
	3485.2	0.000303452	3512.4	0.03313	3512.4	0.0179	3512.4	0.00709
	3485.3	0.0026	3512.6	0.02983	3512.6	0.01637	3512.6	0.00451
	3485.4	0.00471	3512.8	0.02415	3512.8	0.01338	3512.8	0.00562
	3485.5	0.0064	3513	0.017	3513	0.00933	3513	0.01261
	3485.6	0.00762	3513.2	0.00983	3513.2	0.00475	3513.2	0.02768
	3485.7	0.00834	3513.4	0.00445	3513.4	0.000336087	3513.4	0.05265
	3485.8	0.00846	3513.6	0.00288	3513.6	-0.00301	3513.6	0.08834
	3485.9	0.00791	3513.8	0.00709	3513.8	-0.00422	3513.8	0.13386
	3486	0.00679	3514	0.01871	3514	-0.00211	3514	0.18595
	3486.1	0.00538	3514.2	0.0388	3514.2	0.00441	3514.2	0.23884
	3486.2	0.00398	3514.4	0.06754	3514.4	0.01611	3514.4	0.28452
	3486.3	0.00272	3514.6	0.10405	3514.6	0.03308	3514.6	0.31377
	3486.4	0.00161	3514.8	0.14598	3514.8	0.05433	3514.8	0.3179
	3486.5	0.000728343	3515	0.18918	3515	0.07771	3515	0.2909
	3486.6	0.000254576	3515.2	0.22776	3515.2	0.10001	3515.2	0.23128
	3486.7	0.000265722	3515.4	0.25466	3515.4	0.11738	3515.4	0.14314
	3486.8	0.000615089	3515.6	0.26285	3515.6	0.12591	3515.6	0.03583
	3486.9	0.001	3515.8	0.24684	3515.8	0.12237	3515.8	-0.07764
	3487	0.00115	3516	0.20428	3516	0.105	3516	-0.18313
	3487.1	0.00092581	3516.2	0.13711	3516.2	0.07415	3516.2	-0.26822
	3487.2	0.000299433	3516.4	0.05194	3516.4	0.03256	3516.4	-0.32462
	3487.3	-0.000696631	3516.6	-0.04101	3516.6	-0.01505	3516.6	-0.34941
	3487.4	-0.00198	3516.8	-0.13	3516.8	-0.06277	3516.8	-0.34486
	3487.5	-0.00337	3517	-0.20434	3517	-0.10469	3517	-0.31709
	3487.6	-0.00459	3517.2	-0.25649	3517.2	-0.13594	3517.2	-0.27424
	3487.7	-0.00523	3517.4	-0.28318	3517.4	-0.15363	3517.4	-0.22465
	3487.8	-0.00498	3517.6	-0.28527	3517.6	-0.15726	3517.6	-0.17533
	3487.9	-0.0038	3517.8	-0.2669	3517.8	-0.14862	3517.8	-0.13108
	3488	-0.00196	3518	-0.23415	3518	-0.13116	3518	-0.09432
	3488.1	9.94712e-05	3518.2	-0.19371	3518.2	-0.1089	3518.2	-0.06571
	3488.2	0.00205	3518.4	-0.15165	3518.4	-0.08545	3518.4	-0.04499
	3488.3	0.00374	3518.6	-0.11254	3518.6	-0.06344	3518.6	-0.03155
	3488.4	0.00512	3518.8	-0.07914	3518.8	-0.04446	3518.8	-0.0245
	3488.5	0.00611	3519	-0.05261	3519	-0.02925	3519	-0.02256
	3488.6	0.00659	3519.2	-0.03294	3519.2	-0.01805	3519.2	-0.02403
	3488.7	0.00655	3519.4	-0.01961	3519.4	-0.01078	3519.4	-0.02721
	3488.8	0.00615	3519.6	-0.01189	3519.6	-0.00713	3519.6	-0.03073
	3488.9	0.00567	3519.8	-0.00908	3519.8	-0.00662	3519.8	-0.03378
	3489	0.0054	3520	-0.01035	3520	-0.00867	3520	-0.03595
	3489.1	0.00545	3520.2	-0.0147	3520.2	-0.01254	3520.2	-0.03698
	3489.2	0.00563	3520.4	-0.02093	3520.4	-0.01741	3520.4	-0.0367
	3489.3	0.0056	3520.6	-0.02772	3520.6	-0.02247	3520.6	-0.03508
	3489.4	0.00508	3520.8	-0.03386	3520.8	-0.02698	3520.8	-0.0324
	3489.5	0.00403	3521	-0.03846	3521	-0.03044	3521	-0.02916
	3489.6	0.00274	3521.2	-0.04106	3521.2	-0.03261	3521.2	-0.02593
	3489.7	0.00163	3521.4	-0.04168	3521.4	-0.03345	3521.4	-0.02313
	3489.8	0.000990897	3521.6	-0.04072	3521.6	-0.0331	3521.6	-0.02092
	3489.9	0.000776688	3521.8	-0.03871	3521.8	-0.03174	3521.8	-0.01927
	3490	0.000674675	3522	-0.03603	3522	-0.02959	3522	-0.01797
	3490.1	0.000336215	3522.2	-0.03281	3522.2	-0.02693	3522.2	-0.0168
	3490.2	-0.000391342	3522.4	-0.02914	3522.4	-0.02405	3522.4	-0.01568
	3490.3	-0.00144	3522.6	-0.02527	3522.6	-0.02129	3522.6	-0.01468
	3490.4	-0.00268	3522.8	-0.02169	3522.8	-0.0189	3522.8	-0.01402
	3490.5	-0.004	3523	-0.01894	3523	-0.01698	3523	-0.0139
	3490.6	-0.00526	3523.2	-0.01728	3523.2	-0.01549	3523.2	-0.01439
	3490.7	-0.0062	3523.4	-0.01663	3523.4	-0.01431	3523.4	-0.01527
	3490.8	-0.00655	3523.6	-0.01668	3523.6	-0.01334	3523.6	-0.01607
	3490.9	-0.00628	3523.8	-0.01709	3523.8	-0.01254	3523.8	-0.01631
	3491	-0.00563	3524	-0.01762	3524	-0.01184	3524	-0.01579
	3491.1	-0.00489	3524.2	-0.01809	3524.2	-0.01112	3524.2	-0.01468
	3491.2	-0.00424	3524.4	-0.01834	3524.4	-0.01026	3524.4	-0.01331
	3491.3	-0.00368	3524.6	-0.01828	3524.6	-0.00928	3524.6	-0.0118
	3491.4	-0.00316	3524.8	-0.01785	3524.8	-0.00837	3524.8	-0.01004
	3491.5	-0.00277	3525	-0.01706	3525	-0.00778	3525	-0.00791
	3491.6	-0.00255	3525.2	-0.01595	3525.2	-0.00764	3525.2	-0.0056
	3491.7	-0.00237	3525.4	-0.01456	3525.4	-0.00782	3525.4	-0.00359
	3491.8	-0.00195	3525.6	-0.01292	3525.6	-0.00809	3525.6	-0.00241
	3491.9	-0.00103	3525.8	-0.01113	3525.8	-0.00824	3525.8	-0.0023
	3492	0.000429295	3526	-0.00934	3526	-0.00819	3526	-0.00306
	3492.1	0.00225	3526.2	-0.00767	3526.2	-0.00793	3526.2	-0.0042
	3492.2	0.00414	3526.4	-0.00621	3526.4	-0.00743	3526.4	-0.00519
	3492.3	0.00579	3526.6	-0.00488	3526.6	-0.00671	3526.6	-0.00566
	3492.4	0.0069	3526.8	-0.00356	3526.8	-0.00585	3526.8	-0.00545
	3492.5	0.0072	3527	-0.00225	3527	-0.00498	3527	-0.00448
	3492.6	0.00657	3527.2	-0.0011	3527.2	-0.00428	3527.2	-0.00254
	3492.7	0.0051	3527.4	-0.000303704	3527.4	-0.00377	3527.4	0.000795782
	3492.8	0.00314	3527.6	8.78289e-05	3527.6	-0.0034	3527.6	0.00613
	3492.9	0.00117	3527.8	0.000322742	3527.8	-0.00299	3527.8	0.01407
	3493	-0.000353505	3528	0.000912252	3528	-0.00234	3528	0.02517
	3493.1	-0.00122	3528.2	0.00256	3528.2	-0.00127	3528.2	0.03995
	3493.2	-0.00154	3528.4	0.00606	3528.4	0.000413683	3528.4	0.05883
	3493.3	-0.00158	3528.6	0.01217	3528.6	0.00302	3528.6	0.08174
	3493.4	-0.00149	3528.8	0.02149	3528.8	0.00697	3528.8	0.10754
	3493.5	-0.00127	3529	0.03437	3529	0.01277	3529	0.13356
	3493.6	-0.000821835	3529.2	0.05091	3529.2	0.02084	3529.2	0.15571
	3493.7	-0.000115131	3529.4	0.07086	3529.4	0.03128	3529.4	0.16916
	3493.8	0.000789135	3529.6	0.09339	3529.6	0.04369	3529.6	0.16937
	3493.9	0.00172	3529.8	0.11657	3529.8	0.05696	3529.8	0.15315
	3494	0.00245	3530	0.13724	3530	0.06929	3530	0.11973
	3494.1	0.00276	3530.2	0.15115	3530.2	0.07843	3530.2	0.07139
	3494.2	0.00259	3530.4	0.154	3530.4	0.08216	3530.4	0.01345
	3494.3	0.0021	3530.6	0.14259	3530.6	0.07879	3530.6	-0.04674
	3494.4	0.0016	3530.8	0.11603	3530.8	0.06762	3530.8	-0.10133
	3494.5	0.00135	3531	0.07621	3531	0.04926	3531	-0.14374
	3494.6	0.00148	3531.2	0.02765	3531.2	0.02554	3531.2	-0.16992
	3494.7	0.00193	3531.4	-0.02349	3531.4	-0.000742358	3531.4	-0.17886
	3494.8	0.00254	3531.6	-0.0707	3531.6	-0.02641	3531.6	-0.17234
	3494.9	0.00307	3531.8	-0.10845	3531.8	-0.04845	3531.8	-0.15407
	3495	0.00323	3532	-0.13314	3532	-0.06455	3532	-0.12877
	3495.1	0.00278	3532.2	-0.14355	3532.2	-0.07345	3532.2	-0.10109
	3495.2	0.00159	3532.4	-0.1408	3532.4	-0.07512	3532.4	-0.07491
	3495.3	-0.000237745	3532.6	-0.1278	3532.6	-0.0707	3532.6	-0.05269
	3495.4	-0.00231	3532.8	-0.10838	3532.8	-0.0621	3532.8	-0.03537
	3495.5	-0.00402	3533	-0.08641	3533	-0.05142	3533	-0.02255
	3495.6	-0.00476	3533.2	-0.06496	3533.2	-0.04043	3533.2	-0.01315
	3495.7	-0.00425	3533.4	-0.04593	3533.4	-0.03024	3533.4	-0.00601
	3495.8	-0.00266	3533.6	-0.03012	3533.6	-0.02124	3533.6	-0.000316959
	3495.9	-0.000598399	3533.8	-0.0175	3533.8	-0.01338	3533.8	0.00429
	3496	0.00128	3534	-0.00755	3534	-0.0064	3534	0.00783
	3496.1	0.00261	3534.2	0.000335518	3534.2	-0.00013151	3534.2	0.01005
	3496.2	0.00339	3534.4	0.00668	3534.4	0.00535	3534.4	0.01064
	3496.3	0.00379	3534.6	0.01172	3534.6	0.00983	3534.6	0.00934
	3496.4	0.00389	3534.8	0.01537	3534.8	0.01307	3534.8	0.00626
	3496.5	0.00362	3535	0.01732	3535	0.0149	3535	0.00203
	3496.6	0.00291	3535.2	0.01718	3535.2	0.01522	3535.2	-0.00238
	3496.7	0.00182	3535.4	0.01467	3535.4	0.01395	3535.4	-0.00612
	3496.8	0.000515602	3535.6	0.0099	3535.6	0.01109	3535.6	-0.00874
	3496.9	-0.000830307	3535.8	0.00351	3535.8	0.00683	3535.8	-0.01032
	3497	-0.00207	3536	-0.00342	3536	0.00165	3536	-0.01115
	3497.1	-0.0031	3536.2	-0.00976	3536.2	-0.00386	3536.2	-0.01148
	3497.2	-0.00384	3536.4	-0.01475	3536.4	-0.00907	3536.4	-0.01141
	3497.3	-0.00434	3536.6	-0.01816	3536.6	-0.01353	3536.6	-0.01078
	3497.4	-0.00467	3536.8	-0.02009	3536.8	-0.01696	3536.8	-0.00943
	3497.5	-0.00493	3537	-0.02072	3537	-0.01927	3537	-0.00738
	3497.6	-0.00509	3537.2	-0.02021	3537.2	-0.0205	3537.2	-0.005
	3497.7	-0.00505	3537.4	-0.01884	3537.4	-0.02077	3537.4	-0.00285
	3497.8	-0.0048	3537.6	-0.01702	3537.6	-0.02028	3537.6	-0.00133
	3497.9	-0.00448	3537.8	-0.01521	3537.8	-0.01917	3537.8	-0.000472452
	3498	-0.00415	3538	-0.0137	3538	-0.0176	3538	-3.7973e-05
	3498.1	-0.00367	3538.2	-0.01256	3538.2	-0.01578	3538.2	0.000157334
	3498.2	-0.00272	3538.4	-0.01168	3538.4	-0.01392	3538.4	7.28896e-05
	3498.3	-0.00117	3538.6	-0.01093	3538.6	-0.01223	3538.6	-0.000468214
	3498.4	0.000676712	3538.8	-0.01022	3538.8	-0.01084	3538.8	-0.00154
	3498.5	0.00222	3539	-0.00955	3539	-0.00972	3539	-0.00298
	3498.6	0.00295	3539.2	-0.00896	3539.2	-0.00884	3539.2	-0.00443
	3498.7	0.0028	3539.4	-0.00842	3539.4	-0.00811	3539.4	-0.00551
	3498.8	0.00214	3539.6	-0.00787	3539.6	-0.00747	3539.6	-0.00595
	3498.9	0.00141	3539.8	-0.00732	3539.8	-0.00685	3539.8	-0.00566
	3499	0.000843643	3540	-0.00684	3540	-0.00618	3540	-0.00474
	3499.1	0.000447714	3540.2	-0.00656	3540.2	-0.00545	3540.2	-0.00347
	3499.2	0.000263451	3540.4	-0.00642	3540.4	-0.00467	3540.4	-0.00225
	3499.3	0.000483061	3540.6	-0.00626	3540.6	-0.00388	3540.6	-0.00139
	3499.4	0.00129	3540.8	-0.00585	3540.8	-0.00315	3540.8	-0.000985465
	3499.5	0.00258	3541	-0.00509	3541	-0.00259	3541	-0.000888278
	3499.6	0.00379	3541.2	-0.00395	3541.2	-0.00228	3541.2	-0.000818427
	3499.7	0.00425	3541.4	-0.00256	3541.4	-0.00227	3541.4	-0.000576084
	3499.8	0.00366	3541.6	-0.00115	3541.6	-0.00249	3541.6	-0.000157095
	3499.9	0.00232	3541.8	-8.10758e-05	3541.8	-0.00281	3541.8	0.000301123
	3500	0.000917088	3542	0.000361801	3542	-0.00313	3542	0.000682454
	3500.1	2.21159e-05	3542.2	0.000122839	3542.2	-0.00338	3542.2	0.001
	3500.2	-0.000269778	3542.4	-0.000531661	3542.4	-0.00356	3542.4	0.00136
	3500.3	-0.000221545	3542.6	-0.00113	3542.6	-0.00361	3542.6	0.00178
	3500.4	-0.000137842	3542.8	-0.00126	3542.8	-0.00336	3542.8	0.00213
	3500.5	-0.000138242	3543	-0.000756196	3543	-0.00261	3543	0.00224
	3500.6	-0.000151008	3543.2	0.000163375	3543.2	-0.00132	3543.2	0.00206
	3500.7	-5.35762e-05	3543.4	0.00105	3543.4	0.000276117	3543.4	0.00171
	3500.8	0.000164108	3543.6	0.00149	3543.6	0.00171	3543.6	0.00142
	3500.9	0.000330087	3543.8	0.00135	3543.8	0.00253	3543.8	0.0013
	3501	0.000200023	3544	0.000818585	3544	0.00253	3544	0.00136
	3501.1	-0.000311554	3544.2	0.00021476	3544.2	0.00183	3544.2	0.00142
	3501.2	-0.00101	3544.4	-0.000295197	3544.4	0.000846738	3544.4	0.00116
	3501.3	-0.00159	3544.6	-0.000752309	3544.6	1.73637e-05	3544.6	0.00032381
	3501.4	-0.00195	3544.8	-0.00125	3544.8	-0.00036687	3544.8	-0.00112
	3501.5	-0.00226	3545	-0.00175	3545	-0.000290179	3545	-0.00285
	3501.6	-0.00282	3545.2	-0.00208	3545.2	2.0794e-05	3545.2	-0.00432
	3501.7	-0.00373	3545.4	-0.00212	3545.4	0.000248583	3545.4	-0.00506
	3501.8	-0.00481	3545.6	-0.00195	3545.6	0.000170198	3545.6	-0.00486
	3501.9	-0.00574	3545.8	-0.00171	3545.8	-0.000242379	3545.8	-0.00386
	3502	-0.00626	3546	-0.00147	3546	-0.000859901	3546	-0.00245
	3502.1	-0.00627	3546.2	-0.00114	3546.2	-0.0015	3546.2	-0.00106
	3502.2	-0.0058	3546.4	-0.000635645	3546.4	-0.00202	3546.4	-3.08879e-05
	3502.3	-0.00489	3546.6	-5.7168e-05	3546.6	-0.0023	3546.6	0.000488733
	3502.4	-0.00364	3546.8	0.000303533	3546.8	-0.00227	3546.8	0.000531521
	3502.5	-0.00222	3547	0.000143497	3547	-0.00198	3547	0.000257226
	3502.6	-0.000860537	3547.2	-0.000641762	3547.2	-0.0016	3547.2	-0.000156315
	3502.7	0.000312594	3547.4	-0.00188	3547.4	-0.00134	3547.4	-0.00060876
	3502.8	0.0014	3547.6	-0.0032	3547.6	-0.0014	3547.6	-0.00109
	3502.9	0.00257	3547.8	-0.00425	3547.8	-0.00187	3547.8	-0.00163
	3503	0.00377	3548	-0.00479	3548	-0.00271	3548	-0.00216
	3503.1	0.00473	3548.2	-0.00474	3548.2	-0.00385	3548.2	-0.00258
	3503.2	0.00514	3548.4	-0.00416	3548.4	-0.00514	3548.4	-0.00278
	3503.3	0.00497	3548.6	-0.00317	3548.6	-0.0064	3548.6	-0.00281
	3503.4	0.00453	3548.8	-0.00203	3548.8	-0.00742	3548.8	-0.00288
	3503.5	0.00425	3549	-0.00105	3549	-0.00803	3549	-0.00325
	3503.6	0.00451	3549.2	-0.000474606	3549.2	-0.00813	3549.2	-0.00413
	3503.7	0.00548	3549.4	-0.000325072	3549.4	-0.00775	3549.4	-0.00548
	3503.8	0.0071	3549.6	-0.000363872	3549.6	-0.00708	3549.6	-0.00708
	3503.9	0.00905	3549.8	-0.000321867	3549.8	-0.00643	3549.8	-0.00852
	3504	0.01088	3550	-0.000133838	3550	-0.00612	3550	-0.00943
	3504.1	0.01217	3550.2	2.9157e-05	3550.2	-0.00631	3550.2	-0.00962
	3504.2	0.01272	3550.4	-4.23216e-05	3550.4	-0.00684	3550.4	-0.0091
	3504.3	0.01247	3550.6	-0.000377373	3550.6	-0.00734	3550.6	-0.00806
	3504.4	0.01145	3550.8	-0.000782297	3550.8	-0.00749	3550.8	-0.00679
	3504.5	0.00966	3551	-0.000972361	3551	-0.00721	3551	-0.00557
	3504.6	0.00727	3551.2	-0.000747304	3551.2	-0.00676	3551.2	-0.00461
	3504.7	0.00472	3551.4	-0.000113543	3551.4	-0.00649	3551.4	-0.00401
	3504.8	0.00259	3551.6	0.000683637	3551.6	-0.00661	3551.6	-0.00377
	3504.9	0.00127	3551.8	0.00125	3551.8	-0.00702	3551.8	-0.00384
	3505	0.000709859	3552	0.00127	3552	-0.00742	3552	-0.0041
	3505.1	0.000496602	3552.2	0.000745423	3552.2	-0.00754	3552.2	-0.00448
	3505.2	0.000286044	3552.4	4.36792e-05	3552.4	-0.00734	3552.4	-0.00492
	3505.3	2.70847e-05	3552.6	-0.000256299	3552.6	-0.00696	3552.6	-0.00546
	3505.4	-7.58527e-05	3552.8	0.000257352	3552.8	-0.00659	3552.8	-0.00612
	3505.5	0.000223387	3553	0.00155	3553	-0.00628	3553	-0.00684
	3505.6	0.00102	3553.2	0.00313	3553.2	-0.00598	3553.2	-0.00751
	3505.7	0.00221	3553.4	0.00435	3553.4	-0.00567	3553.4	-0.00803
	3505.8	0.00352	3553.6	0.00481	3553.6	-0.00537	3553.6	-0.00832
	3505.9	0.00467	3553.8	0.00457	3553.8	-0.00522	3553.8	-0.00832
	3506	0.00549	3554	0.00399	3554	-0.00529	3554	-0.00802
	3506.1	0.00596	3554.2	0.00343	3554.2	-0.00554	3554.2	-0.00748
	3506.2	0.00613	3554.4	0.00304	3554.4	-0.00586	3554.4	-0.00684
	3506.3	0.0061	3554.6	0.00271	3554.6	-0.00615	3554.6	-0.00626
	3506.4	0.00607	3554.8	0.00232	3554.8	-0.00644	3554.8	-0.00587
	3506.5	0.00625	3555	0.00184	3555	-0.00686	3555	-0.00574
	3506.6	0.00677	3555.2	0.00134	3555.2	-0.00758	3555.2	-0.00588
	3506.7	0.00758	3555.4	0.000852876	3555.4	-0.00863	3555.4	-0.00622
	3506.8	0.00833	3555.6	0.000375513	3555.6	-0.00993	3555.6	-0.00662
	3506.9	0.00851	3555.8	-8.7903e-05	3555.8	-0.01129	3555.8	-0.00707
	3507	0.00773	3556	-0.000502149	3556	-0.01251	3556	-0.00764
	3507.1	0.00599	3556.2	-0.000885796	3556.2	-0.01347	3556.2	-0.00844
	3507.2	0.00378	3556.4	-0.00138	3556.4	-0.0141	3556.4	-0.00939
	3507.3	0.00188	3556.6	-0.00216	3556.6	-0.01441	3556.6	-0.01018
	3507.4	0.000957452	3556.8	-0.00328	3556.8	-0.01446	3556.8	-0.01051
	3507.5	0.00127	3557	-0.00462	3557	-0.01435	3557	-0.0102
	3507.6	0.00253	3557.2	-0.00595	3557.2	-0.01423	3557.2	-0.00935
	3507.7	0.00404	3557.4	-0.00715	3557.4	-0.01415	3557.4	-0.00817
	3507.8	0.00505	3557.6	-0.00819	3557.6	-0.01411	3557.6	-0.00689
	3507.9	0.00514	3557.8	-0.00912	3557.8	-0.01406	3557.8	-0.00569
	3508	0.0044
	3508.1	0.0033
	3508.2	0.00238
	3508.3	0.00193
	3508.4	0.00188
	3508.5	0.00188
	3508.6	0.00147
	3508.7	0.000322375
	3508.8	-0.00156
	3508.9	-0.00377
	3509	-0.00572
	3509.1	-0.00689
	3509.2	-0.00712
	3509.3	-0.00662
	3509.4	-0.00586
	3509.5	-0.00533
	3509.6	-0.00539
	3509.7	-0.00602
	3509.8	-0.00681
	3509.9	-0.00714
	3510	-0.00655
	3510.1	-0.00501
	3510.2	-0.00291
	3510.3	-0.000872587
	3510.4	0.000654089
	3510.5	0.00154
	3510.6	0.00197
	3510.7	0.00222
	3510.8	0.00242
	3510.9	0.00243
	3511	0.00205
	3511.1	0.00125
	3511.2	0.000221023
	3511.3	-0.000660688
	3511.4	-0.00114
	3511.5	-0.00124
	3511.6	-0.00125
	3511.7	-0.00152
	3511.8	-0.00218
	3511.9	-0.00311
	3512	-0.00404
	3512.1	-0.00477
	3512.2	-0.00529
	3512.3	-0.00571
	3512.4	-0.00606
	3512.5	-0.00625
	3512.6	-0.00617
	3512.7	-0.00577
	3512.8	-0.00511
	3512.9	-0.00426
	3513	-0.00337
	3513.1	-0.00263
	3513.2	-0.00224
	3513.3	-0.00229
	3513.4	-0.00275
	3513.5	-0.00338
	3513.6	-0.00387
	3513.7	-0.00391
	3513.8	-0.00346
	3513.9	-0.00289
	3514	-0.00278
	3514.1	-0.00355
	3514.2	-0.00513
	3514.3	-0.00709
	3514.4	-0.00894
	3514.5	-0.01037
	3514.6	-0.01118
	3514.7	-0.01129
	3514.8	-0.01074
	3514.9	-0.00982
	3515	-0.0089
	3515.1	-0.00822
	3515.2	-0.00779
	3515.3	-0.00754
	3515.4	-0.00742
	3515.5	-0.00743
	3515.6	-0.00753
	3515.7	-0.00765
	3515.8	-0.00773
	3515.9	-0.00778
	3516	-0.00783
	3516.1	-0.00794
	3516.2	-0.00812
	3516.3	-0.00826
	3516.4	-0.00813
	3516.5	-0.00751
	3516.6	-0.00637
	3516.7	-0.00502
	3516.8	-0.0039
	3516.9	-0.00332
	3517	-0.00325
	3517.1	-0.00346
	3517.2	-0.00367
	3517.3	-0.00368
	3517.4	-0.00341
	3517.5	-0.00286
	3517.6	-0.00213
	3517.7	-0.00139
	3517.8	-0.000879928
	3517.9	-0.000832606
	3518	-0.00142
	3518.1	-0.00262
	3518.2	-0.00414
	3518.3	-0.00541
	3518.4	-0.00583
	3518.5	-0.0051
	3518.6	-0.00345
	3518.7	-0.0015
	3518.8	0.000201071
	3518.9	0.00142
	3519	0.00223
	3519.1	0.00269
	3519.2	0.00278
	3519.3	0.00244
	3519.4	0.00171
	3519.5	0.00068278
	3519.6	-0.000574521
	3519.7	-0.00204
	3519.8	-0.00368
	3519.9	-0.00533
	3520	-0.00685
	3520.1	-0.00822
	3520.2	-0.00954
	3520.3	-0.01092
	3520.4	-0.01223
	3520.5	-0.01307
	3520.6	-0.01294
	3520.7	-0.01151
	3520.8	-0.00888
	3520.9	-0.00554
	3521	-0.00231
	3521.1	-6.12308e-05
	3521.2	0.000604084
	3521.3	-0.00036493
	3521.4	-0.00241
	3521.5	-0.00458
	3521.6	-0.00599
	3521.7	-0.0063
	3521.8	-0.00583
	3521.9	-0.00528
	3522	-0.00534
	3522.1	-0.00629
	3522.2	-0.00799
	3522.3	-0.00995
	3522.4	-0.01158
	3522.5	-0.01232
	3522.6	-0.0119
	3522.7	-0.01049
	3522.8	-0.00869
	3522.9	-0.00726
	3523	-0.00672
	3523.1	-0.00709
	3523.2	-0.00795
	3523.3	-0.00872
	3523.4	-0.00895
	3523.5	-0.00844
	3523.6	-0.0072
	3523.7	-0.00546
	3523.8	-0.00369
	3523.9	-0.00247
	3524	-0.00216
	3524.1	-0.00261
	3524.2	-0.00329
	3524.3	-0.00366
	3524.4	-0.00359
	3524.5	-0.0035
	3524.6	-0.00398
	3524.7	-0.00533
	3524.8	-0.00733
	3524.9	-0.00943
	3525	-0.01109
	3525.1	-0.01208
	3525.2	-0.01246
	3525.3	-0.01249
	3525.4	-0.01242
	3525.5	-0.01236
	3525.6	-0.01239
	3525.7	-0.01257
	3525.8	-0.01289
	3525.9	-0.01315
	3526	-0.01299
	3526.1	-0.01213
	3526.2	-0.01056
	3526.3	-0.00861
	3526.4	-0.00688
	3526.5	-0.00591
	3526.6	-0.00597
	3526.7	-0.00682
	3526.8	-0.00775
	3526.9	-0.00791
	3527	-0.00672
	3527.1	-0.00425
	3527.2	-0.00122
	3527.3	0.00137
	3527.4	0.0028
	3527.5	0.003
	3527.6	0.00252
	3527.7	0.00202
	3527.8	0.00177
	3527.9	0.00155
	3528	0.000946335
	3528.1	-0.000179588
	3528.2	-0.00151
	3528.3	-0.00245
	3528.4	-0.0025
	3528.5	-0.00154
	3528.6	0.000176837
	3528.7	0.0022
	3528.8	0.00408
	3528.9	0.0055
	3529	0.00644
	3529.1	0.00704
	3529.2	0.00747
	3529.3	0.00776
	3529.4	0.00775
	3529.5	0.00733
	3529.6	0.00666
	3529.7	0.00611
	3529.8	0.00604
	3529.9	0.00635
	3530	0.00655
	3530.1	0.00608
	3530.2	0.00482
	3530.3	0.00306
	3530.4	0.00129
	3530.5	-8.50743e-05
	3530.6	-0.000902704
	3530.7	-0.00121
	3530.8	-0.0012
	3530.9	-0.0011
	3531	-0.00106
	3531.1	-0.00113
	3531.2	-0.00128
	3531.3	-0.00139
	3531.4	-0.00137
	3531.5	-0.00123
	3531.6	-0.00114
	3531.7	-0.00124
	3531.8	-0.00155
	3531.9	-0.00188
	3532	-0.00204
	3532.1	-0.00193
	3532.2	-0.00151
	3532.3	-0.000818954
	3532.4	2.01544e-05
	3532.5	0.000682155
	3532.6	0.000790802
	3532.7	0.000235462
	3532.8	-0.000606086
	3532.9	-0.00103
	3533	-0.000519589
	3533.1	0.00091177
	3533.2	0.00275
	3533.3	0.00439
	3533.4	0.0055
	3533.5	0.00593
	3533.6	0.0056
	3533.7	0.00448
	3533.8	0.00275
	3533.9	0.000869805
	3534	-0.000649689
	3534.1	-0.00164
	3534.2	-0.00238
	3534.3	-0.00331
	3534.4	-0.00466
	3534.5	-0.00626
	3534.6	-0.00769
	3534.7	-0.00849
	3534.8	-0.00843
	3534.9	-0.00752
	3535	-0.0061
	3535.1	-0.0047
	3535.2	-0.00377
	3535.3	-0.00335
	3535.4	-0.0031
	3535.5	-0.0026
	3535.6	-0.0017
	3535.7	-0.000602041
	3535.8	0.000352176
	3535.9	0.000917505
	3536	0.000985697
	3536.1	0.000601681
	3536.2	2.34945e-06
	3536.3	-0.000417745
	3536.4	-0.000297139
	3536.5	0.000457913
	3536.6	0.00159
	3536.7	0.00265
	3536.8	0.00327
	3536.9	0.00335
	3537	0.00306
	3537.1	0.00266
	3537.2	0.00231
	3537.3	0.00214
	3537.4	0.00231
	3537.5	0.00295
	3537.6	0.00405
	3537.7	0.00532
	3537.8	0.00632
	3537.9	0.00664
	3538	0.00611
	3538.1	0.00492
	3538.2	0.00353
	3538.3	0.00243
	3538.4	0.00191
	3538.5	0.00191
	3538.6	0.00219
	3538.7	0.00246
	3538.8	0.00265
	3538.9	0.0028
	3539	0.00299
	3539.1	0.00312
	3539.2	0.00292
	3539.3	0.00207
	3539.4	0.000487742
	3539.5	-0.00153
	3539.6	-0.00335
	3539.7	-0.00436
	3539.8	-0.00427
	3539.9	-0.00329
	3540	-0.00191
	3540.1	-0.000694665
	3540.2	2.42622e-05
	3540.3	0.000213264
	3540.4	7.24801e-05
	3540.5	-0.00017234
	3540.6	-0.000443959
	3540.7	-0.000801331
	3540.8	-0.00127
	3540.9	-0.00174
	3541	-0.00206
	3541.1	-0.00226
	3541.2	-0.0025
	3541.3	-0.00286
	3541.4	-0.00315
	3541.5	-0.0031
	3541.6	-0.00256
	3541.7	-0.00163
	3541.8	-0.000485455
	3541.9	0.000834912
	3542	0.00235
	3542.1	0.00398
	3542.2	0.00543
	3542.3	0.00625
	3542.4	0.00615
	3542.5	0.00516
	3542.6	0.00368
	3542.7	0.00229
	3542.8	0.00132
	3542.9	0.000738374
	3543	0.000222539
	3543.1	-0.000536173
	3543.2	-0.00151
	3543.3	-0.00229
	3543.4	-0.0024
	3543.5	-0.00163
	3543.6	-0.000280214
	3543.7	0.0011
	3543.8	0.00206
	3543.9	0.00249
	3544	0.00249
	3544.1	0.00213
	3544.2	0.00138
	3544.3	0.000299259
	3544.4	-0.000874265
	3544.5	-0.00176
	3544.6	-0.00219
	3544.7	-0.00235
	3544.8	-0.00269
	3544.9	-0.00345
	3545	-0.00442
[truncated: 129 more rows]

[truncated: 128 more sheets: Figure 3c, Figure 3d, Figure 3e, Figure 4b, Figure 4d, Figure 4e, Figure 4f, Figure 4g, Figure 4h, Figure 5a, Figure 5b, Figure 5c, Figure 5e, Figure 5f, Figure 5g, Figure 5h, Supplementary Fig. 2., Supplementary Fig. 3., Supplementary Fig. 8a., Supplementary Fig. 8b. …]
